# Supplementary material for: π-Extended diphosphonium-bridged ladder stilbenes: water-soluble fluorophores with up to eight annulated rings
Source: Chem Sci. 2025 Sep 29;16(43):20517–26. doi: 10.1039/d5sc03752b (PMC12499890; doi:10.1039/d5sc03752b)
Supplement: SC-016-D5SC03752B-s001 [file SC-016-D5SC03752B-s001.zip]

Archive with 4 entries (4 files):
- mechanism_A.xyz
- mechanism_B.xyz
- mechanism_C.xyz
- opt_dicatons_in_water_for_TDDFT_NICS_and_AICD.xyz
