# Supplementary material for: π-Extended diphosphonium-bridged ladder stilbenes: water-soluble fluorophores with up to eight annulated rings
Source: Chem Sci. 2025 Sep 29;16(43):20517–26. doi: 10.1039/d5sc03752b (PMC12499890; doi:10.1039/d5sc03752b)
Supplement: SC-016-D5SC03752B-s001 [file SC-016-D5SC03752B-s001.zip › mechanism_A.xyz]

70
C30P2H38, [iso-4a-Ph]0 (excluded)
P       -5.292102000      0.348822000     -3.976613000
C       -5.308771000     -0.000350000     -2.206609000
C       -4.502216000      1.164044000     -2.001401000
C       -4.156173000      1.507476000     -0.678428000
H       -3.551345000      2.378900000     -0.446397000
C       -4.613320000      0.666933000      0.348899000
C       -5.384151000     -0.472790000      0.120759000
C       -5.746532000     -0.823483000     -1.206807000
H       -6.354046000     -1.702808000     -1.405913000
C       -4.293978000      1.673886000     -3.336304000
C       -6.923420000      0.784665000     -4.728735000
H       -7.346209000     -0.144922000     -5.136487000
C       -7.855454000      1.348598000     -3.652581000
H       -8.102436000      0.599594000     -2.895533000
H       -8.783990000      1.691667000     -4.122000000
H       -7.393614000      2.206925000     -3.150086000
C       -6.708001000      1.800360000     -5.860570000
H       -6.300215000      2.734788000     -5.461101000
H       -7.671783000      2.019422000     -6.332725000
H       -6.024213000      1.441302000     -6.634146000
C       -4.553300000     -1.068725000     -4.916898000
H       -5.149232000     -1.917240000     -4.542953000
C       -3.095652000     -1.255004000     -4.489825000
H       -2.476920000     -0.434415000     -4.868192000
H       -2.713153000     -2.194749000     -4.902463000
H       -2.991174000     -1.289128000     -3.400512000
C       -4.703349000     -1.007612000     -6.437679000
H       -5.747791000     -0.925337000     -6.750764000
H       -4.297467000     -1.930273000     -6.866975000
H       -4.142627000     -0.170363000     -6.863221000
P       -3.397796000      4.476502000     -3.128614000
C       -2.887016000      4.697605000     -4.839407000
C       -3.258750000      3.329637000     -5.105950000
C       -3.113627000      2.834488000     -6.400087000
H       -3.383449000      1.816064000     -6.661744000
C       -2.606859000      3.702010000     -7.413875000
C       -2.242556000      5.066751000     -7.116448000
C       -2.397288000      5.556897000     -5.764222000
H       -2.122900000      6.582877000     -5.531244000
C       -3.721925000      2.878705000     -3.818457000
C       -2.025752000      4.656372000     -1.898458000
H       -2.432548000      4.340837000     -0.927630000
C       -1.578682000      6.120459000     -1.807210000
H       -2.370562000      6.777277000     -1.436115000
H       -0.731644000      6.195342000     -1.116698000
H       -1.247653000      6.490159000     -2.784727000
C       -0.871285000      3.728272000     -2.283186000
H       -0.452275000      4.011340000     -3.255420000
H       -0.077198000      3.806675000     -1.532847000
H       -1.195799000      2.685028000     -2.340296000
C       -4.794729000      5.557600000     -2.564664000
H       -4.388956000      6.577509000     -2.508149000
C       -5.914744000      5.515139000     -3.606666000
H       -6.338514000      4.507547000     -3.675655000
H       -6.714098000      6.202823000     -3.309985000
H       -5.559191000      5.806893000     -4.599931000
C       -5.291331000      5.123402000     -1.181586000
H       -4.521233000      5.222722000     -0.410593000
H       -6.142160000      5.748938000     -0.890452000
H       -5.629932000      4.079922000     -1.196708000
C       -1.747835000      5.891905000     -8.135086000
C       -1.595976000      5.430447000     -9.440347000
C       -2.441931000      3.267301000     -8.751964000
C       -1.948959000      4.108924000     -9.738164000
H       -1.478468000      6.916943000     -7.885738000
H       -1.208748000      6.086800000    -10.214114000
H       -1.836036000      3.734343000    -10.753023000
H       -2.712063000      2.242556000     -9.000044000
H       -5.712279000     -1.085952000      0.953905000
H       -4.351448000      0.919448000      1.374846000
$$$$
70
C30P2H38, TS(4ring) for the conversion of 3a-Ph to [iso-4aPh]0 (excluded)
P       -5.480309000      0.400069000     -4.038002000
C       -6.493595000      0.442177000     -2.547160000
C       -6.210954000      1.830596000     -2.388277000
C       -6.676889000      2.490153000     -1.240696000
H       -6.470607000      3.541892000     -1.064923000
C       -7.431150000      1.744551000     -0.329964000
C       -7.719951000      0.388005000     -0.517296000
C       -7.234855000     -0.291519000     -1.649894000
H       -7.432676000     -1.350480000     -1.792323000
C       -5.405195000      2.165531000     -3.552406000
C       -6.363368000     -0.114576000     -5.570303000
H       -5.678431000      0.113022000     -6.399412000
C       -6.658030000     -1.618939000     -5.543552000
H       -5.746552000     -2.221798000     -5.499891000
H       -7.200064000     -1.893879000     -6.454978000
H       -7.290011000     -1.876877000     -4.685970000
C       -7.639501000      0.717313000     -5.729036000
H       -8.342088000      0.510467000     -4.914325000
H       -8.125713000      0.452962000     -6.673903000
H       -7.424283000      1.789851000     -5.736268000
C       -3.898024000     -0.527996000     -3.862243000
H       -4.126889000     -1.601423000     -3.909018000
C       -3.280476000     -0.190984000     -2.501293000
H       -3.111104000      0.888083000     -2.408713000
H       -2.315380000     -0.700368000     -2.407521000
H       -3.922671000     -0.510505000     -1.675214000
C       -2.969416000     -0.145752000     -5.024337000
H       -3.373721000     -0.450104000     -5.994540000
H       -2.003591000     -0.644504000     -4.889410000
H       -2.794649000      0.936220000     -5.046440000
P       -2.956481000      4.155882000     -3.040296000
C       -2.878040000      4.389327000     -4.844046000
C       -4.010160000      3.559536000     -5.142308000
C       -4.353776000      3.308060000     -6.464035000
H       -5.194566000      2.668424000     -6.723706000
C       -3.594113000      3.919687000     -7.503937000
C       -2.464983000      4.754206000     -7.187541000
C       -2.119106000      4.974743000     -5.806856000
H       -1.264181000      5.606708000     -5.578014000
C       -4.613287000      3.237271000     -3.879927000
C       -1.154318000      3.933922000     -2.444194000
H       -1.255110000      3.573876000     -1.409998000
C       -0.313106000      5.213034000     -2.440801000
H       -0.700614000      5.968487000     -1.751589000
H        0.711452000      4.974285000     -2.125115000
H       -0.255385000      5.656539000     -3.440604000
C       -0.487310000      2.833289000     -3.272103000
H       -0.308898000      3.171649000     -4.298526000
H        0.479205000      2.565563000     -2.829136000
H       -1.102016000      1.927832000     -3.318014000
C       -3.496186000      5.729195000     -2.195783000
H       -2.717711000      6.469194000     -2.427332000
C       -4.826030000      6.249295000     -2.738266000
H       -5.641415000      5.558820000     -2.503723000
H       -5.048710000      7.220800000     -2.279935000
H       -4.797461000      6.378258000     -3.824955000
C       -3.555869000      5.519159000     -0.678703000
H       -2.592305000      5.208165000     -0.262883000
H       -3.849850000      6.453127000     -0.185535000
H       -4.300576000      4.755768000     -0.423857000
C       -1.722974000      5.336200000     -8.229118000
C       -2.049533000      5.117805000     -9.559840000
C       -3.898591000      3.715960000     -8.871286000
C       -3.144538000      4.298763000     -9.874818000
H       -0.874415000      5.967558000     -7.971786000
H       -1.462279000      5.575667000    -10.350625000
H       -3.404660000      4.120830000    -10.915413000
H       -4.747337000      3.084134000     -9.125669000
H       -8.310038000     -0.145004000      0.221780000
H       -7.808800000      2.238286000      0.562788000
$$$$
70
C30P2H38, 3a-Ph
P       -5.136305000     -0.638292000     -4.790782000
C       -5.472725000     -0.320994000     -2.998465000
C       -5.079851000      0.951679000     -2.449335000
C       -5.306108000      1.237560000     -1.108888000
H       -5.010890000      2.206853000     -0.715197000
C       -5.902594000      0.294993000     -0.249050000
C       -6.281087000     -0.976107000     -0.781845000
C       -6.055054000     -1.240764000     -2.154633000
H       -6.363416000     -2.213194000     -2.529101000
C       -4.458690000      1.934254000     -3.255376000
C       -6.795817000     -0.156678000     -5.562751000
H       -6.663369000     -0.406597000     -6.625409000
C       -8.009289000     -0.909239000     -5.021905000
H       -7.924507000     -1.991760000     -5.157718000
H       -8.914269000     -0.577867000     -5.546463000
H       -8.149212000     -0.708016000     -3.953747000
C       -6.999839000      1.357530000     -5.458755000
H       -7.130937000      1.666163000     -4.415132000
H       -7.902300000      1.648590000     -6.009258000
H       -6.150430000      1.913405000     -5.868811000
C       -5.156228000     -2.510197000     -4.894730000
H       -6.053739000     -2.914084000     -4.409489000
C       -3.913769000     -3.068983000     -4.192884000
H       -2.999845000     -2.707382000     -4.678828000
H       -3.914006000     -4.164195000     -4.246366000
H       -3.872856000     -2.781473000     -3.137303000
C       -5.176538000     -2.931295000     -6.368603000
H       -6.098751000     -2.628905000     -6.874100000
H       -5.097624000     -4.022348000     -6.442356000
H       -4.329596000     -2.496461000     -6.913410000
P       -3.433020000      5.534343000     -2.510195000
C       -2.988924000      5.092724000     -4.252083000
C       -3.298623000      3.786978000     -4.713272000
C       -2.986951000      3.412871000     -6.035474000
H       -3.228125000      2.406064000     -6.364059000
C       -2.389831000      4.315203000     -6.900980000
C       -2.089844000      5.602451000     -6.458441000
C       -2.385463000      5.977381000     -5.150571000
H       -2.136054000      6.985173000     -4.833618000
C       -3.923709000      2.828149000     -3.881126000
C       -1.792301000      5.219635000     -1.621675000
H       -1.992806000      5.556671000     -0.594181000
C       -0.591794000      5.986626000     -2.171339000
H       -0.742829000      7.070321000     -2.151174000
H        0.298089000      5.763592000     -1.569324000
H       -0.379126000      5.689050000     -3.204362000
C       -1.506856000      3.715723000     -1.577647000
H       -1.306426000      3.324905000     -2.582052000
H       -0.620344000      3.523857000     -0.961664000
H       -2.346908000      3.152025000     -1.158869000
C       -3.527130000      7.406730000     -2.566424000
H       -2.630901000      7.824474000     -3.041771000
C       -4.760655000      7.823434000     -3.374161000
H       -5.676757000      7.447207000     -2.903608000
H       -4.828316000      8.916971000     -3.418941000
H       -4.726955000      7.444055000     -4.400706000
C       -3.607964000      7.949970000     -1.135757000
H       -2.693205000      7.755132000     -0.567447000
H       -3.761072000      9.035323000     -1.160873000
H       -4.450418000      7.504783000     -0.592357000
C       -6.881761000     -1.929108000      0.074839000
C       -7.097335000     -1.638265000      1.401783000
C       -6.135641000      0.564914000      1.123250000
C       -6.720519000     -0.382134000      1.929502000
H       -5.844940000      1.532668000      1.524689000
H       -6.896621000     -0.168000000      2.979874000
H       -7.559275000     -2.375697000      2.052096000
H       -7.170278000     -2.894440000     -0.334456000
H       -2.159879000      4.016843000     -7.919864000
H       -1.620825000      6.316149000     -7.129895000
$$$$
70
C30P2H38, TS (5-ring, Nap-side closing) for the conversion of 3a-Ph to [4a-Ph]0
P       -4.729030000     -0.237546000     -4.432786000
C       -4.682378000      0.480893000     -2.718038000
C       -4.059975000      1.736396000     -2.461757000
C       -4.105218000      2.265610000     -1.160632000
H       -3.655099000      3.235619000     -0.973505000
C       -4.700486000      1.581521000     -0.112640000
C       -5.287633000      0.343183000     -0.351697000
C       -5.277916000     -0.183922000     -1.639040000
H       -5.769635000     -1.137037000     -1.801303000
C       -3.388851000      2.481188000     -3.506502000
C       -6.368640000      0.480684000     -5.059482000
H       -6.492246000     -0.001724000     -6.040013000
C       -7.591654000      0.171578000     -4.198364000
H       -7.755546000     -0.903218000     -4.074034000
H       -8.490843000      0.592997000     -4.665701000
H       -7.491651000      0.618184000     -3.202649000
C       -6.237466000      1.987760000     -5.293884000
H       -6.100540000      2.520670000     -4.346255000
H       -7.151234000      2.370730000     -5.764796000
H       -5.386200000      2.230334000     -5.938023000
C       -5.178161000     -2.037282000     -4.128281000
H       -6.044832000     -2.133540000     -3.462389000
C       -3.978413000     -2.753320000     -3.497898000
H       -3.108935000     -2.706244000     -4.164239000
H       -4.216964000     -3.810119000     -3.327378000
H       -3.691745000     -2.312188000     -2.537810000
C       -5.541770000     -2.687166000     -5.468598000
H       -6.460354000     -2.272546000     -5.895309000
H       -5.696607000     -3.763496000     -5.326701000
H       -4.735770000     -2.558657000     -6.201583000
P       -3.450087000      4.719886000     -3.336214000
C       -2.691303000      4.739334000     -4.985880000
C       -2.364526000      3.417335000     -5.466494000
C       -1.802369000      3.274171000     -6.718184000
H       -1.555118000      2.280877000     -7.084867000
C       -1.550517000      4.399491000     -7.540844000
C       -1.878799000      5.706538000     -7.058883000
C       -2.445894000      5.841939000     -5.762567000
H       -2.679731000      6.845562000     -5.412121000
C       -2.711621000      2.327144000     -4.587585000
C       -2.058395000      5.243356000     -2.181745000
H       -2.519171000      5.256005000     -1.183522000
C       -1.510044000      6.638153000     -2.487633000
H       -2.280746000      7.413489000     -2.451949000
H       -0.745334000      6.893727000     -1.744549000
H       -1.037507000      6.663835000     -3.475406000
C       -0.931791000      4.206752000     -2.184708000
H       -0.477590000      4.126799000     -3.178986000
H       -0.152425000      4.521417000     -1.481578000
H       -1.281024000      3.212685000     -1.892285000
C       -4.654092000      6.158534000     -3.334590000
H       -4.117083000      7.053038000     -3.681266000
C       -5.799224000      5.857261000     -4.304715000
H       -6.377024000      4.989666000     -3.966680000
H       -6.476686000      6.717560000     -4.352569000
H       -5.435652000      5.653527000     -5.317219000
C       -5.176535000      6.399393000     -1.916523000
H       -4.382718000      6.697324000     -1.224745000
H       -5.924983000      7.199902000     -1.932476000
H       -5.658077000      5.497328000     -1.519932000
C       -1.627884000      6.828180000     -7.881589000
C       -1.076770000      6.671578000     -9.133790000
C       -0.984484000      4.272503000     -8.832642000
C       -0.753370000      5.383676000     -9.611455000
H       -1.877893000      7.818599000     -7.508089000
H       -0.888125000      7.540063000     -9.758422000
H       -0.319049000      5.271869000    -10.601049000
H       -0.735977000      3.279633000     -9.199843000
H       -5.766753000     -0.206489000      0.453690000
H       -4.706860000      2.014835000      0.883626000
$$$$
70
C30P2H38, TS (5-ring, Ph-side closing) for the conversion of 3a-Ph to [4a-Ph]0
P       -4.442393000      0.617230000     -4.137865000
C       -5.156198000      0.488774000     -2.472844000
C       -5.541807000      1.748888000     -1.937735000
C       -6.076101000      1.802226000     -0.646707000
H       -6.369898000      2.763956000     -0.235499000
C       -6.224666000      0.635929000      0.101048000
C       -5.846459000     -0.595278000     -0.429030000
C       -5.313681000     -0.668875000     -1.718802000
H       -5.024008000     -1.637339000     -2.119228000
C       -5.307199000      2.902881000     -2.776964000
C       -5.812923000      0.016103000     -5.278190000
H       -5.372745000      0.064004000     -6.284794000
C       -6.248467000     -1.423444000     -4.999716000
H       -5.419461000     -2.134756000     -5.056628000
H       -6.996293000     -1.722460000     -5.743846000
H       -6.710436000     -1.505939000     -4.010404000
C       -7.012456000      0.965963000     -5.226484000
H       -7.451164000      0.985864000     -4.222251000
H       -7.781094000      0.613539000     -5.923514000
H       -6.742257000      1.990147000     -5.498520000
C       -3.118131000     -0.708255000     -4.207254000
H       -3.562467000     -1.654982000     -3.867771000
C       -1.980667000     -0.319972000     -3.258557000
H       -1.507611000      0.613652000     -3.583386000
H       -1.216721000     -1.105864000     -3.257215000
H       -2.333071000     -0.185742000     -2.230488000
C       -2.615197000     -0.869037000     -5.643564000
H       -3.397980000     -1.224452000     -6.320562000
H       -1.796488000     -1.597315000     -5.666479000
H       -2.230290000      0.081965000     -6.031554000
P       -3.614217000      5.693084000     -2.954136000
C       -3.660780000      5.015696000     -4.685471000
C       -4.133339000      3.672818000     -4.948217000
C       -4.065686000      3.174663000     -6.239797000
H       -4.382284000      2.153600000     -6.433078000
C       -3.606946000      3.941471000     -7.327728000
C       -3.181346000      5.279762000     -7.081969000
C       -3.212619000      5.765223000     -5.753505000
H       -2.839046000      6.772340000     -5.595399000
C       -4.667333000      2.844978000     -3.889059000
C       -1.869810000      5.160185000     -2.433737000
H       -1.754363000      5.620420000     -1.441689000
C       -0.740185000      5.647031000     -3.339014000
H       -0.713554000      6.737557000     -3.426100000
H        0.226127000      5.322491000     -2.932146000
H       -0.836933000      5.226370000     -4.346373000
C       -1.803539000      3.640960000     -2.254504000
H       -1.910963000      3.128213000     -3.217262000
H       -0.831151000      3.359666000     -1.831799000
H       -2.592113000      3.270532000     -1.592184000
C       -3.400753000      7.541282000     -3.224186000
H       -2.591650000      7.759731000     -3.932338000
C       -4.711107000      8.123748000     -3.765606000
H       -5.530030000      7.953938000     -3.056466000
H       -4.610127000      9.205876000     -3.912223000
H       -4.996336000      7.677259000     -4.723614000
C       -3.040925000      8.193654000     -1.883774000
H       -2.057555000      7.879548000     -1.520362000
H       -3.021912000      9.284180000     -1.997205000
H       -3.783398000      7.949827000     -1.113928000
C       -2.715369000      6.065474000     -8.162976000
C       -2.679315000      5.547429000     -9.437172000
C       -3.557257000      3.433150000     -8.650043000
C       -3.104724000      4.221580000     -9.681765000
H       -2.387006000      7.084178000     -7.969443000
H       -2.322115000      6.156567000    -10.262733000
H       -3.070848000      3.826574000    -10.693297000
H       -3.884065000      2.412229000     -8.834050000
H       -5.965171000     -1.501966000      0.157321000
H       -6.637366000      0.688449000      1.104984000
$$$$
70
C30P2H38, carbene intermediate (Nap-side closed) for the conversion of 3a-Ph to [4a-Ph]0
C       -1.666144000      3.277390000     -0.742284000
C       -2.809555000      3.972319000     -0.268374000
C       -3.846401000      3.253509000      0.411160000
C       -3.714330000      1.847280000      0.582167000
C       -2.605364000      1.214654000      0.092019000
C       -1.536723000      1.915380000     -0.573121000
H       -0.873696000      3.833483000     -1.238980000
H       -4.498508000      1.310643000      1.111458000
C       -0.365732000      1.119390000     -0.978624000
C       -0.532166000     -0.200799000     -0.678056000
P       -2.144275000     -0.522221000      0.128037000
C       -3.390323000     -1.524621000     -0.810198000
H       -3.006450000     -2.553492000     -0.784698000
C       -2.050230000     -1.115387000      1.876462000
H       -3.034152000     -0.894690000      2.316588000
C        0.481116000     -1.254414000     -0.801628000
C        1.841005000     -1.001343000     -0.477883000
C        0.112440000     -2.540236000     -1.231361000
C        2.759438000     -2.051104000     -0.626034000
C        1.041403000     -3.560972000     -1.371096000
H       -0.925725000     -2.734549000     -1.486966000
C        2.377986000     -3.313171000     -1.068516000
H        3.803760000     -1.891420000     -0.377808000
C       -1.780238000     -2.621332000      1.947752000
H       -0.822874000     -2.869618000      1.477359000
H       -1.728823000     -2.921791000      2.999822000
H       -2.567883000     -3.210254000      1.468186000
C       -0.973967000     -0.309302000      2.610897000
H       -1.151929000      0.768829000      2.544554000
H       -0.971468000     -0.592803000      3.668778000
H        0.018204000     -0.517717000      2.195570000
C       -4.771166000     -1.499794000     -0.148266000
H       -5.432377000     -2.184731000     -0.690376000
H       -4.742915000     -1.819371000      0.897770000
H       -5.215057000     -0.500615000     -0.199773000
C       -3.446647000     -1.043303000     -2.262520000
H       -2.466382000     -1.085245000     -2.747079000
H       -4.137818000     -1.680336000     -2.824325000
H       -3.813998000     -0.012607000     -2.317100000
P        2.344161000      0.636644000      0.236938000
C        3.073995000      1.486955000     -1.294017000
H        2.307948000      1.274172000     -2.049078000
C        3.861400000      0.155077000      1.256596000
H        4.610004000     -0.371386000      0.650372000
C        3.412472000     -0.753138000      2.407304000
H        2.697988000     -0.227268000      3.053165000
H        2.931204000     -1.669180000      2.050362000
H        4.274153000     -1.038736000      3.023546000
C        4.517515000      1.419463000      1.825448000
H        3.783838000      2.039344000      2.356055000
H        5.301454000      1.142110000      2.541210000
H        4.981030000      2.034337000      1.049323000
C        4.410927000      0.933485000     -1.782914000
H        4.682203000      1.412586000     -2.732558000
H        5.221128000      1.133339000     -1.072984000
H        4.367462000     -0.146555000     -1.956617000
C        3.122991000      3.006177000     -1.104260000
H        3.846048000      3.300073000     -0.336416000
H        3.420724000      3.491365000     -2.042444000
H        2.141574000      3.397588000     -0.815139000
C       -4.973840000      3.955652000      0.892848000
C       -2.954611000      5.370423000     -0.436617000
C       -4.066958000      6.026750000      0.040388000
C       -5.084748000      5.316273000      0.710455000
H       -2.168993000      5.918678000     -0.951004000
H       -4.164003000      7.100020000     -0.097817000
H       -5.755196000      3.401554000      1.407802000
H       -5.956367000      5.846841000      1.082819000
H        0.725446000     -4.540350000     -1.720177000
H        3.122363000     -4.097945000     -1.173144000
$$$$
70
C30P2H38, carbene intermediate (Ph-side closed) for the conversion of 3a-Ph to [4a-Ph]0
P       -4.933433000      0.450761000     -4.013727000
C       -5.967468000      0.248160000     -2.558754000
C       -6.308234000      1.552223000     -2.117354000
C       -7.119328000      1.661377000     -0.984930000
H       -7.396562000      2.649352000     -0.626257000
C       -7.556823000      0.515270000     -0.318529000
C       -7.190688000     -0.754202000     -0.761266000
C       -6.383902000     -0.895705000     -1.895260000
H       -6.085732000     -1.886265000     -2.227937000
C       -5.750952000      2.697605000     -2.867437000
C       -5.778222000     -0.310338000     -5.481839000
H       -5.125480000     -0.094767000     -6.338640000
C       -5.915872000     -1.829559000     -5.348782000
H       -4.951855000     -2.330427000     -5.223173000
H       -6.377200000     -2.217624000     -6.263642000
H       -6.567152000     -2.097085000     -4.511062000
C       -7.139217000      0.360718000     -5.689873000
H       -7.807344000      0.145299000     -4.848995000
H       -7.598563000     -0.037114000     -6.600736000
H       -7.056550000      1.447027000     -5.791500000
C       -3.293849000     -0.353440000     -3.740147000
H       -3.482664000     -1.436098000     -3.715810000
C       -2.739799000      0.090914000     -2.383144000
H       -2.685414000      1.182878000     -2.320265000
H       -1.728086000     -0.309518000     -2.257473000
H       -3.359113000     -0.268466000     -1.556703000
C       -2.339888000     -0.024473000     -4.893728000
H       -2.734927000     -0.342699000     -5.863806000
H       -1.388969000     -0.542157000     -4.728913000
H       -2.138020000      1.050676000     -4.938935000
P       -3.107257000      4.631612000     -2.654572000
C       -3.583720000      4.357932000     -4.434852000
C       -4.270302000      3.162680000     -4.857527000
C       -4.349757000      2.887543000     -6.213205000
H       -4.856563000      1.989033000     -6.552968000
C       -3.861582000      3.766407000     -7.201988000
C       -3.283942000      5.002362000     -6.785862000
C       -3.157024000      5.249811000     -5.399753000
H       -2.687505000      6.184124000     -5.108071000
C       -4.961655000      2.283661000     -3.896621000
C       -1.210790000      4.759733000     -2.768160000
H       -0.940856000      4.872364000     -1.706655000
C       -0.550930000      5.904509000     -3.539724000
H       -0.975616000      6.885015000     -3.302372000
H        0.516964000      5.938869000     -3.287984000
H       -0.622269000      5.749473000     -4.620995000
C       -0.651428000      3.416666000     -3.247110000
H       -0.947958000      3.223504000     -4.285373000
H        0.444710000      3.424630000     -3.207823000
H       -1.006642000      2.583941000     -2.632492000
C       -3.588377000      6.434976000     -2.408303000
H       -3.136727000      7.035246000     -3.209895000
C       -5.106191000      6.610502000     -2.477246000
H       -5.603646000      6.042877000     -1.682674000
H       -5.364839000      7.669337000     -2.353015000
H       -5.509438000      6.268688000     -3.436089000
C       -3.046683000      6.927931000     -1.062977000
H       -1.954342000      6.881906000     -1.011424000
H       -3.345754000      7.970403000     -0.899238000
H       -3.451696000      6.329044000     -0.238171000
C       -2.831488000      5.919274000     -7.765715000
C       -2.945937000      5.623588000     -9.104016000
C       -3.967792000      3.489430000     -8.588333000
C       -3.518766000      4.398266000     -9.517288000
H       -2.389187000      6.858664000     -7.441270000
H       -2.595894000      6.330779000     -9.850721000
H       -3.603919000      4.178300000    -10.577949000
H       -4.413773000      2.548939000     -8.904310000
H       -7.526674000     -1.637039000     -0.225341000
H       -8.183952000      0.613578000      0.563794000
$$$$
70
C30P2H38, TS (5-ring, Nap-side closed, Ph-side closing) for the conversion of 3a-Ph to [4a-Ph]0
P       -5.120450370      0.923576556     -4.429698329
C       -4.919435455      1.224559132     -2.623456046
C       -4.137700430      2.340373785     -2.209595231
C       -4.104231136      2.701478562     -0.854458053
H       -3.509193963      3.557785704     -0.543304497
C       -4.782373926      1.956253433      0.100904947
C       -5.514604395      0.833315718     -0.291151760
C       -5.581816581      0.482118366     -1.636249722
H       -6.157238380     -0.392682075     -1.916710935
C       -3.421649686      3.036687513     -3.256368373
C       -6.957936880      0.289959696     -4.582242351
H       -7.084253840      0.383491388     -5.673596075
C       -7.394013589     -1.135736234     -4.221819032
H       -6.784733138     -1.899725040     -4.715008622
H       -8.432220882     -1.292729631     -4.546634895
H       -7.368754640     -1.328816492     -3.145055270
C       -7.890152226      1.324487478     -3.944026557
H       -7.874637399      1.252062257     -2.850517062
H       -8.925724787      1.172214371     -4.274767082
H       -7.596888367      2.348054200     -4.211192655
C       -4.239899686     -0.719084136     -4.736160365
H       -4.805657616     -1.453936508     -4.147263173
C       -2.787866891     -0.786515531     -4.272826001
H       -2.154492376     -0.123891209     -4.867915340
H       -2.424573141     -1.818228590     -4.375130476
H       -2.685111257     -0.486022293     -3.224854905
C       -4.354037193     -1.081888475     -6.220082500
H       -5.392279491     -1.095186559     -6.567276183
H       -3.924923523     -2.074452195     -6.406789803
H       -3.802312846     -0.355883448     -6.831484677
P       -3.121058727      4.809276630     -3.345943271
C       -2.576267236      4.719606457     -5.059772172
C       -2.684000355      3.342406955     -5.472233018
C       -2.356017094      3.029169267     -6.774447669
H       -2.427969930      1.997137973     -7.114061744
C       -1.925633050      4.030906736     -7.683963152
C       -1.828418610      5.393774123     -7.247677921
C       -2.166376536      5.715447533     -5.904683112
H       -2.103826944      6.754186643     -5.586389043
C       -3.137702886      2.392504546     -4.443028767
C       -1.772789971      5.417431577     -2.234738258
H       -2.205522575      5.393419971     -1.224614845
C       -1.361288244      6.854964306     -2.566513531
H       -2.206997576      7.549287992     -2.560332989
H       -0.640089068      7.198378723     -1.817039606
H       -0.873144392      6.905336160     -3.545042178
C       -0.582672338      4.456084646     -2.289052712
H       -0.155146160      4.419566512     -3.297427365
H        0.194306467      4.810207838     -1.603273107
H       -0.867380299      3.440990788     -1.998170876
C       -4.575604493      5.952400075     -3.245427506
H       -4.244536247      6.892491354     -3.711887476
C       -5.713177538      5.344211413     -4.073597969
H       -6.058604876      4.407010862     -3.623271161
H       -6.556163192      6.042941090     -4.100449580
H       -5.406590179      5.137999119     -5.104189029
C       -5.004808144      6.216966820     -1.800339964
H       -4.212592394      6.683013048     -1.206959883
H       -5.865147669      6.895023483     -1.804305473
H       -5.310177210      5.288291554     -1.306569879
C       -1.401768564      6.385152850     -8.160757027
C       -1.075071175      6.052918892     -9.456471925
C       -1.579817198      3.724802643     -9.022628354
C       -1.163441348      4.711910696     -9.887920373
H       -1.334176887      7.416275812     -7.820745006
H       -0.747207054      6.822022014    -10.150024576
H       -0.900778669      4.459802170    -10.911627881
H       -1.649362033      2.691724858     -9.356684440
H       -6.031000580      0.230511546      0.451480496
H       -4.724364474      2.235024456      1.149939336
$$$$
70
C30P2H38, TS (5-ring, Ph-side closed, Nap-side closing) for the conversion of 3a-Ph to [4a-Ph]0
P       -5.033002000      0.470420000     -4.107138000
C       -5.672641000      0.416679000     -2.423987000
C       -5.665825000      1.748705000     -1.933413000
C       -6.077685000      1.960600000     -0.615824000
H       -6.079184000      2.972117000     -0.217225000
C       -6.477898000      0.883095000      0.176529000
C       -6.477586000     -0.416118000     -0.328180000
C       -6.071395000     -0.658904000     -1.644813000
H       -6.058029000     -1.675113000     -2.029846000
C       -5.200726000      2.798907000     -2.859619000
C       -6.307280000     -0.102288000     -5.320639000
H       -5.820854000     -0.024322000     -6.303039000
C       -6.708341000     -1.560139000     -5.077001000
H       -5.849493000     -2.238219000     -5.064653000
H       -7.378582000     -1.881812000     -5.881410000
H       -7.249615000     -1.661821000     -4.131061000
C       -7.516258000      0.836095000     -5.285993000
H       -7.993981000      0.822325000     -4.299890000
H       -8.251564000      0.497986000     -6.023810000
H       -7.237011000      1.867137000     -5.520757000
C       -3.532932000     -0.610038000     -4.212075000
H       -3.849075000     -1.590312000     -3.824819000
C       -2.457052000     -0.021873000     -3.292316000
H       -2.122620000      0.953633000     -3.662721000
H       -1.593128000     -0.694547000     -3.269623000
H       -2.818776000      0.105519000     -2.266795000
C       -3.032160000     -0.762725000     -5.650622000
H       -3.777771000     -1.222989000     -6.305650000
H       -2.143880000     -1.403659000     -5.649898000
H       -2.747240000      0.207053000     -6.072641000
P       -3.180543000      4.444846000     -2.730240000
C       -3.363818000      4.207692000     -4.553565000
C       -4.086713000      3.057567000     -5.040771000
C       -4.072540000      2.758055000     -6.392490000
H       -4.617403000      1.890757000     -6.761171000
C       -3.403836000      3.571294000     -7.330562000
C       -2.728802000      4.741894000     -6.860734000
C       -2.730503000      5.020474000     -5.473885000
H       -2.202721000      5.908975000     -5.144209000
C       -4.797103000      2.265643000     -4.054369000
C       -1.390924000      5.162009000     -2.532901000
H       -1.269119000      5.021400000     -1.446528000
C       -1.035703000      6.626700000     -2.812788000
H       -1.687311000      7.325014000     -2.278925000
H       -0.008565000      6.820793000     -2.474122000
H       -1.070553000      6.880715000     -3.876777000
C       -0.393506000      4.215830000     -3.208745000
H       -0.395516000      4.347909000     -4.296462000
H        0.625666000      4.406634000     -2.849488000
H       -0.633437000      3.165074000     -3.002510000
C       -4.163947000      6.023733000     -2.397817000
H       -3.629539000      6.811768000     -2.946674000
C       -5.605116000      6.017654000     -2.899469000
H       -6.210004000      5.293184000     -2.349605000
H       -6.036634000      7.019529000     -2.769488000
H       -5.660663000      5.751316000     -3.960118000
C       -4.110699000      6.335727000     -0.899274000
H       -3.084236000      6.393707000     -0.521585000
H       -4.600852000      7.294602000     -0.688373000
H       -4.635339000      5.556891000     -0.331816000
C       -2.071104000      5.577499000     -7.797214000
C       -2.079051000      5.272879000     -9.138436000
C       -3.398293000      3.286826000     -8.719890000
C       -2.749159000      4.117061000     -9.603266000
H       -1.556415000      6.465011000     -7.435132000
H       -1.569694000      5.919627000     -9.847473000
H       -2.748833000      3.887718000    -10.665387000
H       -3.916353000      2.398514000     -9.075088000
H       -6.787901000     -1.245055000      0.301139000
H       -6.792135000      1.058013000      1.202240000
$$$$
70
C30P2H38, [4a-Ph]0 P-diylide
C        0.256079000     -3.135324000      0.072935000
C       -0.625006000     -4.222381000      0.152658000
C       -2.050329000     -4.002787000      0.186227000
C       -2.527027000     -2.673272000      0.124249000
C       -1.651308000     -1.617483000      0.033722000
C       -0.205624000     -1.812236000      0.019344000
P       -2.036293000      0.143861000     -0.026428000
C       -0.364492000      0.627331000     -0.012011000
C        0.496259000     -0.589077000     -0.032374000
C        0.358877000      1.837681000     -0.071677000
C        1.790603000      1.633510000     -0.106692000
P        2.170331000     -0.111514000     -0.076013000
C       -0.083881000      3.185241000     -0.099184000
C        0.818158000      4.231503000     -0.143401000
C        2.211293000      4.010117000     -0.161783000
C        2.684906000      2.704745000     -0.141093000
C        3.140386000     -0.609812000     -1.602951000
C        2.811414000     -2.025602000     -2.081851000
C        4.648453000     -0.377841000     -1.477473000
C        3.229635000     -0.503335000      1.413734000
C        2.562448000      0.085293000      2.658524000
C        3.493671000     -2.000952000      1.592942000
C       -2.970622000      0.567125000     -1.599704000
C       -3.467803000      2.015247000     -1.637941000
C       -4.083315000     -0.420573000     -1.962605000
C       -3.018794000      0.616175000      1.495277000
C       -4.508220000      0.265401000      1.444606000
C       -2.788936000      2.073730000      1.902534000
H        1.323595000     -3.338388000      0.059716000
H       -3.602561000     -2.514171000      0.143695000
H       -1.146854000      3.405116000     -0.073853000
H        3.757517000      2.520774000     -0.145419000
H        2.738812000      0.097146000     -2.343708000
H        1.731190000     -2.175395000     -2.171030000
H        3.263272000     -2.186172000     -3.067554000
H        3.211069000     -2.787575000     -1.405212000
H        4.887404000      0.637895000     -1.147260000
H        5.117878000     -0.528279000     -2.456591000
H        5.107681000     -1.084571000     -0.778782000
H        4.181810000      0.017502000      1.232763000
H        2.395305000      1.162076000      2.560445000
H        1.594515000     -0.396915000      2.839678000
H        3.199062000     -0.089016000      3.533455000
H        2.561343000     -2.532057000      1.811035000
H        4.167676000     -2.151138000      2.444127000
H        3.956960000     -2.461784000      0.716378000
H       -2.165286000      0.459671000     -2.341303000
H       -2.673592000      2.733008000     -1.416803000
H       -3.843667000      2.234818000     -2.643766000
H       -4.290438000      2.178098000     -0.935540000
H       -3.715020000     -1.448545000     -2.010496000
H       -4.473388000     -0.157363000     -2.952788000
H       -4.917417000     -0.379343000     -1.256834000
H       -2.537263000     -0.023752000      2.249699000
H       -4.685718000     -0.778582000      1.171522000
H       -4.940347000      0.425593000      2.439108000
H       -5.051348000      0.905157000      0.743370000
H       -1.722039000      2.298149000      1.990656000
H       -3.256912000      2.248706000      2.878033000
H       -3.235804000      2.771869000      1.187734000
C       -2.926295000     -5.109778000      0.276190000
C       -0.162226000     -5.570950000      0.211272000
C       -2.442361000     -6.396917000      0.330914000
C       -1.041916000     -6.620663000      0.297993000
H       -3.998393000     -4.922871000      0.299990000
H        0.910229000     -5.753254000      0.187127000
H       -0.663057000     -7.638753000      0.342586000
H       -3.124462000     -7.239196000      0.399487000
H        0.440320000      5.251246000     -0.160505000
H        2.901839000      4.847180000     -0.189011000
$$$$
76
C34P2H40, [iso-4a]0 (excluded)
P       -5.611790000      0.470927000     -4.150579000
C       -5.726051000      0.099874000     -2.391559000
C       -4.841382000      1.199927000     -2.112077000
C       -4.519852000      1.488297000     -0.789833000
H       -3.851364000      2.298899000     -0.513553000
C       -5.086111000      0.679488000      0.241498000
C       -5.967314000     -0.419275000     -0.069705000
C       -6.279469000     -0.701317000     -1.450792000
H       -6.944247000     -1.526786000     -1.694259000
C       -4.560914000      1.710667000     -3.434178000
C       -7.181353000      1.013789000     -4.970868000
H       -7.631501000      0.117235000     -5.420959000
C       -8.131180000      1.599861000     -3.922732000
H       -8.437864000      0.851199000     -3.187411000
H       -9.026369000      1.986317000     -4.422121000
H       -7.655522000      2.431492000     -3.389249000
C       -6.865257000      2.042377000     -6.065602000
H       -6.411512000      2.939459000     -5.630543000
H       -7.798034000      2.335823000     -6.559166000
H       -6.184364000      1.658169000     -6.829404000
C       -4.920125000     -0.972834000     -5.092420000
H       -5.575917000     -1.791451000     -4.753287000
C       -3.491506000     -1.244738000     -4.616949000
H       -2.818315000     -0.446986000     -4.949688000
H       -3.140185000     -2.191526000     -5.040946000
H       -3.429420000     -1.311151000     -3.525909000
C       -5.011427000     -0.882204000     -6.616398000
H       -6.036181000     -0.728010000     -6.965040000
H       -4.650618000     -1.823293000     -7.045897000
H       -4.382598000     -0.077903000     -7.009105000
P       -3.333432000      4.361981000     -3.105718000
C       -2.790813000      4.596951000     -4.806074000
C       -3.330270000      3.302084000     -5.141387000
C       -3.248797000      2.862596000     -6.458317000
H       -3.645954000      1.902899000     -6.772751000
C       -2.622906000      3.704931000     -7.424207000
C       -2.087630000      4.993354000     -7.057759000
C       -2.192740000      5.433605000     -5.686994000
H       -1.796930000      6.405656000     -5.403166000
C       -3.840997000      2.845458000     -3.871184000
C       -1.968500000      4.342276000     -1.859276000
H       -2.422451000      4.050984000     -0.902083000
C       -1.360706000      5.743634000     -1.721475000
H       -2.086882000      6.479307000     -1.364151000
H       -0.537748000      5.707711000     -0.999660000
H       -0.953514000      6.089635000     -2.678504000
C       -0.924598000      3.296678000     -2.257554000
H       -0.469015000      3.546734000     -3.222361000
H       -0.131942000      3.271358000     -1.502206000
H       -1.365102000      2.298212000     -2.333454000
C       -4.620070000      5.565760000     -2.532754000
H       -4.117561000      6.542747000     -2.490627000
C       -5.746854000      5.620336000     -3.567455000
H       -6.269824000      4.659280000     -3.620175000
H       -6.470022000      6.389105000     -3.274743000
H       -5.371944000      5.862863000     -4.566920000
C       -5.141895000      5.195658000     -1.140868000
H       -4.360776000      5.247539000     -0.376386000
H       -5.937170000      5.893754000     -0.858280000
H       -5.561936000      4.182205000     -1.133625000
C       -1.475965000      5.794817000     -8.033058000
C       -1.372508000      5.379052000     -9.355382000
C       -6.506317000     -1.192876000      0.969212000
C       -6.210909000     -0.928299000      2.301310000
C       -4.807856000      0.920368000      1.608887000
C       -5.355320000      0.137147000      2.612043000
H       -4.145432000      1.744793000      1.865346000
H       -5.116620000      0.353459000      3.650648000
H       -6.637238000     -1.540483000      3.090583000
H       -7.168996000     -2.016834000      0.710616000
C       -2.503190000      3.315415000     -8.780954000
C       -1.893312000      4.130023000     -9.720589000
H       -1.077813000      6.762468000     -7.732882000
H       -0.894590000      6.014319000    -10.095271000
H       -1.819038000      3.794494000    -10.752319000
H       -2.902739000      2.347985000     -9.078807000
$$$$
76
C34P2H40, TS(4-ring) for 3a to [iso-4a]0
P       -5.509331000      0.409709000     -4.176656000
C       -6.376019000      0.313913000     -2.595220000
C       -6.015331000      1.673978000     -2.294542000
C       -6.314817000      2.202611000     -1.051955000
H       -6.039052000      3.217591000     -0.777110000
C       -7.010565000      1.384594000     -0.118808000
C       -7.382668000      0.031488000     -0.450904000
C       -7.033588000     -0.503407000     -1.731987000
H       -7.288132000     -1.533057000     -1.971123000
C       -5.306219000      2.100219000     -3.492230000
C       -6.559799000      0.125993000     -5.662933000
H       -5.939871000      0.416700000     -6.523044000
C       -6.933950000     -1.356511000     -5.777886000
H       -6.057274000     -1.997712000     -5.905468000
H       -7.581517000     -1.494323000     -6.650595000
H       -7.487208000     -1.690472000     -4.892537000
C       -7.795652000      1.027593000     -5.601265000
H       -8.431074000      0.760239000     -4.749563000
H       -8.380712000      0.896406000     -6.517418000
H       -7.523437000      2.083219000     -5.510841000
C       -3.979146000     -0.614583000     -4.266589000
H       -4.275962000     -1.658279000     -4.437684000
C       -3.238929000     -0.500662000     -2.929981000
H       -3.014985000      0.546778000     -2.696771000
H       -2.292634000     -1.048610000     -2.992900000
H       -3.826246000     -0.917552000     -2.106560000
C       -3.124256000     -0.120614000     -5.443101000
H       -3.624886000     -0.260155000     -6.406158000
H       -2.186356000     -0.685897000     -5.464725000
H       -2.879938000      0.942302000     -5.332796000
P       -2.690255000      3.928125000     -2.986476000
C       -2.768737000      4.298630000     -4.770998000
C       -3.989436000      3.596415000     -5.046284000
C       -4.461342000      3.515563000     -6.349386000
H       -5.378671000      2.982656000     -6.590326000
C       -3.742431000      4.170715000     -7.389689000
C       -2.519122000      4.869072000     -7.098560000
C       -2.042939000      4.913702000     -5.742335000
H       -1.117345000      5.444931000     -5.533872000
C       -4.535015000      3.190405000     -3.783272000
C       -0.859603000      3.559581000     -2.591428000
H       -0.887616000      3.136808000     -1.576742000
C        0.067736000      4.777803000     -2.589131000
H       -0.209081000      5.513354000     -1.828916000
H        1.094388000      4.452248000     -2.374244000
H        0.077060000      5.275925000     -3.564227000
C       -0.351302000      2.477007000     -3.546237000
H       -0.253682000      2.869076000     -4.564290000
H        0.634762000      2.124060000     -3.221904000
H       -1.025183000      1.614213000     -3.580287000
C       -3.037180000      5.484938000     -2.015485000
H       -2.227874000      6.180837000     -2.276208000
C       -4.366485000      6.130646000     -2.402080000
H       -5.208247000      5.487332000     -2.130033000
H       -4.471542000      7.085840000     -1.873040000
H       -4.424953000      6.323525000     -3.478039000
C       -2.980416000      5.184265000     -0.513598000
H       -2.014739000      4.769277000     -0.207711000
H       -3.147141000      6.105024000      0.057546000
H       -3.763130000      4.468355000     -0.235013000
C       -1.816850000      5.496695000     -8.142481000
C       -2.276278000      5.452872000     -9.449416000
C       -8.071806000     -0.749737000      0.499338000
C       -8.399114000     -0.242315000      1.740875000
C       -7.360390000      1.868271000      1.166946000
C       -8.037215000      1.077804000      2.071186000
H       -7.083720000      2.886558000      1.430496000
H       -8.293746000      1.477045000      3.049056000
H       -8.931840000     -0.856825000      2.460647000
H       -8.343982000     -1.769033000      0.233726000
C       -4.182490000      4.143309000     -8.735129000
C       -3.467332000      4.767780000     -9.740373000
H       -0.894469000      6.023472000     -7.904858000
H       -1.720074000      5.944007000    -10.242644000
H       -3.831369000      4.728689000    -10.764062000
H       -5.105351000      3.616505000     -8.969505000
$$$$
76
C34P2H40, 3a
P       -5.118301000     -0.623675000     -4.791719000
C       -5.551031000     -0.225696000     -3.036794000
C       -5.277341000      1.104215000     -2.557328000
C       -5.564050000      1.449015000     -1.242153000
H       -5.354374000      2.459413000     -0.900251000
C       -6.112254000      0.514431000     -0.342763000
C       -6.377521000     -0.810928000     -0.807316000
C       -6.087707000     -1.137206000     -2.154716000
H       -6.305668000     -2.152087000     -2.476591000
C       -4.705693000      2.086212000     -3.399255000
C       -6.789820000     -0.386298000     -5.645819000
H       -6.587765000     -0.683377000     -6.685214000
C       -7.931572000     -1.239073000     -5.097492000
H       -7.719004000     -2.310910000     -5.156820000
H       -8.845813000     -1.048698000     -5.673618000
H       -8.138090000     -0.987790000     -4.050948000
C       -7.165868000      1.098408000     -5.644178000
H       -7.377182000      1.448803000     -4.627060000
H       -8.069782000      1.253370000     -6.244957000
H       -6.366339000      1.723101000     -6.055753000
C       -4.923099000     -2.488878000     -4.761793000
H       -5.785784000     -2.960966000     -4.275330000
C       -3.653559000     -2.850229000     -3.983931000
H       -2.768690000     -2.414415000     -4.462648000
H       -3.524169000     -3.938890000     -3.961982000
H       -3.690784000     -2.492430000     -2.949884000
C       -4.842109000     -3.007251000     -6.201755000
H       -5.775295000     -2.849414000     -6.751293000
H       -4.635642000     -4.084001000     -6.195725000
H       -4.032432000     -2.513657000     -6.753151000
P       -3.399460000      5.503156000     -2.470470000
C       -3.162941000      5.231640000     -4.286263000
C       -3.609751000      3.983402000     -4.850544000
C       -3.459976000      3.733625000     -6.208942000
H       -3.795868000      2.782583000     -6.614370000
C       -2.888961000      4.689508000     -7.071253000
C       -2.455965000      5.936219000     -6.522305000
C       -2.604956000      6.164017000     -5.132547000
H       -2.255498000      7.117885000     -4.747033000
C       -4.203146000      2.988412000     -4.039788000
C       -1.715450000      4.963799000     -1.797381000
H       -1.787941000      5.192712000     -0.724230000
C       -0.512643000      5.700271000     -2.382688000
H       -0.567335000      6.781800000     -2.225262000
H        0.408517000      5.340910000     -1.906990000
H       -0.426760000      5.514864000     -3.459419000
C       -1.553785000      3.448090000     -1.944184000
H       -1.479490000      3.160803000     -2.999409000
H       -0.633773000      3.123453000     -1.443794000
H       -2.396540000      2.903087000     -1.506521000
C       -3.329122000      7.370713000     -2.313997000
H       -2.451036000      7.769061000     -2.837619000
C       -4.595504000      7.977368000     -2.927362000
H       -5.488641000      7.622110000     -2.399881000
H       -4.566117000      9.070266000     -2.843409000
H       -4.703519000      7.721816000     -3.986484000
C       -3.214340000      7.746549000     -0.832278000
H       -2.270200000      7.411438000     -0.392099000
H       -3.266442000      8.836157000     -0.722648000
H       -4.036462000      7.311294000     -0.250948000
C       -1.879749000      6.902269000     -7.381111000
C       -1.739954000      6.647626000     -8.725552000
C       -6.929355000     -1.756284000      0.089667000
C       -7.206124000     -1.406351000      1.390804000
C       -6.406530000      0.844870000      1.004359000
C       -6.941785000     -0.096090000      1.851027000
H       -6.201985000      1.853966000      1.353804000
H       -7.165294000      0.164481000      2.881708000
H       -7.630077000     -2.138257000      2.072455000
H       -7.131092000     -2.763330000     -0.267859000
C       -2.733221000      4.456652000     -8.461159000
C       -2.170093000      5.415594000     -9.269021000
H       -1.549540000      7.848810000     -6.959618000
H       -1.296431000      7.395098000     -9.377217000
H       -2.054771000      5.230543000    -10.333263000
H       -3.064307000      3.507290000     -8.875038000
$$$$
76
C34P2H40, TS(1st 5-membered ring closing) for conversion of 3a to [4a]0
P       -5.148339000      0.562743000     -4.341933000
C       -5.414816000      0.073776000     -2.610109000
C       -4.702127000      0.901522000     -1.662728000
C       -4.780889000      0.611572000     -0.315137000
H       -4.246594000      1.233459000      0.398966000
C       -5.543444000     -0.483532000      0.154647000
C       -6.250383000     -1.298316000     -0.786431000
C       -6.163152000     -0.988787000     -2.169404000
H       -6.712875000     -1.619181000     -2.865817000
C       -3.939516000      1.982847000     -2.228867000
C       -6.714711000      1.462623000     -4.856379000
H       -6.541436000      1.705055000     -5.915038000
C       -7.976742000      0.606584000     -4.737319000
H       -7.912772000     -0.323720000     -5.309528000
H       -8.835686000      1.173112000     -5.116676000
H       -8.177693000      0.355124000     -3.690190000
C       -6.869595000      2.774645000     -4.081906000
H       -6.964460000      2.588483000     -3.005679000
H       -7.779679000      3.285642000     -4.416870000
H       -6.021300000      3.447127000     -4.236202000
C       -5.174500000     -1.055042000     -5.293294000
H       -6.073697000     -1.615000000     -4.998952000
C       -3.934034000     -1.867662000     -4.912801000
H       -3.018843000     -1.339532000     -5.205780000
H       -3.949401000     -2.832642000     -5.432496000
H       -3.887863000     -2.061607000     -3.836431000
C       -5.223355000     -0.789678000     -6.799567000
H       -6.138646000     -0.272320000     -7.102432000
H       -5.182322000     -1.742629000     -7.339522000
H       -4.365955000     -0.186548000     -7.121717000
P       -3.658837000      5.233716000     -2.664173000
C       -3.056205000      4.464687000     -4.244093000
C       -3.193202000      3.045051000     -4.478989000
C       -2.796456000      2.513742000     -5.696929000
H       -2.908059000      1.445152000     -5.860760000
C       -2.254837000      3.307015000     -6.725822000
C       -2.121383000      4.710117000     -6.503532000
C       -2.529761000      5.240316000     -5.257591000
H       -2.422284000      6.312669000     -5.123221000
C       -3.750495000      2.169095000     -3.478776000
C       -2.026722000      5.548693000     -1.751923000
H       -2.347900000      6.042071000     -0.822888000
C       -1.026129000      6.455962000     -2.466416000
H       -1.442225000      7.439441000     -2.705361000
H       -0.151462000      6.612816000     -1.822408000
H       -0.673586000      5.995865000     -3.396146000
C       -1.367165000      4.218741000     -1.376393000
H       -1.046674000      3.677126000     -2.274659000
H       -0.478705000      4.406033000     -0.761030000
H       -2.049244000      3.565049000     -0.826250000
C       -4.148868000      6.961497000     -3.219810000
H       -3.342136000      7.451221000     -3.778545000
C       -5.387229000      6.866970000     -4.116947000
H       -6.221335000      6.402233000     -3.576916000
H       -5.704377000      7.869183000     -4.429654000
H       -5.196155000      6.275133000     -5.018383000
C       -4.450048000      7.806818000     -1.976378000
H       -3.561010000      7.965189000     -1.357880000
H       -4.827049000      8.791578000     -2.277628000
H       -5.217411000      7.329493000     -1.354490000
C       -1.583394000      5.522896000     -7.530204000
C       -1.190672000      4.967658000     -8.725894000
C       -7.019447000     -2.387296000     -0.314623000
C       -7.087109000     -2.668088000      1.031162000
C       -5.635058000     -0.798340000      1.532919000
C       -6.388779000     -1.866795000      1.960736000
H       -5.098282000     -0.179361000      2.247848000
H       -6.450128000     -2.098041000      3.020541000
H       -7.678847000     -3.508271000      1.383261000
H       -7.556534000     -3.000526000     -1.034592000
C       -1.842734000      2.762795000     -7.968386000
C       -1.321407000      3.576879000     -8.945860000
H       -1.484776000      6.592086000     -7.356974000
H       -0.777509000      5.597351000     -9.508833000
H       -1.007114000      3.153368000     -9.895732000
H       -1.945588000      1.692819000     -8.133580000
$$$$
76
C34P2H40, carbene intermediate for the conversion of 3a to [4a]0
C       -1.636288000      3.265818000     -0.694009000
C       -2.783930000      3.959588000     -0.228950000
C       -3.834139000      3.236673000      0.425147000
C       -3.711263000      1.827546000      0.578889000
C       -2.598212000      1.195836000      0.097072000
C       -1.515691000      1.900920000     -0.541399000
H       -0.833553000      3.824935000     -1.170315000
H       -4.506432000      1.287606000      1.088043000
C       -0.342696000      1.104397000     -0.935979000
C       -0.524063000     -0.219044000     -0.662769000
P       -2.147955000     -0.544414000      0.116466000
C       -3.384595000     -1.528764000     -0.852313000
H       -3.010299000     -2.561217000     -0.826444000
C       -2.077296000     -1.158818000      1.858812000
H       -3.059432000     -0.921244000      2.294193000
C        0.485908000     -1.271999000     -0.798095000
C        1.868812000     -0.998601000     -0.492363000
C        0.120953000     -2.546706000     -1.200486000
C        2.785683000     -2.022131000     -0.640488000
C        1.052914000     -3.593482000     -1.347035000
H       -0.918643000     -2.758171000     -1.439653000
C        2.425549000     -3.321766000     -1.064961000
H        3.833486000     -1.857452000     -0.406345000
C       -1.839688000     -2.670814000      1.918731000
H       -0.886348000     -2.935796000      1.449321000
H       -1.798285000     -2.980176000      2.968638000
H       -2.638356000     -3.239005000      1.432434000
C       -0.989805000     -0.381753000      2.608207000
H       -1.140303000      0.700738000      2.544450000
H       -1.005817000     -0.669413000      3.664798000
H        0.001567000     -0.612887000      2.203107000
C       -4.777532000     -1.496419000     -0.216641000
H       -5.433531000     -2.174132000     -0.773888000
H       -4.770871000     -1.820389000      0.828455000
H       -5.212675000     -0.493663000     -0.272112000
C       -3.407501000     -1.037084000     -2.301955000
H       -2.418786000     -1.088344000     -2.768233000
H       -4.095757000     -1.661718000     -2.880988000
H       -3.761064000     -0.001554000     -2.356633000
P        2.358179000      0.641549000      0.229505000
C        3.052824000      1.513372000     -1.306423000
H        2.273873000      1.301101000     -2.048211000
C        3.899594000      0.173389000      1.221134000
H        4.645757000     -0.340952000      0.601446000
C        3.482721000     -0.743198000      2.377332000
H        2.769519000     -0.229596000      3.034348000
H        3.011683000     -1.666816000      2.026560000
H        4.358204000     -1.014504000      2.980401000
C        4.548166000      1.445102000      1.782422000
H        3.815647000      2.053114000      2.328208000
H        5.348579000      1.176455000      2.483093000
H        4.989010000      2.068546000      1.000060000
C        4.384569000      0.972929000     -1.822166000
H        4.634819000      1.458200000     -2.774465000
H        5.206225000      1.175488000     -1.126313000
H        4.345612000     -0.106658000     -2.000467000
C        3.093282000      3.031261000     -1.105205000
H        3.826811000      3.325501000     -0.347655000
H        3.371311000      3.525591000     -2.044637000
H        2.113964000      3.413017000     -0.796718000
C       -4.965654000      3.937406000      0.899007000
C       -2.920142000      5.360480000     -0.380596000
C       -4.036633000      6.015529000      0.088518000
C       -5.067502000      5.300978000      0.733688000
C        0.681069000     -4.894607000     -1.770124000
C        3.377698000     -4.360413000     -1.211552000
C        1.628351000     -5.881989000     -1.904732000
C        2.988248000     -5.613646000     -1.622881000
H        4.422199000     -4.149182000     -0.993174000
H        3.724849000     -6.404640000     -1.732924000
H        1.334866000     -6.876692000     -2.228761000
H       -2.124594000      5.911907000     -0.875952000
H       -4.126947000      7.090921000     -0.037148000
H       -5.757470000      3.380147000      1.394173000
H       -5.942265000      5.830501000      1.100100000
H       -0.365430000     -5.098063000     -1.986300000
$$$$
76
C34P2H40,TS(2nd 5-membered ring closing) for conversion of 3a to [4a]0
C       -0.875682632      3.204046862     -0.115999278
C       -1.955207712      4.043627299      0.263465011
C       -3.235555419      3.471486525      0.563069984
C       -3.391702578      2.064070622      0.478997637
C       -2.323361671      1.287918325      0.112026645
C       -1.027208710      1.835557737     -0.210186130
H        0.083684134      3.664706081     -0.337460146
H       -4.358604916      1.629275983      0.724344838
C       -0.013236807      0.847230753     -0.629383620
C       -0.519430197     -0.446801075     -0.551377699
P       -2.213464180     -0.501965836      0.009001369
C       -3.388232793     -1.212797998     -1.230662352
H       -3.193436487     -2.294642674     -1.217715737
C       -2.575263323     -1.213968319      1.684440737
H       -3.545226806     -0.789060744      1.983767494
C        0.405435404     -1.547575908     -0.617095801
C        1.774128292     -1.185166886     -0.342675623
C        0.066712701     -2.870386284     -0.850923514
C        2.730965184     -2.183813479     -0.338337608
C        1.038339081     -3.888562643     -0.848521778
H       -0.966244947     -3.141544441     -1.062143616
C        2.403662392     -3.536400536     -0.588047138
H        3.772017525     -1.955661423     -0.126272207
C       -2.667870441     -2.741730029      1.666414466
H       -1.719364015     -3.188853836      1.350976385
H       -2.884453539     -3.095557943      2.680296259
H       -3.461728982     -3.106549899      1.007764529
C       -1.485627235     -0.721778529      2.644003848
H       -1.406924957      0.370155464      2.649732431
H       -1.720151594     -1.054100423      3.660867486
H       -0.510170024     -1.135635814      2.364293811
C       -4.848485109     -0.967388182     -0.837888940
H       -5.497841682     -1.502677847     -1.538765798
H       -5.079759315     -1.321783970      0.171028015
H       -5.097020057      0.096733162     -0.901571962
C       -3.073177947     -0.666453500     -2.624838685
H       -2.045829650     -0.889475850     -2.926093887
H       -3.755710609     -1.122692089     -3.349814784
H       -3.216158717      0.419601145     -2.660956520
P        2.093355372      0.584262027      0.065945297
C        2.832693955      1.260827219     -1.545655064
H        2.126413750      0.877339028     -2.291869935
C        3.702271487      0.368952601      1.153539178
H        4.484052207     -0.185370105      0.616521141
C        3.324517773     -0.390670255      2.426847623
H        2.547716255      0.152340294      2.982709939
H        2.941740010     -1.394359370      2.216070193
H        4.194860294     -0.492636915      3.088305971
C        4.251374787      1.748925279      1.524004693
H        3.460339612      2.382924289      1.949737618
H        5.043934229      1.657732903      2.278718992
H        4.675263279      2.276644491      0.665022038
C        4.224389462      0.733687064     -1.895707391
H        4.484327625      1.052400252     -2.913394451
H        4.997868653      1.122159481     -1.224694274
H        4.265538792     -0.359875070     -1.869480639
C        2.782016097      2.787744265     -1.601190976
H        3.438136916      3.248062154     -0.854984244
H        3.103043147      3.140202186     -2.590644991
H        1.762608833      3.148331826     -1.433565520
C        0.716424372     -5.246933478     -1.105263095
C        3.384982875     -4.560049978     -0.587053688
C       -4.305048893      4.318080449      0.937504292
C       -1.810311231      5.450594103      0.345410161
C        1.692870309     -6.213698865     -1.097835716
C        3.040577403     -5.867800092     -0.834886566
C       -2.871176491      6.249770416      0.707761678
C       -4.128325337      5.681064898      1.009634632
H       -0.842280651      5.890538483      0.114614710
H       -2.743257190      7.327248021      0.763919098
H       -4.955671571      6.323710784      1.297433159
H       -5.270947811      3.872487281      1.166005099
H       -0.320024281     -5.509099081     -1.306989846
H        1.433536965     -7.250690045     -1.293527859
H        3.802381953     -6.642618526     -0.830079245
H        4.419911505     -4.290449289     -0.386301033
$$$$
76
C34P2H40, [4a]0 diylide
C        0.257639000     -3.132574000      0.073030000
C       -0.623213000     -4.219065000      0.146871000
C       -2.049338000     -3.999352000      0.175959000
C       -2.526008000     -2.670485000      0.116631000
C       -1.650447000     -1.613095000      0.032027000
C       -0.204201000     -1.808572000      0.020413000
P       -2.037673000      0.146643000     -0.023241000
C       -0.365018000      0.632584000     -0.007533000
C        0.497701000     -0.587383000     -0.027569000
C        0.343271000      1.851507000     -0.067195000
C        1.787940000      1.643623000     -0.097593000
P        2.167362000     -0.113933000     -0.067410000
C       -0.095323000      3.185149000     -0.098063000
C        0.803988000      4.259607000     -0.142156000
C        2.227740000      4.022876000     -0.156586000
C        2.682586000      2.684754000     -0.130853000
C        3.136630000     -0.588329000     -1.598063000
C        2.823562000     -2.008570000     -2.075364000
C        4.641941000     -0.337868000     -1.475860000
C        3.222969000     -0.483056000      1.426412000
C        2.540453000      0.097245000      2.667077000
C        3.503515000     -1.977946000      1.605586000
C       -2.971190000      0.579409000     -1.594733000
C       -3.482164000      2.023060000     -1.623976000
C       -4.074660000     -0.415767000     -1.965624000
C       -3.017982000      0.617591000      1.500098000
C       -4.506427000      0.262157000      1.453202000
C       -2.789994000      2.076122000      1.905877000
H        1.325437000     -3.335311000      0.063253000
H       -3.601649000     -2.511690000      0.133286000
H       -1.157385000      3.412072000     -0.073430000
H        3.755683000      2.501000000     -0.130111000
H        2.722556000      0.114313000     -2.336026000
H        1.745271000     -2.171076000     -2.163641000
H        3.276891000     -2.162944000     -3.061177000
H        3.233663000     -2.764821000     -1.398553000
H        4.870566000      0.681408000     -1.149882000
H        5.109511000     -0.485795000     -2.456052000
H        5.110820000     -1.037619000     -0.776710000
H        4.168852000      0.050207000      1.248620000
H        2.366092000      1.173178000      2.572481000
H        1.575628000     -0.393836000      2.839885000
H        3.172816000     -0.074635000      3.545345000
H        2.576251000     -2.520908000      1.815736000
H        4.172564000     -2.119210000      2.461946000
H        3.979722000     -2.431628000      0.732236000
H       -2.164242000      0.484600000     -2.336267000
H       -2.695424000      2.747436000     -1.398400000
H       -3.859601000      2.244324000     -2.628876000
H       -4.307029000      2.174163000     -0.921673000
H       -3.696464000     -1.439623000     -2.023389000
H       -4.468774000     -0.147138000     -2.952705000
H       -4.908002000     -0.389247000     -1.258098000
H       -2.533021000     -0.020730000      2.253680000
H       -4.680880000     -0.783179000      1.183199000
H       -4.936911000      0.423322000      2.448271000
H       -5.053441000      0.898146000      0.751621000
H       -1.723360000      2.303526000      1.989403000
H       -3.254941000      2.250335000      2.882994000
H       -3.241205000      2.772954000      1.192563000
C       -2.925538000     -5.107041000      0.259824000
C       -0.160902000     -5.568342000      0.203335000
C        0.360452000      5.616009000     -0.170025000
C        3.118912000      5.120459000     -0.195005000
C       -2.441828000     -6.393982000      0.312709000
C       -1.040792000     -6.617867000      0.283785000
C        1.254672000      6.656156000     -0.208744000
C        2.652770000      6.415090000     -0.221293000
H       -0.709795000      5.812388000     -0.159928000
H        0.889507000      7.679991000     -0.229625000
H        3.346586000      7.249998000     -0.251906000
H        4.188770000      4.919889000     -0.204829000
H       -3.997706000     -4.920086000      0.279867000
H        0.911619000     -5.750714000      0.182468000
H       -0.662404000     -7.636223000      0.325786000
H       -3.123958000     -7.236614000      0.376352000
$$$$
70
C30P2H38, [iso-4b-Ph] (excluded)
C       -5.703650000      2.031083000     -3.672449000
C       -4.478861000      2.654710000     -3.475629000
C       -5.947498000      0.788308000     -3.047756000
C       -3.485275000      2.084885000     -2.664952000
C       -1.305458000     -2.150593000     -2.732143000
C       -2.204654000      2.707061000     -2.496083000
C       -5.006778000      0.192117000     -2.237532000
C        2.937299000      0.276997000     -2.165616000
C       -3.745207000      0.819446000     -1.998642000
C       -1.191463000      2.177506000     -1.738764000
C       -1.964022000     -2.547137000     -1.407763000
C       -2.734018000      0.345439000     -1.180622000
C        2.898078000      1.510003000     -1.258896000
C        4.298642000      2.065097000     -0.974867000
C       -1.429609000      0.944265000     -1.049761000
C       -1.238975000     -3.722709000     -0.747320000
C       -0.675274000      0.035895000     -0.260251000
C        0.644347000     -0.006427000      0.268102000
C        1.300097000      3.779521000      0.673208000
C       -4.257551000     -2.131748000      1.069340000
C       -2.859338000     -1.545502000      1.290568000
C        1.373864000     -0.948176000      1.076571000
C        2.667472000     -0.339770000      1.221321000
C        1.962424000      2.594233000      1.380980000
C        1.155729000     -2.186232000      1.725456000
C        3.703600000     -0.873849000      1.932476000
C       -2.884015000     -0.331788000      2.224161000
C        2.230922000     -2.745646000      2.434688000
C        3.480879000     -2.138853000      2.548279000
C        1.249004000      2.255776000      2.692502000
H       -6.460394000      2.484168000     -4.305154000
H       -4.265689000      3.604734000     -3.963735000
H       -6.899811000      0.288201000     -3.211379000
H       -1.310153000     -3.012896000     -3.407428000
H       -1.835881000     -1.326315000     -3.218143000
H        3.424858000      0.537403000     -3.111246000
H       -2.033039000      3.643266000     -3.026024000
H       -0.265626000     -1.846666000     -2.570213000
H        1.930642000     -0.092219000     -2.382653000
H        4.800191000      2.279718000     -1.924806000
H       -5.215363000     -0.766425000     -1.767655000
H        3.509360000     -0.533175000     -1.699230000
H       -0.227904000      2.677815000     -1.692494000
H       -3.011478000     -2.825787000     -1.600186000
H       -1.250916000     -4.578543000     -1.430953000
H        2.287032000      2.287676000     -1.739466000
H        4.905879000      1.331441000     -0.432209000
H       -0.193218000     -3.469092000     -0.541540000
H        4.271003000      2.991783000     -0.394367000
H        1.804517000      4.050182000     -0.259376000
H       -1.711378000     -4.034587000      0.189202000
H       -4.243387000     -3.020289000      0.431025000
H       -4.922869000     -1.387628000      0.617820000
H        0.249368000      3.562712000      0.451318000
H        1.327882000      4.651941000      1.335082000
H       -2.204787000     -2.316216000      1.722222000
H        3.013652000      2.837869000      1.594882000
H       -4.682819000     -2.419637000      2.036828000
H        0.197222000     -2.694532000      1.696219000
H       -3.484666000      0.477630000      1.794071000
H       -1.875746000      0.048065000      2.413365000
H        0.198909000      2.006181000      2.505992000
H        2.074093000     -3.704033000      2.927297000
H       -3.333471000     -0.619361000      3.180636000
H        1.717962000      1.411265000      3.206524000
H        1.282128000      3.126436000      3.356401000
P       -2.077689000     -1.068087000     -0.306203000
P        2.033734000      1.080682000      0.313003000
H        4.276179000     -2.620602000      3.107551000
H        4.659305000     -0.365084000      2.029247000
$$$$
70
C30P2H38, TS(4-membered rings) for the conversion of 3b-Ph to iso-4b-Ph
P       -5.135369000      0.315181000     -3.857133000
C       -6.149758000      0.556012000     -2.374080000
C       -6.028372000      1.971211000     -2.394669000
C       -6.596061000      2.708848000     -1.338106000
H       -6.529790000      3.792988000     -1.304715000
C       -7.267985000      2.004210000     -0.329953000
C       -7.377032000      0.613054000     -0.328856000
C       -6.793406000     -0.134051000     -1.378129000
C       -5.376876000      2.334000000     -3.629407000
C       -6.116980000     -0.387722000     -5.277764000
H       -6.008885000     -1.480308000     -5.218705000
C       -7.598548000     -0.023041000     -5.169870000
H       -8.052020000     -0.430974000     -4.262245000
H       -8.138469000     -0.421687000     -6.036874000
H       -7.727063000      1.065114000     -5.158987000
C       -5.523614000      0.112696000     -6.600627000
H       -5.640509000      1.198834000     -6.678133000
H       -6.052862000     -0.347547000     -7.442989000
H       -4.458991000     -0.120757000     -6.700302000
C       -3.939829000     -1.076605000     -3.380905000
H       -4.603907000     -1.900771000     -3.074250000
C       -3.083229000     -0.646910000     -2.191136000
H       -2.398016000      0.157736000     -2.479351000
H       -2.477047000     -1.492593000     -1.845680000
H       -3.693431000     -0.296194000     -1.352845000
C       -3.075405000     -1.536662000     -4.553982000
H       -3.672183000     -1.942216000     -5.376292000
H       -2.391949000     -2.325917000     -4.218304000
H       -2.467075000     -0.711820000     -4.943521000
P       -3.125558000      4.298335000     -3.262365000
C       -3.253863000      4.998991000     -4.903738000
C       -4.370143000      4.168393000     -5.171444000
C       -4.954559000      4.199003000     -6.469068000
H       -5.804639000      3.569003000     -6.714634000
C       -4.435945000      5.074449000     -7.392211000
C       -3.334639000      5.941488000     -7.116573000
C       -2.712142000      5.906417000     -5.814829000
C       -4.636102000      3.459705000     -3.942283000
C       -1.682559000      3.171500000     -3.052091000
H       -1.946536000      2.544434000     -2.185997000
C       -0.377965000      3.918621000     -2.761976000
H       -0.431776000      4.515336000     -1.846868000
H        0.434185000      3.192544000     -2.642022000
H       -0.116772000      4.581356000     -3.594564000
C       -1.569535000      2.278658000     -4.291746000
H       -1.293986000      2.871199000     -5.171035000
H       -0.792395000      1.524106000     -4.127478000
H       -2.513569000      1.764982000     -4.503693000
C       -3.189493000      5.485824000     -1.854926000
H       -2.239231000      6.038747000     -1.892027000
C       -4.347953000      6.464997000     -2.063306000
H       -5.308358000      5.938559000     -2.055562000
H       -4.352620000      7.198176000     -1.249714000
H       -4.255943000      7.002908000     -3.012020000
C       -3.295381000      4.739426000     -0.520519000
H       -2.433291000      4.090904000     -0.337244000
H       -3.347972000      5.468095000      0.295597000
H       -4.203725000      4.126442000     -0.485591000
C       -2.837400000      6.836041000     -8.086642000
H       -7.714660000      2.565627000      0.488674000
C       -1.616631000      6.773527000     -5.560769000
C       -1.772696000      7.670435000     -7.810223000
C       -1.164316000      7.632718000     -6.536376000
H       -4.879560000      5.128780000     -8.385048000
H       -3.312455000      6.859071000     -9.065492000
H       -1.401670000      8.354907000     -8.567200000
H       -0.326801000      8.292817000     -6.324831000
H       -1.144807000      6.749929000     -4.581060000
H       -6.856817000     -1.220354000     -1.384527000
H       -7.902310000      0.106614000      0.475141000
$$$$
70
C30P2H38, 3b-Ph
C       -3.361430000     -0.626540000     -2.973692000
C       -1.672162000     -2.468567000     -3.300312000
C        5.695745000     -0.802919000     -2.414606000
C        3.252503000     -1.066677000     -2.458934000
C        6.835196000     -0.299065000     -1.836094000
C        4.421599000     -0.545684000     -1.856448000
C       -2.189899000     -1.388988000     -2.348688000
C        2.023588000     -0.809662000     -1.923433000
C        6.736554000      0.484230000     -0.667759000
C        4.307857000      0.251356000     -0.666497000
C        1.890242000     -0.010871000     -0.748505000
C        5.513215000      0.750160000     -0.100046000
C        0.568486000      0.177313000     -0.280139000
C        3.016971000      0.517612000     -0.104332000
C       -1.214082000     -4.429333000     -0.420086000
C        2.669739000      3.787309000     -0.196668000
C       -0.601315000      0.240130000      0.042070000
C       -2.938227000     -0.573686000      0.288920000
C       -1.206828000     -2.949572000     -0.011167000
C       -4.202046000     -0.339574000      0.836544000
C       -1.923367000      0.390423000      0.523357000
C       -4.479988000      0.799130000      1.590407000
C       -2.211313000      1.535908000      1.290504000
C        1.840943000      2.965558000      0.795525000
C       -3.478515000      1.738830000      1.817255000
C       -1.167988000     -2.840968000      1.515531000
C        1.333294000      3.843481000      1.940520000
C        2.134977000     -0.921977000      2.541963000
C        1.802397000      0.571209000      2.601225000
C        2.025497000      1.088636000      4.029964000
H       -1.440455000     -2.019188000     -4.273735000
H        5.753134000     -1.409093000     -3.315606000
H       -3.043889000     -0.158277000     -3.913044000
H        3.346645000     -1.672997000     -3.356610000
H       -4.193735000     -1.304565000     -3.198104000
H       -2.422929000     -3.251960000     -3.462973000
H        7.808656000     -0.501943000     -2.273451000
H       -3.735348000      0.162909000     -2.312728000
H       -0.758147000     -2.940386000     -2.927231000
H        1.123222000     -1.205853000     -2.383378000
H       -1.374781000     -0.685040000     -2.139188000
H        7.637968000      0.881673000     -0.209514000
H       -1.290054000     -4.570365000     -1.501665000
H        3.044790000      3.173377000     -1.023045000
H        2.054727000      4.588798000     -0.623190000
H       -0.319502000     -2.457281000     -0.430180000
H        5.456148000      1.352921000      0.799626000
H       -0.289172000     -4.911381000     -0.080713000
H        0.978021000      2.536876000      0.271954000
H       -2.058724000     -4.950598000      0.045470000
H        3.530528000      4.249821000      0.301270000
H       -1.421370000      2.261626000      1.461847000
H        1.871202000     -1.369101000      1.580060000
H       -3.681980000      2.629549000      2.404883000
H        0.794181000      4.705887000      1.529520000
H       -1.042083000     -1.809596000      1.855955000
H       -2.090669000     -3.236491000      1.959144000
H       -0.330107000     -3.431303000      1.906002000
H        3.205638000     -1.089841000      2.715900000
H        0.753185000      0.722407000      2.318951000
H        0.644465000      3.304062000      2.597975000
H        2.162638000      4.225399000      2.548873000
H        1.582440000     -1.453560000      3.326221000
H        1.854313000      2.164607000      4.124061000
H        3.051783000      0.883312000      4.356345000
H        1.341480000      0.576966000      4.718150000
P       -2.757222000     -2.125409000     -0.708391000
P        2.916038000      1.559683000      1.438689000
H       -4.987493000     -1.072178000      0.667007000
H       -5.474958000      0.947928000      1.999868000
$$$$
70
C30P2H38, TS(Nap-side closing, Ph-side open) from 3b-Ph to [4b-Ph]0 
P       -7.088104000      1.201831000     -3.910932000
C       -6.843959000      2.051550000     -2.276838000
C       -6.171918000      3.302402000     -2.194020000
C       -5.975844000      3.896801000     -0.934900000
H       -5.470826000      4.856386000     -0.897372000
C       -6.417082000      3.291456000      0.230425000
C       -7.067779000      2.062689000      0.158312000
C       -7.275361000      1.464694000     -1.080108000
C       -5.679234000      3.993374000     -3.357591000
C       -8.926624000      1.521606000     -4.233670000
H       -9.114679000      0.975858000     -5.169985000
C       -9.898497000      1.016904000     -3.168625000
H       -9.792834000     -0.054636000     -2.973076000
H      -10.929446000      1.193385000     -3.500923000
H       -9.758554000      1.554534000     -2.224521000
C       -9.152356000      3.011809000     -4.503906000
H       -8.947939000      3.605149000     -3.604470000
H      -10.196823000      3.184065000     -4.790994000
H       -8.500654000      3.385051000     -5.298916000
C       -7.068149000     -0.611968000     -3.420352000
H       -7.770962000     -0.813088000     -2.602833000
C       -5.655455000     -0.991268000     -2.964788000
H       -4.931498000     -0.827058000     -3.772127000
H       -5.619685000     -2.052133000     -2.689001000
H       -5.333436000     -0.404349000     -2.097935000
C       -7.489081000     -1.455674000     -4.628861000
H       -8.525076000     -1.265019000     -4.926393000
H       -7.402144000     -2.521583000     -4.386193000
H       -6.843480000     -1.254634000     -5.492689000
P       -3.465096000      4.759938000     -3.101172000
C       -3.581101000      5.268021000     -4.858543000
C       -4.860812000      5.005236000     -5.398074000
C       -5.210997000      5.478790000     -6.686107000
H       -6.206386000      5.260375000     -7.061671000
C       -4.320278000      6.201217000     -7.431946000
C       -3.013951000      6.455663000     -6.950192000
C       -2.621433000      5.966582000     -5.654747000
C       -5.796548000      4.267507000     -4.591882000
C       -2.520292000      3.135319000     -3.013529000
H       -2.693702000      2.801479000     -1.979273000
C       -1.013210000      3.254059000     -3.247489000
H       -0.533473000      3.979418000     -2.583494000
H       -0.545537000      2.278774000     -3.065506000
H       -0.803245000      3.534792000     -4.284909000
C       -3.123988000      2.095562000     -3.961249000
H       -3.049810000      2.427523000     -5.003424000
H       -2.566779000      1.156403000     -3.865123000
H       -4.175470000      1.893749000     -3.745596000
C       -2.436057000      6.009956000     -2.145562000
H       -1.403866000      6.027563000     -2.509363000
C       -3.051653000      7.399583000     -2.321261000
H       -4.089473000      7.413016000     -1.967325000
H       -2.484290000      8.132133000     -1.735518000
H       -3.042723000      7.719050000     -3.368024000
C       -2.404066000      5.597283000     -0.669767000
H       -1.972980000      4.601400000     -0.525016000
H       -1.790104000      6.312227000     -0.109858000
H       -3.407625000      5.604019000     -0.231579000
C       -2.086253000      7.171433000     -7.744602000
H       -6.254600000      3.776234000      1.189059000
C       -1.277930000      6.198428000     -5.260196000
C       -0.803773000      7.398306000     -7.308671000
C       -0.398785000      6.894836000     -6.055813000
H       -4.597016000      6.578359000     -8.413631000
H       -2.412867000      7.534839000     -8.716127000
H       -0.101019000      7.948972000     -7.927240000
H        0.621637000      7.050217000     -5.716359000
H       -0.924024000      5.804641000     -4.318070000
H       -7.783950000      0.506644000     -1.106504000
H       -7.417224000      1.569476000      1.061153000
$$$$
70
C30P2H38, TS(Ph-side closing, Nap-side open) from 3b-Ph to [4b-Ph]0 
P       -5.022147000      0.517249000     -4.241687000
C       -5.130718000     -0.118853000     -2.543108000
C       -4.298980000      0.581639000     -1.625322000
C       -4.262621000      0.165856000     -0.290497000
H       -3.627085000      0.698629000      0.411412000
C       -5.028797000     -0.918230000      0.130961000
C       -5.840638000     -1.601026000     -0.771908000
C       -5.890611000     -1.200403000     -2.109078000
C       -3.521821000      1.680640000     -2.157633000
C       -6.623917000      1.457430000     -4.515028000
H       -6.513637000      1.884373000     -5.522603000
C       -7.873125000      0.575129000     -4.476469000
H       -7.850125000     -0.226897000     -5.219784000
H       -8.755431000      1.193630000     -4.680759000
H       -8.003302000      0.127292000     -3.485279000
C       -6.738477000      2.605587000     -3.509829000
H       -6.811532000      2.221132000     -2.485676000
H       -7.646770000      3.182597000     -3.718938000
H       -5.880340000      3.281930000     -3.552480000
C       -5.144386000     -1.003987000     -5.330469000
H       -6.042152000     -1.562512000     -5.028518000
C       -3.913686000     -1.885978000     -5.105545000
H       -2.997722000     -1.363797000     -5.405665000
H       -3.996740000     -2.795886000     -5.711072000
H       -3.810909000     -2.182965000     -4.057003000
C       -5.276575000     -0.594277000     -6.799021000
H       -6.173646000      0.003605000     -6.986262000
H       -5.334380000     -1.491445000     -7.426055000
H       -4.404984000     -0.013799000     -7.123621000
P       -3.556281000      4.991750000     -2.757386000
C       -2.714065000      4.234472000     -4.239621000
C       -2.891394000      2.847829000     -4.407191000
C       -2.455029000      2.206281000     -5.601523000
H       -2.614547000      1.136764000     -5.691440000
C       -1.848125000      2.897778000     -6.607927000
C       -1.608211000      4.284603000     -6.474675000
C       -2.018226000      4.954241000     -5.273066000
C       -3.474997000      1.986862000     -3.400056000
C       -2.188463000      5.502595000     -1.540441000
H       -2.752523000      5.575982000     -0.598578000
C       -1.456370000      6.830688000     -1.739548000
H       -2.133714000      7.671185000     -1.922049000
H       -0.887295000      7.061473000     -0.829706000
H       -0.737872000      6.774182000     -2.563374000
C       -1.183860000      4.355807000     -1.396670000
H       -0.576834000      4.264448000     -2.305510000
H       -0.507316000      4.554909000     -0.556722000
H       -1.685756000      3.397055000     -1.230263000
C       -4.331357000      6.613231000     -3.323143000
H       -3.594286000      7.389325000     -3.551863000
C       -5.195695000      6.378593000     -4.563713000
H       -5.946004000      5.601040000     -4.376187000
H       -5.727368000      7.300696000     -4.828502000
H       -4.595543000      6.072177000     -5.426177000
C       -5.187998000      7.116192000     -2.152611000
H       -4.591033000      7.290498000     -1.250427000
H       -5.669455000      8.063688000     -2.423852000
H       -5.973662000      6.392402000     -1.905081000
C       -0.951056000      5.002163000     -7.501747000
H       -4.991007000     -1.233372000      1.170271000
C       -1.695528000      6.330489000     -5.171884000
C       -0.675525000      6.341264000     -7.365838000
C       -1.045960000      7.004742000     -6.179961000
H       -1.527045000      2.388836000     -7.513747000
H       -0.659629000      4.464609000     -8.401125000
H       -0.167056000      6.882742000     -8.158480000
H       -0.812665000      8.058547000     -6.054566000
H       -1.952966000      6.864844000     -4.271283000
H       -6.525900000     -1.745592000     -2.802910000
H       -6.436403000     -2.446477000     -0.439719000
$$$$
70
C30P2H38, carbene intermediate (Nap-side closed) for the conversion of 3b-Ph to [4b-Ph]0
P       -7.477731000      2.187924000     -3.844498000
C       -6.484596000      1.860641000     -2.304312000
C       -5.138166000      2.290639000     -2.169569000
C       -4.525535000      2.178037000     -0.909877000
H       -3.498389000      2.505698000     -0.787330000
C       -5.172350000      1.610892000      0.178769000
C       -6.466249000      1.121190000      0.027981000
C       -7.101567000      1.252223000     -1.201381000
C       -4.343351000      2.776125000     -3.315759000
C       -8.974079000      3.162081000     -3.187265000
H       -9.505226000      3.385445000     -4.125472000
C       -9.976641000      2.510415000     -2.231788000
H      -10.287823000      1.510944000     -2.551377000
H      -10.878015000      3.134377000     -2.176223000
H       -9.572298000      2.438879000     -1.217346000
C       -8.486469000      4.492224000     -2.606405000
H       -7.915822000      4.323732000     -1.685199000
H       -9.339618000      5.135471000     -2.358538000
H       -7.844934000      5.033847000     -3.308738000
C       -8.237431000      0.495589000     -4.164123000
H       -8.725692000      0.142219000     -3.245329000
C       -7.156916000     -0.515654000     -4.551405000
H       -6.652025000     -0.214042000     -5.476108000
H       -7.609788000     -1.501378000     -4.714816000
H       -6.395143000     -0.611419000     -3.770642000
C       -9.293171000      0.609020000     -5.268270000
H      -10.115518000      1.276010000     -4.991242000
H       -9.720421000     -0.378744000     -5.480136000
H       -8.845550000      0.987135000     -6.195437000
P       -3.262551000      4.259355000     -3.236145000
C       -2.810139000      4.148186000     -4.978085000
C       -3.358410000      2.941975000     -5.437263000
C       -3.090299000      2.541773000     -6.767419000
H       -3.504403000      1.600643000     -7.118901000
C       -2.330529000      3.331575000     -7.595863000
C       -1.816170000      4.577388000     -7.159840000
C       -2.065879000      5.013998000     -5.812522000
C       -4.223762000      2.162400000     -4.523519000
C       -1.746437000      4.012064000     -2.183061000
H       -2.122658000      4.041350000     -1.151108000
C       -0.700768000      5.117698000     -2.344427000
H       -1.104269000      6.115317000     -2.147597000
H        0.105213000      4.937855000     -1.624356000
H       -0.263400000      5.103839000     -3.347153000
C       -1.139680000      2.635236000     -2.470296000
H       -0.764008000      2.585635000     -3.498132000
H       -0.295237000      2.472838000     -1.792277000
H       -1.858523000      1.823331000     -2.329597000
C       -4.086944000      5.857620000     -2.809192000
H       -3.297897000      6.618394000     -2.737923000
C       -5.058067000      6.232922000     -3.932325000
H       -5.760856000      5.416828000     -4.133767000
H       -5.636782000      7.112191000     -3.629703000
H       -4.531595000      6.468538000     -4.861635000
C       -4.785974000      5.741852000     -1.449635000
H       -4.092362000      5.467324000     -0.648468000
H       -5.229500000      6.710881000     -1.196997000
H       -5.585488000      4.996288000     -1.483493000
C       -1.075546000      5.411098000     -8.032038000
H       -4.656231000      1.527471000      1.131526000
C       -1.591026000      6.294706000     -5.426782000
C       -0.613552000      6.636298000     -7.615900000
C       -0.885363000      7.082514000     -6.304082000
H       -2.125917000      3.018609000     -8.617465000
H       -0.886827000      5.063626000     -9.045072000
H       -0.049964000      7.269077000     -8.295230000
H       -0.537383000      8.061639000     -5.987025000
H       -1.799515000      6.666229000     -4.429119000
H       -8.109703000      0.866304000     -1.302676000
H       -6.979313000      0.644770000      0.858913000
$$$$
70
C30P2H38, carbene intermediate (Ph-side closed) for the conversion of 3b-Ph to [4b-Ph]0
C        2.124166000      3.046579000     -1.080143000
C        3.308668000      3.629297000     -0.625400000
C        4.234146000      2.891521000      0.111250000
C        3.983904000      1.546653000      0.405956000
C        2.799000000      0.983874000     -0.038194000
C        1.844752000      1.707891000     -0.792595000
H        1.409974000      3.626185000     -1.659642000
C        0.625963000      0.987631000     -1.209848000
C        0.641961000     -0.310772000     -0.799243000
P        2.187340000     -0.700833000      0.123950000
C        1.931112000     -1.128011000      1.909020000
H        2.930962000     -1.356065000      2.308347000
C        3.550936000     -1.746859000     -0.600375000
H        4.444388000     -1.291452000     -0.145635000
C        1.020215000     -2.354450000      2.052970000
H        1.392032000     -3.231619000      1.518070000
H        0.940452000     -2.611241000      3.114954000
H        0.016089000     -2.130433000      1.681089000
C        1.338909000      0.077901000      2.647064000
H        0.381392000      0.372184000      2.200895000
H        1.155305000     -0.199687000      3.690840000
H        2.009238000      0.941162000      2.630757000
C        3.534737000     -3.227125000     -0.220945000
H        4.414229000     -3.704451000     -0.667078000
H        3.589694000     -3.373422000      0.861059000
H        2.649956000     -3.746525000     -0.600510000
C        3.605898000     -1.526606000     -2.114375000
H        3.635094000     -0.462992000     -2.372253000
H        4.509688000     -1.999815000     -2.512515000
H        2.739928000     -1.975573000     -2.611735000
C       -0.457107000     -1.267126000     -0.956298000
C       -1.796965000     -0.889513000     -0.775283000
C       -0.144609000     -2.596980000     -1.344998000
C       -2.823948000     -1.821403000     -1.155365000
C       -1.113116000     -3.524348000     -1.606612000
H        0.899738000     -2.871269000     -1.457984000
C       -2.478099000     -3.158216000     -1.545633000
P       -2.151583000      0.691035000      0.150938000
C       -3.404659000      0.134211000      1.466896000
H       -4.397867000     -0.083660000      1.060227000
C       -3.128211000      1.748824000     -1.115729000
H       -3.233303000      1.116798000     -2.007033000
C       -2.881324000     -1.117788000      2.176715000
H       -2.839794000     -1.987303000      1.514408000
H       -1.872955000     -0.942090000      2.572468000
H       -3.532574000     -1.364604000      3.024532000
C       -3.530245000      1.273447000      2.488487000
H       -3.861678000      2.212352000      2.036779000
H       -4.254389000      1.000703000      3.266545000
H       -2.564296000      1.459381000      2.974225000
C       -2.279148000      2.969227000     -1.489483000
H       -2.752526000      3.523086000     -2.310640000
H       -2.189988000      3.646690000     -0.630872000
H       -1.271143000      2.661460000     -1.786364000
C       -4.521012000      2.213580000     -0.680997000
H       -5.179804000      1.404284000     -0.352788000
H       -4.457161000      2.945664000      0.130406000
H       -5.008654000      2.712557000     -1.527519000
C       -3.493586000     -4.085116000     -1.881446000
C       -4.818211000     -3.719152000     -1.870766000
C       -4.199891000     -1.480121000     -1.190563000
C       -5.167677000     -2.395470000     -1.537221000
H       -4.496936000     -0.465185000     -0.967611000
H       -6.209940000     -2.089110000     -1.564088000
H       -3.200372000     -5.094618000     -2.161036000
H       -5.589958000     -4.436543000     -2.135205000
H       -0.848212000     -4.537468000     -1.900169000
H        3.514199000      4.672547000     -0.850698000
H        4.706734000      0.968465000      0.977535000
H        5.151491000      3.358446000      0.457676000
$$$$
70
C30P2H38, TS(Nap-side closed, Ph-side closing) from 3b-Ph to [4b-Ph]0
P       -4.806434000      0.252838000     -4.155557000
C       -5.283798000      1.009078000     -2.528360000
C       -5.146033000      2.411057000     -2.316931000
C       -5.297623000      2.926276000     -1.020153000
H       -5.171305000      3.992378000     -0.862570000
C       -5.635542000      2.115978000      0.053339000
C       -5.816922000      0.749417000     -0.154446000
C       -5.630779000      0.214879000     -1.424509000
C       -4.796911000      3.255115000     -3.449690000
C       -6.414697000     -0.378123000     -4.948568000
H       -6.039415000     -1.152670000     -5.631835000
C       -7.389940000     -1.037287000     -3.971387000
H       -6.935892000     -1.855099000     -3.403754000
H       -8.241831000     -1.452487000     -4.525439000
H       -7.780477000     -0.304084000     -3.256946000
C       -7.148717000      0.653224000     -5.802571000
H       -7.575626000      1.448190000     -5.184394000
H       -7.963396000      0.154141000     -6.344859000
H       -6.481763000      1.131892000     -6.522818000
C       -4.108169000     -1.424936000     -3.554844000
H       -4.820372000     -1.979889000     -2.930841000
C       -2.840994000     -1.153589000     -2.737033000
H       -2.087030000     -0.649739000     -3.355748000
H       -2.405456000     -2.095351000     -2.379778000
H       -3.036782000     -0.519269000     -1.866117000
C       -3.758567000     -2.299105000     -4.764973000
H       -4.646726000     -2.669532000     -5.285630000
H       -3.178144000     -3.172943000     -4.442918000
H       -3.147449000     -1.743147000     -5.488487000
P       -3.569698000      4.598825000     -3.362405000
C       -3.377312000      4.668725000     -5.160500000
C       -4.271158000      3.722630000     -5.686112000
C       -4.384932000      3.604303000     -7.091710000
H       -5.070328000      2.865630000     -7.497369000
C       -3.652080000      4.414609000     -7.923018000
C       -2.771098000      5.396723000     -7.406741000
C       -2.628050000      5.544354000     -5.982661000
C       -5.053825000      2.897059000     -4.742674000
C       -2.067591000      4.042808000     -2.435208000
H       -2.463686000      3.872855000     -1.421483000
C       -0.921745000      5.052434000     -2.358239000
H       -1.246787000      6.042034000     -2.021920000
H       -0.178622000      4.684270000     -1.642185000
H       -0.424677000      5.154423000     -3.327656000
C       -1.608746000      2.697716000     -3.009605000
H       -1.252048000      2.814071000     -4.039001000
H       -0.780436000      2.314521000     -2.403777000
H       -2.411759000      1.954325000     -3.004144000
C       -4.101169000      6.292432000     -2.812546000
H       -3.284350000      6.945872000     -3.148476000
C       -5.381424000      6.691454000     -3.552647000
H       -6.209477000      6.028095000     -3.281067000
H       -5.653627000      7.713036000     -3.266715000
H       -5.254027000      6.662208000     -4.638835000
C       -4.250746000      6.453166000     -1.297498000
H       -3.416848000      6.023768000     -0.734231000
H       -4.297084000      7.522418000     -1.065256000
H       -5.182700000      6.002664000     -0.945220000
C       -2.032086000      6.240318000     -8.269958000
H       -5.767258000      2.547579000      1.041999000
C       -1.747391000      6.549228000     -5.504603000
C       -1.188473000      7.202064000     -7.768538000
C       -1.049973000      7.355455000     -6.372510000
H       -3.743224000      4.320969000     -9.002996000
H       -2.148852000      6.112797000     -9.343509000
H       -0.627957000      7.844854000     -8.440973000
H       -0.382581000      8.117004000     -5.978841000
H       -1.612714000      6.683991000     -4.437656000
H       -5.749788000     -0.856306000     -1.548186000
H       -6.093336000      0.098494000      0.670767000
$$$$
70
C30P2H38, TS(Ph-side closed, Nap-side closing) from 3b-Ph to [4b-Ph]0
C        1.694004000      3.060109000     -0.527434000
C        2.874878000      3.674660000     -0.108419000
C        3.946846000      2.921802000      0.369026000
C        3.845494000      1.529363000      0.437369000
C        2.658656000      0.933064000      0.042108000
C        1.557525000      1.670539000     -0.455680000
H        0.882366000      3.659308000     -0.929341000
C        0.391375000      0.883573000     -0.916316000
C        0.613126000     -0.470620000     -0.775752000
P        2.206304000     -0.808951000      0.022407000
C        2.111474000     -1.422267000      1.773667000
H        3.150986000     -1.620147000      2.076868000
C        3.575058000     -1.671598000     -0.894762000
H        4.471108000     -1.177640000     -0.488217000
C        1.284323000     -2.709385000      1.874265000
H        1.631326000     -3.498815000      1.203270000
H        1.342011000     -3.084552000      2.901847000
H        0.233940000     -2.505685000      1.643844000
C        1.508883000     -0.327476000      2.662524000
H        0.518163000     -0.032531000      2.296053000
H        1.390257000     -0.720258000      3.678391000
H        2.140095000      0.563472000      2.707191000
C        3.707428000     -3.173072000     -0.638139000
H        4.591181000     -3.536171000     -1.174203000
H        3.843365000     -3.401344000      0.422496000
H        2.844532000     -3.733337000     -1.010298000
C        3.461971000     -1.343022000     -2.385718000
H        3.380293000     -0.265580000     -2.562433000
H        4.355048000     -1.709055000     -2.903172000
H        2.585409000     -1.830335000     -2.825576000
C       -0.462263000     -1.423665000     -0.912797000
C       -1.791462000     -0.975193000     -0.728066000
C       -0.191512000     -2.786106000     -1.195603000
C       -2.854499000     -1.925860000     -0.942928000
C       -1.190444000     -3.707488000     -1.321201000
H        0.842775000     -3.092021000     -1.325078000
C       -2.544120000     -3.304605000     -1.208167000
P       -1.953767000      0.714431000      0.018213000
C       -3.409516000      0.581133000      1.261677000
H       -4.390804000      0.428402000      0.800932000
C       -2.562461000      1.932829000     -1.299418000
H       -1.918509000      1.674348000     -2.146558000
C       -3.120630000     -0.583510000      2.213303000
H       -3.099897000     -1.547003000      1.695387000
H       -2.149797000     -0.445034000      2.707618000
H       -3.889031000     -0.633286000      2.995201000
C       -3.475762000      1.891280000      2.057408000
H       -3.855015000      2.721434000      1.455345000
H       -4.148521000      1.771932000      2.916387000
H       -2.486815000      2.174036000      2.441796000
C       -2.216356000      3.365648000     -0.875732000
H       -2.289041000      4.039279000     -1.738755000
H       -2.904431000      3.738272000     -0.110819000
H       -1.199943000      3.425078000     -0.477619000
C       -4.023135000      1.842607000     -1.737928000
H       -4.242200000      0.901510000     -2.248936000
H       -4.715487000      1.953440000     -0.894841000
H       -4.239530000      2.655833000     -2.443274000
C       -3.584508000     -4.246414000     -1.386546000
C       -4.905829000     -3.868805000     -1.336278000
C       -4.228235000     -1.580178000     -0.939642000
C       -5.223642000     -2.514383000     -1.123948000
H       -4.508727000     -0.547332000     -0.804294000
H       -6.262880000     -2.196450000     -1.117260000
H       -3.313052000     -5.282723000     -1.576152000
H       -5.695261000     -4.601724000     -1.477438000
H       -0.965329000     -4.748857000     -1.539292000
H        2.965360000      4.756193000     -0.166895000
H        4.862507000      3.414309000      0.682903000
H        4.681283000      0.937090000      0.803565000
$$$$
70
C30P2H38, P-diylidic [4b-Ph]0 
C        0.396217000     -3.114722000     -0.020597000
C       -0.466970000     -4.194782000     -0.025129000
C       -1.863926000     -4.021449000     -0.002307000
C       -2.387155000     -2.733481000      0.002557000
C       -1.533008000     -1.629337000     -0.009096000
C       -0.099765000     -1.788827000      0.004982000
P       -1.944792000      0.118679000     -0.004193000
C       -0.266858000      0.631842000      0.033704000
C        0.597020000     -0.558931000      0.038657000
C        0.439203000      1.846481000     -0.046642000
C        1.865549000      1.671848000     -0.102851000
P        2.272635000     -0.057942000     -0.005467000
C       -0.058506000      3.180534000     -0.080254000
C        0.785662000      4.251235000     -0.178898000
C        2.207250000      4.095117000     -0.244355000
C        2.758868000      2.769117000     -0.194211000
C        3.298987000     -0.593907000     -1.504609000
C        2.432859000     -1.394417000     -2.481100000
C        4.619858000     -1.309255000     -1.215529000
C        3.241011000     -0.461061000      1.551113000
C        2.733523000      0.434218000      2.683399000
C        3.094948000     -1.938741000      1.925681000
C       -2.876474000      0.600167000     -1.560274000
C       -3.438223000      2.024335000     -1.544503000
C       -3.948340000     -0.415915000     -1.968097000
C       -2.911941000      0.541210000      1.539661000
C       -4.382200000      0.116893000      1.502188000
C       -2.744367000      2.002536000      1.960351000
H        1.468976000     -3.285351000     -0.036172000
H       -1.127809000      3.354684000     -0.012769000
H        3.522562000      0.375081000     -1.974389000
H        1.479841000     -0.895799000     -2.681304000
H        2.970570000     -1.512640000     -3.428543000
H        2.214636000     -2.391890000     -2.086993000
H        5.274452000     -0.739696000     -0.549930000
H        5.156317000     -1.457448000     -2.159978000
H        4.452876000     -2.297240000     -0.775528000
H        4.297024000     -0.235093000      1.355911000
H        2.884615000      1.494714000      2.462412000
H        1.663099000      0.268760000      2.855625000
H        3.267730000      0.189547000      3.608721000
H        2.044856000     -2.177009000      2.126923000
H        3.669472000     -2.142396000      2.836404000
H        3.456134000     -2.612686000      1.144353000
H       -2.065772000      0.555979000     -2.302344000
H       -2.680059000      2.771729000     -1.298546000
H       -3.821832000      2.260164000     -2.543631000
H       -4.269897000      2.125035000     -0.841166000
H       -3.535036000     -1.421718000     -2.075600000
H       -4.360944000     -0.115179000     -2.937994000
H       -4.775278000     -0.451539000     -1.253002000
H       -2.388527000     -0.084768000      2.277964000
H       -4.507594000     -0.931595000      1.216682000
H       -4.810747000      0.241297000      2.503252000
H       -4.965440000      0.736564000      0.815142000
H       -1.687749000      2.278511000      2.027752000
H       -3.195093000      2.141189000      2.949625000
H       -3.242625000      2.687780000      1.267624000
C        3.066787000      5.203670000     -0.341689000
C        4.443002000      5.049201000     -0.381267000
C        4.170931000      2.644889000     -0.233035000
C        4.988841000      3.757054000     -0.323213000
H        0.379255000      5.260247000     -0.200824000
H        2.626996000      6.199190000     -0.359869000
H        5.093757000      5.916258000     -0.446099000
H        6.067941000      3.625655000     -0.345920000
H        4.627695000      1.658691000     -0.197624000
H       -0.054271000     -5.200814000     -0.044726000
H       -3.465292000     -2.597570000      0.007271000
H       -2.525913000     -4.881568000      0.002082000
$$$$
76
C34P2H40, [iso-4b]0 (excluded)
C       -5.650782000      1.999690000     -3.737790000
C       -4.429485000      2.628238000     -3.531209000
C       -5.899694000      0.762579000     -3.107480000
C       -3.445478000      2.066443000     -2.704146000
C       -1.402085000     -2.154034000     -2.785444000
C       -2.167273000      2.693535000     -2.523476000
C       -4.966223000      0.174977000     -2.280720000
C        2.727585000      0.350534000     -2.246616000
C       -3.711175000      0.807543000     -2.032661000
C       -1.160741000      2.168380000     -1.755853000
C       -1.938022000     -2.564939000     -1.410917000
C       -2.707186000      0.340311000     -1.197992000
C        2.848856000      1.529363000     -1.276493000
C        4.305807000      1.954174000     -1.062762000
C       -1.399811000      0.934734000     -1.070032000
C       -1.084653000     -3.671351000     -0.784275000
C       -0.646703000      0.016899000     -0.288032000
C        0.646751000     -0.016997000      0.288052000
C        1.084612000      3.671271000      0.783869000
C       -4.305761000     -1.954370000      1.062649000
C       -2.848810000     -1.529575000      1.276410000
C        1.399867000     -0.934778000      1.070118000
C        2.707222000     -0.340310000      1.198083000
C        1.937964000      2.564956000      1.410705000
C        1.160808000     -2.168374000      1.756035000
C        3.711195000     -0.807452000      2.032823000
C        4.966219000     -0.174834000      2.280874000
C       -2.727538000     -0.350821000      2.246625000
C        2.167329000     -2.693446000      2.523728000
C        3.445512000     -2.066310000      2.704390000
C        5.899680000     -0.762352000      3.107705000
C        1.401941000      2.154190000      2.785240000
C        4.429507000     -2.628018000      3.531526000
C        5.650781000     -1.999423000      3.738099000
H       -6.400505000      2.446514000     -4.383147000
H       -4.212391000      3.574541000     -4.024434000
H       -6.848551000      0.258777000     -3.278765000
H       -1.369968000     -3.034929000     -3.435336000
H       -2.032915000     -1.395353000     -3.257258000
H        3.209876000      0.611343000     -3.194823000
H       -1.993082000      3.629057000     -3.053426000
H       -0.385330000     -1.754983000     -2.699037000
H        1.681093000      0.100551000     -2.444617000
H        4.738717000      2.249441000     -2.024520000
H       -5.177026000     -0.780865000     -1.806291000
H        3.226815000     -0.538370000     -1.844232000
H       -0.200481000      2.673085000     -1.699021000
H       -2.973710000     -2.920400000     -1.521372000
H       -1.089201000     -4.543313000     -1.447057000
H        2.273960000      2.379845000     -1.669347000
H        4.895711000      1.119832000     -0.667834000
H       -0.046307000     -3.341691000     -0.669034000
H        4.399001000      2.802243000     -0.377453000
H        1.458931000      3.991350000     -0.193189000
H       -1.458906000     -3.991531000      0.192776000
H       -4.398954000     -2.802385000      0.377272000
H       -4.895666000     -1.119997000      0.667789000
H        0.046284000      3.341566000      0.668583000
H        1.089081000      4.543309000      1.446552000
H       -2.273913000     -2.380086000      1.669197000
H        2.973638000      2.920452000      1.521188000
H        5.177010000      0.780978000      1.806383000
H       -4.738668000     -2.249715000      2.024384000
H        0.200556000     -2.673095000      1.699237000
H       -3.226770000      0.538114000      1.844312000
H       -1.681046000     -0.100851000      2.444643000
H        6.848519000     -0.258511000      3.278982000
H        0.385201000      1.755107000      2.698806000
H        1.993142000     -3.628927000      3.053751000
H       -3.209826000     -0.611704000      3.194813000
H        2.032755000      1.395575000      3.257182000
H        1.369758000      3.035156000      3.435033000
H        4.212423000     -3.574290000      4.024814000
H        6.400496000     -2.446179000      4.383512000
P       -2.063303000     -1.076533000     -0.325790000
P        2.063340000      1.076446000      0.325738000
$$$$
76
C34P2H40, TS(4-ring) for the conversion of 3b [to iso-4b]0
C       -6.305182000      2.212216000     -2.621779000
C       -5.411537000      2.932137000     -1.855908000
C       -6.080898000      0.836707000     -2.853348000
C       -4.274925000      2.318389000     -1.288487000
C       -0.745609000     -0.840622000     -3.200455000
C       -3.339310000      3.060559000     -0.508367000
C       -4.987033000      0.197350000     -2.317255000
C        2.556715000     -1.247803000     -1.156721000
C       -4.055553000      0.907766000     -1.512414000
C       -2.216847000      2.498309000      0.051181000
C       -1.477404000     -1.879080000     -2.346016000
C       -2.913676000      0.364282000     -0.920875000
C        2.893310000      0.243850000     -1.225492000
C        4.398581000      0.463190000     -1.395370000
C       -1.992191000      1.109812000     -0.157633000
C       -0.684992000     -3.180746000     -2.197365000
C       -0.958400000      0.193662000      0.256435000
C        0.223697000      0.393059000      0.910264000
C        2.532759000      3.630779000     -0.797798000
C       -3.890769000     -3.138085000     -0.466480000
C       -2.779344000     -2.420562000      0.307445000
C        1.034393000     -0.336170000      1.808691000
C        2.395401000      0.063276000      1.713745000
C        2.942131000      2.773519000      0.403824000
C        0.682250000     -1.327361000      2.782222000
C        3.390917000     -0.368145000      2.597424000
C        4.746598000      0.060225000      2.573982000
C       -3.326312000     -1.791967000      1.592779000
C        1.644757000     -1.779311000      3.644649000
C        3.000718000     -1.323121000      3.607152000
C        5.655230000     -0.415379000      3.494304000
C        2.522287000      3.413255000      1.729348000
C        3.961241000     -1.789183000      4.524361000
C        5.271728000     -1.348433000      4.480136000
H       -7.175652000      2.698625000     -3.051682000
H       -5.572036000      3.993698000     -1.678298000
H       -6.782225000      0.277006000     -3.467057000
H       -0.555935000     -1.257100000     -4.195636000
H       -1.336572000      0.073393000     -3.316969000
H        2.754376000     -1.722043000     -2.124708000
H       -3.535575000      4.121828000     -0.364838000
H        0.217388000     -0.573516000     -2.753650000
H        1.506276000     -1.407367000     -0.896744000
H        4.741818000     -0.068448000     -2.291578000
H       -4.818152000     -0.858968000     -2.510798000
H        3.167057000     -1.742800000     -0.393885000
H       -1.519673000      3.093890000      0.634038000
H       -2.447999000     -2.101592000     -2.816332000
H       -0.463239000     -3.579689000     -3.193392000
H        2.367299000      0.685331000     -2.085503000
H        4.949101000      0.063193000     -0.536808000
H        0.266879000     -3.014782000     -1.684478000
H        4.658489000      1.518803000     -1.514131000
H        2.849019000      3.190208000     -1.748907000
H       -1.240599000     -3.944787000     -1.646389000
H       -3.535274000     -3.615144000     -1.383638000
H       -4.691048000     -2.436793000     -0.725996000
H        1.444326000      3.761243000     -0.826672000
H        2.989982000      4.623511000     -0.717817000
H       -1.987305000     -3.139632000      0.565639000
H        4.033004000      2.635770000      0.402310000
H        5.057529000      0.780055000      1.820456000
H       -4.323410000     -3.917451000      0.170979000
H       -0.338057000     -1.695000000      2.850596000
H       -4.140925000     -1.096383000      1.362938000
H       -2.554215000     -1.245686000      2.140681000
H        6.684710000     -0.066749000      3.459080000
H        1.435364000      3.549977000      1.769794000
H        1.382411000     -2.517656000      4.400981000
H       -3.724265000     -2.580661000      2.240257000
H        2.822896000      2.799395000      2.584440000
H        2.992114000      4.398304000      1.829710000
H        3.651293000     -2.508702000      5.280208000
H        6.000931000     -1.715845000      5.195954000
P       -1.933328000     -1.126603000     -0.711842000
P        2.167423000      1.087934000      0.270080000
$$$$
76
C34P2H40, 3b
C       -3.333451000     -0.633121000     -3.078581000
C       -1.591439000     -2.431326000     -3.373351000
C        5.737392000     -0.849955000     -2.324900000
C        3.295481000     -1.111178000     -2.424904000
C        6.863451000     -0.341754000     -1.724299000
C        4.450704000     -0.586097000     -1.799601000
C       -2.149783000     -1.361023000     -2.434591000
C        2.054689000     -0.848890000     -1.920401000
C        6.738104000      0.452524000     -0.566006000
C        4.309641000      0.222348000     -0.620302000
C        1.894075000     -0.039863000     -0.755729000
C        5.502004000      0.725144000     -0.030082000
C        0.561749000      0.150297000     -0.320276000
C        3.006192000      0.495450000     -0.091544000
C       -1.178953000     -4.393767000     -0.470164000
C        2.670665000      3.759360000     -0.247854000
C       -0.618935000      0.195829000     -0.034451000
C       -5.389481000     -1.134313000      0.513788000
C       -2.974300000     -0.551211000      0.179486000
C       -6.629173000     -0.833584000      1.025828000
C       -1.200741000     -2.916161000     -0.052695000
C       -4.276743000     -0.269742000      0.706498000
C       -1.947113000      0.371670000      0.419525000
C       -6.836989000      0.348702000      1.765664000
C       -4.501396000      0.931370000      1.462238000
C       -2.187748000      1.555983000      1.178831000
C        1.816945000      2.958111000      0.739818000
C       -5.788836000      1.210943000      1.977451000
C       -3.427367000      1.825353000      1.682317000
C       -1.228326000     -2.816329000      1.474832000
C        1.286825000      3.857590000      1.857388000
C        2.045648000     -0.899933000      2.553724000
C        1.724418000      0.596585000      2.584037000
C        1.921118000      1.133067000      4.009727000
H       -1.347484000     -1.978641000     -4.342263000
H        5.815420000     -1.464864000     -3.218396000
H       -3.014662000     -0.154795000     -4.012408000
H        3.409767000     -1.725074000     -3.315056000
H       -4.141173000     -1.335885000     -3.316342000
H       -2.324140000     -3.228587000     -3.550116000
H        7.846770000     -0.549746000     -2.136484000
H       -3.740908000      0.144157000     -2.422797000
H       -0.677290000     -2.886816000     -2.980317000
H        1.164965000     -1.247667000     -2.398208000
H       -1.357470000     -0.634953000     -2.215850000
H        7.628928000      0.853048000     -0.090063000
H       -1.213212000     -4.527937000     -1.554810000
H        3.059747000      3.130262000     -1.056091000
H        2.069009000      4.557031000     -0.699827000
H       -5.246685000     -2.048829000     -0.050965000
H       -0.300804000     -2.416738000     -0.432198000
H       -7.458031000     -1.516150000      0.859644000
H        5.424500000      1.335979000      0.862580000
H       -0.261581000     -4.867600000     -0.099955000
H        0.965276000      2.521787000      0.203691000
H       -2.034618000     -4.926612000     -0.039239000
H        3.523281000      4.225574000      0.260625000
H       -7.821790000      0.573141000      2.165513000
H       -1.360783000      2.240333000      1.342214000
H       -5.930900000      2.126979000      2.545915000
H        1.796549000     -1.359281000      1.593762000
H       -3.603266000      2.731795000      2.256597000
H        0.753650000      4.710812000      1.420392000
H       -1.115726000     -1.787259000      1.826015000
H       -2.170399000     -3.212738000      1.875102000
H       -0.409842000     -3.411280000      1.897943000
H        3.111316000     -1.073513000      2.751055000
H        0.682824000      0.752557000      2.277045000
H        0.587713000      3.329524000      2.513023000
H        2.104853000      4.252314000      2.472831000
H        1.473699000     -1.414899000      3.335128000
H        1.759551000      2.212102000      4.084393000
H        2.937784000      0.921823000      4.361352000
H        1.216642000      0.638598000      4.689802000
P       -2.734242000     -2.113661000     -0.809148000
P        2.871225000      1.559819000      1.432913000
$$$$
76
C34P2H40, TS (1st 5-membered ring closing) for the conversion of 3b to [4b]0
P       -4.986116000      0.598771000     -4.118715000
C       -5.095608000     -0.125828000     -2.440891000
C       -4.112385000      0.388237000     -1.569557000
C       -3.965858000     -0.146885000     -0.266474000
H       -3.191436000      0.263517000      0.374993000
C       -4.780077000     -1.156268000      0.174384000
C       -5.813150000     -1.663610000     -0.648754000
C       -5.990919000     -1.130794000     -1.972448000
C       -3.272942000      1.464717000     -2.043424000
C       -6.380743000      1.859611000     -4.288740000
H       -5.933851000      2.641307000     -4.922233000
C       -7.655004000      1.357026000     -4.970571000
H       -7.469026000      0.905534000     -5.948574000
H       -8.330069000      2.208260000     -5.121949000
H       -8.182393000      0.630069000     -4.344655000
C       -6.708190000      2.475922000     -2.926440000
H       -7.190535000      1.737495000     -2.276345000
H       -7.401549000      3.313935000     -3.066500000
H       -5.814152000      2.857584000     -2.424345000
C       -5.259469000     -0.733973000     -5.413244000
H       -6.313658000     -1.034007000     -5.446532000
C       -4.395308000     -1.953223000     -5.087859000
H       -3.339572000     -1.669668000     -4.998363000
H       -4.478884000     -2.689205000     -5.896090000
H       -4.701446000     -2.433652000     -4.154281000
C       -4.881277000     -0.141471000     -6.777502000
H       -5.430421000      0.779005000     -7.003086000
H       -5.105627000     -0.869169000     -7.566065000
H       -3.810992000      0.086613000     -6.818829000
P       -3.572053000      4.901945000     -2.760216000
C       -2.680281000      4.163948000     -4.223289000
C       -2.663222000      2.760605000     -4.253454000
C       -2.064015000      2.060796000     -5.339543000
H       -2.073669000      0.975894000     -5.311604000
C       -1.496454000      2.724720000     -6.385959000
C       -1.489607000      4.139032000     -6.412249000
C       -2.067345000      4.868607000     -5.318657000
C       -3.235717000      1.917960000     -3.228112000
C       -2.212542000      5.618655000     -1.657886000
H       -2.782153000      5.931821000     -0.769467000
C       -1.407658000      6.820156000     -2.151076000
H       -2.041944000      7.658240000     -2.457587000
H       -0.761311000      7.178341000     -1.339254000
H       -0.761405000      6.545813000     -2.991197000
C       -1.273437000      4.483728000     -1.235766000
H       -0.687970000      4.128677000     -2.092610000
H       -0.571017000      4.842424000     -0.473867000
H       -1.824079000      3.627672000     -0.834745000
C       -4.557039000      6.394682000     -3.350004000
H       -3.927034000      7.251160000     -3.612554000
C       -5.408224000      6.007532000     -4.560758000
H       -6.048137000      5.148495000     -4.323831000
H       -6.059519000      6.842698000     -4.845117000
H       -4.792641000      5.744408000     -5.426797000
C       -5.448755000      6.823234000     -2.176351000
H       -4.861452000      7.118885000     -1.300364000
H       -6.063740000      7.681911000     -2.472331000
H       -6.120271000      6.009179000     -1.878093000
C       -0.909106000      4.830424000     -7.501522000
C       -6.685934000     -2.673263000     -0.175836000
C       -7.078154000     -1.630937000     -2.734493000
C       -7.714882000     -3.143158000     -0.955250000
C       -7.913279000     -2.606936000     -2.244811000
H       -4.656602000     -1.569412000      1.172773000
H       -6.528012000     -3.064739000      0.826483000
H       -8.379797000     -3.915854000     -0.580286000
H       -8.736991000     -2.965069000     -2.856207000
H       -7.260687000     -1.229734000     -3.722867000
C       -2.008592000      6.282476000     -5.396151000
C       -0.882922000      6.203480000     -7.536214000
C       -1.437827000      6.931769000     -6.466423000
H       -1.043860000      2.177787000     -7.209715000
H       -0.480104000      4.246991000     -8.312811000
H       -0.434491000      6.725003000     -8.376999000
H       -1.413285000      8.017904000     -6.481686000
H       -2.413780000      6.871525000     -4.588663000
$$$$
76
C34P2H40, carbene intermediate for the conversion of 3b to [4b]0
C        2.130701000      3.033367000     -1.102335000
C        3.267282000      3.654223000     -0.642574000
C        4.192391000      2.979283000      0.192896000
C        3.945866000      1.611242000      0.560800000
C        2.773437000      1.008066000      0.054998000
C        1.859214000      1.687742000     -0.758545000
H        1.424147000      3.562363000     -1.736341000
C        0.651414000      0.962652000     -1.203769000
C        0.654735000     -0.325576000     -0.764431000
P        2.187784000     -0.692487000      0.182778000
C        1.909753000     -1.186539000      1.947911000
H        2.896465000     -1.450694000      2.355252000
C        3.542034000     -1.712345000     -0.601443000
H        4.451430000     -1.255371000     -0.185380000
C        0.980074000     -2.403274000      2.039915000
H        1.349654000     -3.266624000      1.480973000
H        0.887416000     -2.693377000      3.092224000
H       -0.017277000     -2.156492000      1.665091000
C        1.333846000      0.006430000      2.718925000
H        0.395998000      0.346644000      2.263774000
H        1.118011000     -0.305888000      3.746567000
H        2.029748000      0.849350000      2.752731000
C        3.548285000     -3.194758000     -0.229488000
H        4.426302000     -3.659897000     -0.690951000
H        3.619832000     -3.346363000      0.851099000
H        2.663849000     -3.721757000     -0.598895000
C        3.541276000     -1.479348000     -2.114511000
H        3.543955000     -0.412956000     -2.362336000
H        4.441670000     -1.931518000     -2.543696000
H        2.669272000     -1.939469000     -2.589899000
C       -0.442718000     -1.281606000     -0.932544000
C       -1.783007000     -0.897712000     -0.766606000
C       -0.132065000     -2.612091000     -1.319757000
C       -2.810066000     -1.823921000     -1.159541000
C       -1.102148000     -3.533783000     -1.595044000
H        0.911789000     -2.892321000     -1.420155000
C       -2.465975000     -3.161279000     -1.549278000
P       -2.140345000      0.683188000      0.158137000
C       -3.406312000      0.129614000      1.462215000
H       -4.397247000     -0.081578000      1.046559000
C       -3.102324000      1.746659000     -1.114838000
H       -3.200748000      1.117332000     -2.008838000
C       -2.895902000     -1.127452000      2.172418000
H       -2.857231000     -1.995826000      1.508397000
H       -1.888420000     -0.959846000      2.573759000
H       -3.553506000     -1.371046000      3.016195000
C       -3.534088000      1.266627000      2.486052000
H       -3.855559000      2.208937000      2.034188000
H       -4.266984000      0.995983000      3.256567000
H       -2.571459000      1.445040000      2.981065000
C       -2.245759000      2.965257000     -1.477185000
H       -2.710419000      3.523670000     -2.300219000
H       -2.160858000      3.639369000     -0.615533000
H       -1.236787000      2.654493000     -1.767862000
C       -4.497760000      2.214482000     -0.692197000
H       -5.162520000      1.406187000     -0.373702000
H       -4.439681000      2.943475000      0.122430000
H       -4.975160000      2.718172000     -1.541764000
C       -3.481939000     -4.082539000     -1.898742000
C        5.352311000      3.626660000      0.681309000
C       -4.804886000     -3.710436000     -1.901284000
C       -4.183981000     -1.476116000     -1.208278000
C        4.871819000      0.968401000      1.424268000
C        6.234981000      2.968728000      1.504174000
C        5.986597000      1.630622000      1.880545000
C       -5.152067000     -2.386176000     -1.567669000
H       -4.478564000     -0.460472000     -0.985333000
H       -6.192656000     -2.075227000     -1.604558000
H       -3.190461000     -5.092659000     -2.177863000
H       -5.576984000     -4.423549000     -2.176047000
H       -0.838719000     -4.547527000     -1.887734000
H        3.474710000      4.687958000     -0.910279000
H        4.694420000     -0.054837000      1.743093000
H        6.681408000      1.121657000      2.542742000
H        7.121338000      3.476347000      1.873371000
H        5.530226000      4.660329000      0.394413000
$$$$
76
C34P2H40, TS (2nd 5-membered ring closing) for the conversion of 3b to [4b]0
C        1.685544000      3.049685000     -0.591608000
C        2.781923000      3.723021000     -0.109437000
C        3.861170000      3.038903000      0.504171000
C        3.809784000      1.607845000      0.629746000
C        2.662737000      0.955348000      0.123686000
C        1.606591000      1.640132000     -0.489369000
H        0.870766000      3.590112000     -1.063389000
C        0.486924000      0.829976000     -1.015446000
C        0.661949000     -0.504571000     -0.733700000
P        2.230538000     -0.796438000      0.124432000
C        2.131756000     -1.422845000      1.872521000
H        3.159285000     -1.675485000      2.172181000
C        3.566589000     -1.679594000     -0.830729000
H        4.483754000     -1.177346000     -0.492534000
C        1.249806000     -2.674094000      1.961166000
H        1.571613000     -3.474413000      1.290382000
H        1.285174000     -3.054738000      2.987686000
H        0.209976000     -2.427926000      1.724010000
C        1.586137000     -0.310470000      2.775435000
H        0.615999000      0.047719000      2.410619000
H        1.439190000     -0.712677000      3.783866000
H        2.267426000      0.542046000      2.839605000
C        3.708922000     -3.171789000     -0.527066000
H        4.574959000     -3.552671000     -1.079313000
H        3.880191000     -3.363845000      0.535789000
H        2.835346000     -3.745221000     -0.850543000
C        3.390000000     -1.400957000     -2.325555000
H        3.290269000     -0.330616000     -2.532951000
H        4.268811000     -1.774187000     -2.862166000
H        2.504297000     -1.910604000     -2.718315000
C       -0.424204000     -1.448197000     -0.883443000
C       -1.744632000     -0.967603000     -0.767336000
C       -0.184097000     -2.821992000     -1.142634000
C       -2.820818000     -1.870122000     -1.065089000
C       -1.206188000     -3.707171000     -1.337927000
H        0.843676000     -3.166839000     -1.205743000
C       -2.549379000     -3.256070000     -1.324697000
P       -1.967431000      0.725653000     -0.035967000
C       -3.292631000      0.453255000      1.320010000
H       -4.313445000      0.354867000      0.935380000
C       -2.845918000      1.779985000     -1.376112000
H       -2.878830000      1.134709000     -2.263973000
C       -2.945352000     -0.797867000      2.130569000
H       -3.085639000     -1.717268000      1.555217000
H       -1.899206000     -0.766167000      2.464420000
H       -3.577743000     -0.854620000      3.025925000
C       -3.231976000      1.683369000      2.237487000
H       -3.397608000      2.622428000      1.699940000
H       -3.992941000      1.608270000      3.024827000
H       -2.249098000      1.750269000      2.720772000
C       -1.999261000      3.013452000     -1.703909000
H       -2.451288000      3.572165000     -2.533218000
H       -1.944083000      3.682314000     -0.835733000
H       -0.984197000      2.717855000     -1.976942000
C       -4.273939000      2.238583000     -1.058511000
H       -4.969263000      1.428956000     -0.826044000
H       -4.289687000      2.944030000     -0.221903000
H       -4.672334000      2.767417000     -1.933232000
C       -3.616159000     -4.147732000     -1.584461000
C        4.983047000      3.736726000      1.010953000
C       -4.919087000     -3.707342000     -1.618546000
C       -4.172263000     -1.455192000     -1.148674000
C        4.881596000      0.951914000      1.290150000
C        6.009832000      3.067201000      1.633065000
C        5.951328000      1.664356000      1.778806000
C       -5.192973000     -2.341198000     -1.412574000
H       -4.404243000     -0.407681000     -1.021331000
H       -6.215648000     -1.978996000     -1.475454000
H       -3.382081000     -5.194314000     -1.767132000
H       -5.729419000     -4.401636000     -1.822528000
H       -1.002816000     -4.756105000     -1.540738000
H        2.838920000      4.806210000     -0.191387000
H        4.855222000     -0.124972000      1.428802000
H        6.758071000      1.143127000      2.286506000
H        6.864056000      3.614129000      2.021422000
H        5.013444000      4.818558000      0.904772000
$$$$
76
C34P2H40, P-diylidic [4b]0
C        0.468039000     -3.107752000      0.186520000
C       -0.277633000     -4.252305000      0.150913000
C       -1.707017000     -4.225701000      0.121405000
C       -2.375808000     -2.954492000      0.109526000
C       -1.582389000     -1.779181000      0.113452000
C       -0.152054000     -1.826094000      0.178903000
P       -2.122397000     -0.080000000      0.036190000
C       -0.489502000      0.560261000      0.099706000
C        0.455214000     -0.554799000      0.198869000
C        0.119917000      1.816604000     -0.088725000
C        1.550977000      1.766030000     -0.091437000
P        2.090075000      0.074939000      0.092401000
C       -0.497590000      3.081918000     -0.302006000
C        0.251688000      4.209952000     -0.485769000
C        1.681009000      4.184796000     -0.453431000
C        2.346799000      2.929565000     -0.242123000
C        3.092572000     -0.428544000     -1.405118000
C        2.151057000     -0.491285000     -2.609461000
C        3.915766000     -1.708391000     -1.256912000
C        3.161834000     -0.189893000      1.602513000
C        2.761987000      0.815505000      2.686141000
C        3.041549000     -1.622269000      2.131382000
C       -3.081982000      0.215593000     -1.544218000
C       -2.101351000      0.147586000     -2.716456000
C       -3.929873000      1.487985000     -1.580423000
C       -3.229784000      0.400646000      1.466405000
C       -3.100671000      1.891239000      1.794389000
C       -2.870093000     -0.449177000      2.688121000
H        1.550901000     -3.177086000      0.219325000
H       -1.580875000      3.150249000     -0.324364000
H        3.783601000      0.416427000     -1.540539000
H        1.570679000      0.431215000     -2.718199000
H        2.734147000     -0.641827000     -3.524767000
H        1.447369000     -1.325348000     -2.506077000
H        4.631281000     -1.650898000     -0.431832000
H        4.484719000     -1.872797000     -2.179198000
H        3.275711000     -2.583814000     -1.106394000
H        4.198376000     -0.001299000      1.286956000
H        2.910853000      1.849546000      2.363782000
H        1.707086000      0.689672000      2.958280000
H        3.365990000      0.639360000      3.583336000
H        2.004059000     -1.841457000      2.408174000
H        3.661085000     -1.726530000      3.028950000
H        3.370287000     -2.371628000      1.407354000
H       -3.756652000     -0.651419000     -1.595837000
H       -1.506467000     -0.771832000     -2.693966000
H       -2.654304000      0.178209000     -3.661826000
H       -1.410901000      0.998389000     -2.690018000
H       -4.663314000      1.522083000     -0.769975000
H       -4.479388000      1.521574000     -2.528114000
H       -3.308479000      2.387814000     -1.529061000
H       -4.261046000      0.181666000      1.154024000
H       -3.421251000      2.537254000      0.973306000
H       -3.723947000      2.121834000      2.665483000
H       -2.062711000      2.138762000      2.044422000
H       -3.024816000     -1.515981000      2.506097000
H       -3.493926000     -0.145012000      3.536102000
H       -1.820823000     -0.297747000      2.968759000
C       -2.464005000     -5.411768000      0.111452000
C        2.441031000      5.357726000     -0.616525000
C        3.824091000      5.332502000     -0.567102000
C        3.763530000      2.941341000     -0.180575000
C       -3.793922000     -2.960697000      0.111086000
C       -3.847851000     -5.383077000      0.099160000
C       -4.508527000     -4.143720000      0.103673000
C        4.480928000      4.111609000     -0.341642000
H       -0.240760000      5.165139000     -0.655649000
H        1.915749000      6.296792000     -0.779721000
H        4.396417000      6.246676000     -0.693920000
H        5.566294000      4.084250000     -0.287178000
H        4.301804000      2.016193000      0.008187000
H       -4.337049000     -2.019410000      0.127919000
H       -5.595113000     -4.110901000      0.106488000
H       -4.417985000     -6.307358000      0.092848000
H       -1.935850000     -6.363272000      0.117861000
H        0.217833000     -5.220940000      0.151436000
$$$$
