# Supplementary material for: π-Extended diphosphonium-bridged ladder stilbenes: water-soluble fluorophores with up to eight annulated rings
Source: Chem Sci. 2025 Sep 29;16(43):20517–26. doi: 10.1039/d5sc03752b (PMC12499890; doi:10.1039/d5sc03752b)
Supplement: SC-016-D5SC03752B-s001 [file SC-016-D5SC03752B-s001.zip › mechanism_B.xyz]

71
[INT-Cl]+ for 3a-Ph (P-chlorination at Ph-side)
  P   -5.23668040989036     -0.43049663004102     -4.58735996704571
  C   -5.48718537839304     -0.26206758905192     -2.76117254630546
  C   -5.01186212490956      0.93605133805471     -2.11840122354625
  C   -5.17493369366192      1.11893409610318     -0.75119982564240
  H   -4.81119595226661      2.02990965960808     -0.28351001792660
  C   -5.78903101248267      0.13541705777741      0.04770684741859
  C   -6.24743430012236     -1.06575074651515     -0.57704216062486
  C   -6.08391587819700     -1.22182650120568     -1.97522026538546
  H   -6.45359036098623     -2.14234802153495     -2.41837690428753
  C   -4.37177880763318      1.94473414151825     -2.87356536894843
  C   -6.90104413141975      0.19014053979312     -5.24056805759201
  H   -6.82444248518620      0.01675414501144     -6.32375283163306
  C   -8.12720533724598     -0.54556857608636     -4.70536307288454
  H   -8.09555924027947     -1.61865990816708     -4.91688888204052
  H   -9.03388271589851     -0.14120925272669     -5.17242221950316
  H   -8.22226731538945     -0.41233865947006     -3.62173761725989
  C   -7.02284617510079      1.69999645615275     -5.01449485623619
  H   -7.09482090450888      1.93511245510562     -3.94580931714692
  H   -7.93165917043109      2.07521620320204     -5.49959317693608
  H   -6.16472388462959      2.24392584803335     -5.42320834251456
  C   -5.34080232194719     -2.28236295974011     -4.85518281480042
  H   -6.23230718686883     -2.69436987444495     -4.36595529363750
  C   -4.09295042773529     -2.94679108101337     -4.26400924954138
  H   -3.18747978973250     -2.58224195612195     -4.76321583169722
  H   -4.14378069115860     -4.03248980912424     -4.40753181738305
  H   -3.99125474901476     -2.75144282966576     -3.19151962878594
  C   -5.44511784587744     -2.56635900161748     -6.35781231883140
  H   -6.38111351828541     -2.19435240492466     -6.78567127881197
  H   -5.40515758107168     -3.64798701407147     -6.53130037230933
  H   -4.61206872705521     -2.10822129868509     -6.90487239312288
  P   -3.61258088603032      5.85279788205983     -2.46695887567468
  C   -3.08014515481218      5.16870042115421     -4.05388304574936
  C   -3.24133609336208      3.78905652243379     -4.35023629582987
  C   -2.77730507321610      3.31559427872873     -5.59331881592131
  H   -2.91247069372810      2.26320606104339     -5.82184905502528
  C   -2.16449154245850      4.16481184342451     -6.49860573411297
  C   -1.99050340373931      5.51196110410415     -6.18943633193640
  C   -2.44691491199588      6.00886276065873     -4.97637566259178
  H   -2.31008771115152      7.06192232223736     -4.75734151143674
  C   -3.84526494627662      2.85255362198974     -3.48655406281562
  C   -2.29074530873041      5.70847591670908     -1.19850978433879
  H   -2.63202138230664      6.35547189151356     -0.37818075145987
  C   -0.95760597391927      6.22661623993203     -1.74451029823346
  H   -1.02284820116238      7.25825607034520     -2.10140176962362
  H   -0.22581764709979      6.19581868972996     -0.93148490568674
  H   -0.59163000245180      5.59038273078562     -2.55647024202359
  C   -2.18635218441540      4.25968003898848     -0.70505112707813
  H   -1.89840910930038      3.57705915160927     -1.51059850062002
  H   -1.40351493821887      4.22647301312745      0.05914020115317
  H   -3.11515248340080      3.90499952046264     -0.25075015976209
  C   -5.23934566332131      5.23248043940027     -1.88726371446322
  H   -5.04669101266090      4.17465123987798     -1.66901702385360
  C   -5.66613896805148      5.94184814132458     -0.59759368314522
  H   -5.86171739513608      7.00412510156890     -0.76886297848401
  H   -6.59649377830514      5.47610082197045     -0.25840815218219
  H   -4.92827116037638      5.83771933242763      0.20284884930850
  C   -6.28911860832033      5.33528954103146     -2.99652807581497
  H   -5.98032799148368      4.81850494034728     -3.90961513560939
  H   -7.20923264188292      4.86538296758528     -2.63581458809007
  H   -6.51045182098643      6.37991513272924     -3.23564058784099
  C   -6.86230389658716     -2.06135993282267      0.21815553842337
  C   -7.01426630645417     -1.87704701206702      1.57253176676350
  C   -5.95808893790205      0.29601993901334      1.44595668800286
  C   -6.55858621820771     -0.69043591696341      2.19062320013345
  H   -5.60591681861793      1.20989210110989      1.91787237735723
  H   -6.68564003338693     -0.56196041074876      3.26167072497994
  H   -7.48697587580136     -2.64690578943139      2.17566526513174
  H   -7.21175940234380     -2.97345825590766     -0.25943678909577
  Cl  -3.86913713573363      7.84904667478354     -2.75746654524143
  H   -1.81783292503744      3.77347288407866     -7.45040922049988
  H   -1.50464729024640      6.18119724050240     -6.89191922505017
$$$$
71
[INT-Cl]+ for 3a-Ph (P-chlorination at Nap-side)
  P   -5.22208621803619     -0.40735499658381     -4.61110819161345
  C   -5.46865396485787     -0.22984447274906     -2.78423231804525
  C   -5.04740852425678      0.97362008563493     -2.15897076080467
  C   -5.21472565802486      1.14893080718025     -0.77198345147610
  H   -4.88899541297385      2.07632526222346     -0.31076035381033
  C   -5.77874691753353      0.14600125208375     -0.00006967710335
  C   -6.18492720403671     -1.04271448579279     -0.60280173296133
  C   -6.03103668336682     -1.22009518062315     -1.97510171583534
  H   -6.36245735008918     -2.15447366106207     -2.41652594967385
  C   -4.46351138665026      2.01482182066013     -2.91787252327180
  C   -6.90947534700230      0.14687353286908     -5.26283232589732
  H   -6.83145747076855     -0.03954320125687     -6.34379075222092
  C   -8.10864632822293     -0.62092720271337     -4.71151518363714
  H   -8.03877556155651     -1.69639731086282     -4.90066149816514
  H   -9.02936975833209     -0.25906410635467     -5.18587545191467
  H   -8.20790255043117     -0.46857125358368     -3.63081797792707
  C   -7.08057488760945      1.65500539642014     -5.05823381906002
  H   -7.15155461959201      1.90340610092353     -3.99259830780768
  H   -8.00576611938991      1.99121795776001     -5.54099199980558
  H   -6.24493919963597      2.22211085430333     -5.48195994980854
  C   -5.26044057973334     -2.26488553118918     -4.85859706387861
  H   -6.13621011953774     -2.70342412561646     -4.36425774796101
  C   -3.98887042389417     -2.87688631930002     -4.26133902382021
  H   -3.09738227032402     -2.48311991353299     -4.76353147776538
  H   -3.99880946725855     -3.96502290547676     -4.39484981433690
  H   -3.89445370306567     -2.66866860568341     -3.19051570743580
  C   -5.35557390172936     -2.56951909146034     -6.35776010792199
  H   -6.30181889278370     -2.22943590981482     -6.78958008644706
  H   -5.28448807708518     -3.65152816985886     -6.51850570809377
  H   -4.53576000039075     -2.09391397783781     -6.90988499023684
  P   -3.63265959390322      5.87878227179806     -2.39425235846172
  C   -3.26854189253782      5.29543865931400     -4.06558136441297
  C   -3.46134690095726      3.91233582964893     -4.42160918172883
  C   -3.12471603305763      3.50660873437331     -5.70667187454815
  H   -3.27516085897671      2.46506132611574     -5.97709437687136
  C   -2.59931525157659      4.40020988951944     -6.65866066577355
  C   -2.39850614159646      5.76611908022846     -6.29015048230486
  C   -2.74424566586325      6.17932621619406     -4.98556446018231
  H   -2.58729649530725      7.22254119394272     -4.73015000605869
  C   -3.98598024817890      2.94124371226125     -3.54289398464706
  C   -2.21439776869131      5.59840068060894     -1.25916100808762
  H   -2.47266102530189      6.17637349627628     -0.36051489401975
  C   -0.91980418580026      6.14136359697790     -1.87042997060375
  H   -0.98918565029473      7.20194033497472     -2.12760910339029
  H   -0.12280375648779      6.02449835860002     -1.12972866805300
  H   -0.64048283618502      5.57499481967047     -2.76450226069157
  C   -2.09958118395309      4.11094075426358     -0.90283856018923
  H   -1.87056797855162      3.50429837574940     -1.78385534555510
  H   -1.27335399722748      4.00349399889314     -0.19318874072237
  H   -3.00502268250292      3.72155713393239     -0.43038780220220
  C   -5.22922457150395      5.26723645009847     -1.72865306233941
  H   -5.04700952749718      4.19662509502016     -1.57589211087007
  C   -5.54968491537393      5.91998520325131     -0.38004673087123
  H   -5.75581921224297      6.98825311525106     -0.49060000447084
  H   -6.45060040810594      5.43939466556963      0.01354366585382
  H   -4.74975168076442      5.78397485213793      0.35336135059437
  C   -6.34968277444175      5.44255101508512     -2.75699678896744
  H   -6.13145076446238      4.92828298519053     -3.69744722224745
  H   -7.26322588121163      5.00989416784229     -2.33759909122845
  H   -6.53820066326132      6.50060079306398     -2.96366481344363
  C   -1.86463083876425      6.67168646693513     -7.23650414543126
  C   -1.54322640789789      6.23861147155170     -8.50071801032655
  C   -2.25964194155264      3.98544556471154     -7.96958031198005
  C   -1.74317159763154      4.88829884507884     -8.86753294285578
  H   -1.71503095790267      7.70900963539155     -6.94858995550870
  H   -1.13360739194735      6.93510719834238     -9.22611416988331
  H   -1.48375644767817      4.56482817272627     -9.87141126019135
  H   -2.41335124473679      2.94702385359426     -8.25047602226967
  Cl  -3.83621063819566      7.89835471315644     -2.51103807608115
  H   -6.62776384475040     -1.83422598753780     -0.00500138130087
  H   -5.89777101195596      0.28875924949042      1.06990600106104
$$$$
71
TS_5_RING for the conversion of [INT-Cl]+ to [4a-Ph]2+ and chloride (P-chlorination at Ph-side)
  P   -4.92158944577190      0.39569056612724     -4.53800144911293
  C   -5.36196826068022      0.28863890865995     -2.76388205372221
  C   -5.13383310839258      1.47777602873927     -1.97249128799776
  C   -5.43896580149633      1.48974525144074     -0.62600048974279
  H   -5.27485314158813      2.39232524952948     -0.04335539225539
  C   -5.95828059062270      0.34092311088739      0.01112999778775
  C   -6.16779861471429     -0.84462293001691     -0.76136388777794
  C   -5.86199953576255     -0.83219929139812     -2.14747005045221
  H   -6.04354849473188     -1.74541541517875     -2.70983090347625
  C   -4.57479626233306      2.58221504660525     -2.68561727102587
  C   -6.58092441985817      0.60910522246375     -5.39878803546478
  H   -6.31598748439958      0.64899913273877     -6.46556577105493
  C   -7.56005589577076     -0.54190129322488     -5.16998834905774
  H   -7.14815246220865     -1.50994251004105     -5.47005977657607
  H   -8.46757139755951     -0.36797485875729     -5.76044585072521
  H   -7.85435785884136     -0.60170250411272     -4.11651258860919
  C   -7.20946405792810      1.95071167910920     -5.01109851067698
  H   -7.42986422158452      1.98601897225375     -3.93757581331225
  H   -8.15362962643359      2.08063636649566     -5.55191914074104
  H   -6.55760770317848      2.79509065064335     -5.25433296935231
  C   -4.35669966230957     -1.33326200145969     -4.97904529418108
  H   -5.12026090624328     -2.05358052489540     -4.65465972501630
  C   -3.04412696665083     -1.63106240050015     -4.24895820295962
  H   -2.25802887906674     -0.93446519878468     -4.56284526744361
  H   -2.71102487621737     -2.64745161896325     -4.48820030263002
  H   -3.15415990162725     -1.55697438246117     -3.16233362452434
  C   -4.18413995221612     -1.44444162312964     -6.49651209035932
  H   -5.12887860003330     -1.31435355311959     -7.03317749615312
  H   -3.79059272031321     -2.43600387915913     -6.74751684922057
  H   -3.47139301809408     -0.69758854165569     -6.86670617334130
  P   -3.42332350029308      5.47291322451401     -2.83653423248914
  C   -3.34328865158480      4.90914519388641     -4.57549079980410
  C   -3.68145049574499      3.56512834398285     -4.89181917061061
  C   -3.56324679617997      3.13700706732271     -6.22167814643964
  H   -3.81217162178329      2.10643753970639     -6.45106301804918
  C   -3.14443823903929      4.00573320567391     -7.21701355548015
  C   -2.83033682035940      5.32402653513349     -6.90639442286381
  C   -2.92620769677793      5.77015647666266     -5.59235258911373
  H   -2.66674830171017      6.79844079897820     -5.37720536977990
  C   -4.16065602783677      2.70775876442003     -3.86554305002112
  C   -2.10948117798571      4.74945755276958     -1.72162290830465
  H   -1.69334426986996      5.66119245097036     -1.27350676313863
  C   -1.02471491469749      4.06978799596817     -2.56014501262023
  H   -0.62121641171060      4.73179120559665     -3.33227510361787
  H   -0.20603315587708      3.78845687371342     -1.89021539927861
  H   -1.40762983565196      3.16111049224558     -3.03438527272553
  C   -2.61756401432506      3.85995949112380     -0.58685271442637
  H   -2.87657232925004      2.86336748973963     -0.94677302367498
  H   -1.80377175218969      3.76632527733581      0.14031745061093
  H   -3.48045743285861      4.28397949326933     -0.06637924883605
  C   -5.12465459489728      5.63461022506318     -2.10857863382104
  H   -5.30169909751171      4.64368856899315     -1.67591758012116
  C   -5.17903487489541      6.69123625270037     -1.00124318583998
  H   -5.14532138997811      7.70335194461968     -1.41171652649449
  H   -6.13257025111728      6.56503390641430     -0.47842057474258
  H   -4.37539898716032      6.58288607738204     -0.26646107546321
  C   -6.14169810614371      5.89311739471494     -3.22098249044188
  H   -6.16795029673227      5.07553009416296     -3.94697344442621
  H   -7.13261994606036      5.97873938295163     -2.76364195077951
  H   -5.92974568743020      6.83019563857897     -3.74731395379561
  C   -6.68554425933503     -1.99677248131952     -0.12613465212075
  C   -6.98265033332398     -1.98047388448202      1.21746376877646
  C   -6.27503154913096      0.32651044616837      1.39146511292801
  C   -6.77569671781535     -0.81074791452271      1.98085013108367
  H   -6.11492945123974      1.22882480961634      1.97641240481452
  H   -7.01507259171298     -0.81323957202720      3.04040638229829
  H   -7.37906663352673     -2.87063379569082      1.69734332797397
  H   -6.84509715165531     -2.89534758108042     -0.71718156486635
  Cl  -2.80142461189530      7.43331174299522     -2.96831787001586
  H   -2.50373714203756      6.01252407963231     -7.67907186150956
  H   -3.06469737504624      3.65033280428051     -8.24012745459789
$$$$
71
TS_5_RING for the conversion of [INT-Cl]+ to [4a-Ph]2+ and chloride (P-chlorination at Nap-side)
  P   -4.89711230163376      0.38485825689331     -4.53048735145267
  C   -5.34580407784721      0.29332185812158     -2.75774873828812
  C   -5.08437082046154      1.45647765926592     -1.97711631527908
  C   -5.38513756445577      1.46528255352572     -0.61093095628603
  H   -5.19317872192161      2.36164768697571     -0.02892293729130
  C   -5.92611655306082      0.33529103626090     -0.00844913904058
  C   -6.17042083746426     -0.80960892935773     -0.76314625621571
  C   -5.88179928093802     -0.82809742513303     -2.12825409758300
  H   -6.08911753296944     -1.73091491613034     -2.69630039472330
  C   -4.50606323748556      2.55768172366776     -2.68666568987675
  C   -6.54253978339534      0.66073571155524     -5.40098386869755
  H   -6.26908902436065      0.67755967361758     -6.46629658175095
  C   -7.56917213984575     -0.44705564421273     -5.16571543526198
  H   -7.19537398944450     -1.43483994584808     -5.45084279305479
  H   -8.46478019567411     -0.24395783233589     -5.76502900010394
  H   -7.87265248926548     -0.48203886598522     -4.11376392889920
  C   -7.11945533927605      2.03102480542025     -5.03515133355535
  H   -7.33248969770216      2.09620000397988     -3.96154658826600
  H   -8.06122977253258      2.18481329155932     -5.57399863952740
  H   -6.43814024535998      2.84483410007212     -5.29969971719753
  C   -4.39664337381662     -1.36367059483593     -4.97276098542880
  H   -5.18713784849594     -2.05633814908210     -4.65317279999742
  C   -3.09960134949482     -1.71026271127168     -4.23602311032585
  H   -2.28654736130556     -1.04320671342656     -4.54531151491789
  H   -2.80309895859546     -2.73831538325498     -4.47359726435310
  H   -3.21209447285697     -1.63244374603311     -3.14983598052712
  C   -4.21978131733836     -1.47868210000022     -6.48933139418264
  H   -5.15738887233361     -1.31991658144036     -7.03073647713578
  H   -3.85471304768809     -2.48135073018357     -6.73925644372247
  H   -3.48278813595731     -0.75332117990045     -6.85511955142317
  P   -3.45206776704943      5.46150993853526     -2.83629626280177
  C   -3.35323870945425      4.90786199373032     -4.57778167072581
  C   -3.63049037622628      3.53039928219854     -4.90116852391500
  C   -3.48117434571646      3.10366244885777     -6.20796753093412
  H   -3.67878146898346      2.06118364667847     -6.43903740360641
  C   -3.09317995507611      3.98349182011458     -7.23737471314923
  C   -2.84507403874883      5.35207306914192     -6.91752102909968
  C   -2.97818573187698      5.77900290477181     -5.57596780743094
  H   -2.76673536658681      6.82036375976539     -5.36598404820024
  C   -4.08869257822659      2.67321034151004     -3.86646508171329
  C   -2.10929233414278      4.78287932661953     -1.72751940539571
  H   -1.72432485900890      5.70699037553943     -1.27705756632708
  C   -1.00389403280533      4.14520411885622     -2.57234171901889
  H   -0.63018587446055      4.82205180009730     -3.34661344566009
  H   -0.17139202343679      3.89529512450817     -1.90698864401482
  H   -1.35448966736804      3.22245571616275     -3.04437199503539
  C   -2.58110311372034      3.87166615750219     -0.59471586202581
  H   -2.81500064023472      2.87071770892729     -0.96018541404683
  H   -1.75793465708602      3.79635976908678      0.12405951384376
  H   -3.45060505489795      4.26827892874847     -0.06374988248599
  C   -5.15558472202465      5.57571706050783     -2.10200336660495
  H   -5.30275858569882      4.57996506589933     -1.66953868626651
  C   -5.23756012598926      6.62985173341858     -0.99426293009461
  H   -5.23454107730891      7.64270627942300     -1.40417036341550
  H   -6.18555424248250      6.47569921733331     -0.46871016238301
  H   -4.42910041533912      6.54422503910546     -0.26181156920631
  C   -6.18137854056685      5.80629062416132     -3.21217992695296
  H   -6.18545487999925      4.98921451495508     -3.93910904141014
  H   -7.17377816225521      5.86352151997152     -2.75355040751873
  H   -5.99634152753029      6.74929783350151     -3.73806327261132
  C   -2.46040333542232      6.24826165154733     -7.94128853103119
  C   -2.32852644106275      5.80313529412109     -9.23579732386283
  C   -2.94760660385728      3.55461458758791     -8.57858771355666
  C   -2.57343786066951      4.44877990040457     -9.55405521553078
  H   -2.27170432773351      7.28862170154294     -7.68934922631094
  H   -2.03374930707484      6.49306137494147    -10.02081262679298
  H   -2.46405125125646      4.11409991669144    -10.58164420225039
  H   -3.13696629300635      2.51257716251568     -8.82240327060732
  Cl  -2.89167794276162      7.44347769634442     -2.96514468295280
  H   -6.59440967924320     -1.69197229173306     -0.29255649460858
  H   -6.15819627863319      0.34721023492366      1.05263899907746
$$$$
70
[4a-Ph]2+
  C   0.23223357203918     -3.08622051546175      0.12740060368693
  C   -0.63717933478363     -4.20135210480134      0.18948971220269
  C   -2.05355157643875     -3.99716485547817      0.15157326578685
  C   -2.56374911498016     -2.67499297803285      0.05679164094162
  C   -1.69974086776325     -1.61622838215780     -0.00442871826874
  C   -0.27795690111091     -1.81191407154774      0.03037422960492
  P   -2.06466727270591      0.15334478705659     -0.05644185868449
  C   -0.29747572809488      0.59765555217747     -0.07234450929352
  C   0.44009723341958     -0.55559215022501     -0.02879648396474
  C   0.44281018437325      1.85477733243510     -0.12413859515834
  C   1.84337181179080      1.65266768019392     -0.10406613511539
  P   2.20349758609990     -0.11485657471496     -0.06924596324580
  C   -0.04719740325512      3.15832145458211     -0.16719083566574
  C   0.84727978869177      4.22776608310585     -0.18268131810089
  C   2.22132055000305      4.01490947218606     -0.14528272737977
  C   2.73108325799708      2.71458321266121     -0.10229662760140
  C   3.02385685315082     -0.61365339214719     -1.65188204977016
  C   2.76330842686711     -2.06446146019318     -2.06014126039013
  C   4.51960972988576     -0.28056372983615     -1.59552994543721
  C   3.11037115502415     -0.51273615145963      1.48460222873469
  C   2.29290966779750     -0.01361847585584      2.68190678313799
  C   3.50204656268783     -1.98402517607950      1.63471918735971
  C   -2.91061060822984      0.63418470509810     -1.63796050654498
  C   -3.47624311120132      2.05733951640027     -1.62587663717896
  C   -3.97975961509889     -0.39279165495445     -2.03155419227804
  C   -2.87254897655151      0.63654808769963      1.53980558780190
  C   -4.35458588819940      0.24424687789936      1.55530003152854
  C   -2.65655452086171      2.10138633638373      1.92517731164927
  H   1.30241407528447     -3.26317382088308      0.15523772728059
  H   -3.64062060264288     -2.53907824780738      0.02896530800722
  H   -1.11249155652613      3.35540265741370     -0.17490264021802
  H   3.80351320844832      2.55206206867145     -0.05919169683674
  H   2.53051528249967      0.05168884360220     -2.37555672517786
  H   1.69710088772035     -2.27653067441922     -2.17207292590338
  H   3.24090511684971     -2.22478633256031     -3.03216648636215
  H   3.19955237392981     -2.77695873554172     -1.35450488130300
  H   4.71310200454678      0.76545935561530     -1.34302199097075
  H   4.93929940069412     -0.46514546380244     -2.58942363134767
  H   5.04821657455205     -0.92089685349854     -0.88345574226522
  H   4.02050504041283      0.09927475128326      1.38076611063699
  H   2.03757551817143      1.04681122285881      2.60155535549058
  H   1.37205723289010     -0.59552397867829      2.79324102613713
  H   2.89340290281174     -0.15173525250495      3.58627589241514
  H   2.62361492013761     -2.60831242120387      1.82006069006566
  H   4.15556449229805     -2.06716947289998      2.50890204061128
  H   4.04578768257274     -2.37574528989700      0.77222147637488
  H   -2.08446322272137      0.57834397263696     -2.36218985715120
  H   -2.72494980698229      2.81414893921843     -1.39285667058299
  H   -3.85547497557189      2.26928299646095     -2.63043812155140
  H   -4.31081165038835      2.15636982240158     -0.92682802988749
  H   -3.56167783503600     -1.39177671295436     -2.17151764181850
  H   -4.40731998516302     -0.06952909447059     -2.98593746078827
  H   -4.79305625638935     -0.44106340506224     -1.30136085710466
  H   -2.32552945674302      0.00043690857867      2.25191056422518
  H   -4.52079375455028     -0.80851951099102      1.31190449632779
  H   -4.73034781610865      0.41211738288751      2.56961367026035
  H   -4.94238388489681      0.86397101064473      0.87325882810350
  H   -1.59670744926855      2.34857165636812      2.02408457320247
  H   -3.12822502565178      2.25991081443334      2.90042750441639
  H   -3.12320717828646      2.78858580761920      1.21380097231516
  C   -2.91413439217898     -5.11375147215648      0.21219735104327
  C   -0.13692010801525     -5.52002534981229      0.28739821348484
  C   -2.39600962640794     -6.38632933643517      0.30790358613520
  C   -1.00140985451573     -6.58939707581243      0.34579893604250
  H   -3.98868719394091     -4.95395499795268      0.18289776821768
  H   0.93853900844548     -5.67393096935207      0.31608331032100
  H   -0.60950927631482     -7.59934124940180      0.42136876757564
  H   -3.06373367236946     -7.24133399051842      0.35498101276123
  H   0.45944180814900      5.24125923291468     -0.21537865640935
  H   2.90392600870318      4.85862203207361     -0.14566643912980
$$$$
71
TS_4_RING for the conversion of [INT-Cl]+ to [iso-4a-Ph]2+ and chloride (P-chlorination at Ph-side)
  P   -5.43464887260127      0.15002144673932     -4.61662344988913
  C   -5.75757823711126     -0.15346748817303     -2.85593623327395
  C   -5.17457504192827      0.98439015911943     -2.22955569157003
  C   -5.18956186069110      1.12169165167615     -0.85548803293154
  H   -4.73422185268022      1.97519059522030     -0.36327932702297
  C   -5.79708938474492      0.11019376934645     -0.07445699937089
  C   -6.37614556578705     -1.04196359706183     -0.70978372607169
  C   -6.34033439968328     -1.15323420011505     -2.12508544018912
  H   -6.76638205388317     -2.03415141189535     -2.59917096485039
  C   -4.60307377780496      1.86311728504983     -3.21718962989237
  C   -7.07464591093431      0.50449053025680     -5.42662071779104
  H   -6.82718213933977      0.70199825310481     -6.47941259104628
  C   -8.04557037571028     -0.67507741012546     -5.34395816138069
  H   -7.64264903637748     -1.58036703952112     -5.80754118421261
  H   -8.97447949033344     -0.41515778831122     -5.86515734236263
  H   -8.29807177108748     -0.89875717108645     -4.30186936687211
  C   -7.67124585334607      1.77669486189204     -4.81593938670781
  H   -7.89012326094153      1.63615190603183     -3.75083084220371
  H   -8.61146553637351      2.01881739824087     -5.32319488721764
  H   -6.99483247408721      2.63153436571552     -4.91728140734262
  C   -4.75720027657403     -1.42679677435017     -5.34190744247153
  H   -5.48022084199289     -2.21686619035501     -5.08944622216700
  C   -3.41423318319575     -1.74167177875966     -4.67771944030757
  H   -2.67345682184442     -0.96922498553448     -4.91376099542843
  H   -3.03685865225569     -2.69979185096104     -5.05163896154167
  H   -3.50383166946542     -1.81348192230692     -3.58896155839392
  C   -4.62634800253807     -1.31189761925251     -6.86147394958699
  H   -5.59246821838165     -1.16285158235694     -7.35263658080686
  H   -4.18745917951843     -2.23438512315499     -7.25736582286743
  H   -3.96552104483509     -0.48124553959900     -7.13621384134760
  P   -3.52550274596362      5.33300922973378     -2.67300193497834
  C   -3.11206702277634      4.94755911209926     -4.39968070489718
  C   -3.47564143644754      3.61775485423504     -4.65190051873799
  C   -3.24911447339192      3.06687490425971     -5.91974912878598
  H   -3.51086786895621      2.03193809669311     -6.11931490290264
  C   -2.68264137028051      3.86711156383872     -6.90344809617120
  C   -2.33687049158706      5.19703695658882     -6.64114086939473
  C   -2.54827939463627      5.75456552480648     -5.38194461782609
  H   -2.27270586627549      6.78425447313391     -5.18485639917100
  C   -4.04102310591904      2.96623915268061     -3.51016143710656
  C   -5.31830014092418      5.65768264866846     -2.27499983497544
  H   -5.25901877334498      6.57050536147893     -1.66733107822099
  C   -5.99563421492648      4.56792364602925     -1.44825868703554
  H   -5.40966708546758      4.28121244565136     -0.57073941631869
  H   -6.95177611311372      4.96766811366269     -1.09345216160065
  H   -6.19193924165153      3.67775494100189     -2.04829620249087
  C   -6.07263619828597      5.96188953706037     -3.57048853420570
  H   -6.13176041176259      5.07099639604513     -4.20466647001683
  H   -7.09205793951860      6.26691988728123     -3.31319862295698
  H   -5.60752378472466      6.77166956864443     -4.14120705822579
  C   -2.50962888837379      4.55594811081154     -1.32311237290722
  H   -3.04692232093074      3.62585337875778     -1.11251660316649
  C   -1.11226016229455      4.22910722941582     -1.84965625555277
  H   -0.58322956831713      5.13617021765273     -2.16053914417515
  H   -0.53968238587633      3.76368687997869     -1.04079098269891
  H   -1.14626050440510      3.53071739793262     -2.69088609756495
  C   -2.47802301943466      5.41683708524951     -0.05708648953427
  H   -3.47400952828394      5.74765840834690      0.25346765961305
  H   -2.06158883999162      4.80223967430133      0.74805382113993
  H   -1.83976572944178      6.29422657434809     -0.18392221046807
  C   -6.96556287022776     -2.04507857473397      0.09483110588380
  C   -6.98884632246376     -1.92348433203869      1.46427873266025
  C   -5.83604667248324      0.19983272803982      1.33995889921446
  C   -6.41964780628438     -0.79244784410285      2.09024866138852
  H   -5.39591464726522      1.07005256887187      1.82035228204954
  H   -6.44477323740690     -0.71000533825912      3.17306222063500
  H   -7.44593904574237     -2.69953294855621      2.07130343958160
  H   -7.40130221336680     -2.91473651190117     -0.39068683096823
  Cl  -2.81710081544851      7.32453683523230     -2.60649012576749
  H   -1.89154642498038      5.80298369695861     -7.42433340514947
  H   -2.50050404697863      3.45441467462810     -7.89198093507562
$$$$
71
TS_4_RING for the conversion of [INT-Cl]+ to [iso-4a-Ph]2+ and chloride (P-chlorination at Nap-side)
  P   -5.47637935397051      0.17185051003207     -4.61828156276750
  C   -5.77183365455536     -0.14119185417339     -2.85355538898088
  C   -5.18588613867228      0.97823879828760     -2.23784412244104
  C   -5.19198556473734      1.10763367853453     -0.84356643540006
  H   -4.73009973752749      1.95928160999956     -0.35615708281720
  C   -5.79054725297561      0.09720986142949     -0.09788039215881
  C   -6.36544640600197     -1.01996263681041     -0.71291631504977
  C   -6.35838565440745     -1.15049461868135     -2.10227782445933
  H   -6.79269552036306     -2.02612507277104     -2.57605513370982
  C   -4.61469055516319      1.86347597917460     -3.22028602036359
  C   -7.12984390965943      0.49157383820929     -5.41353236270727
  H   -6.89443071354807      0.70342454701623     -6.46630306635918
  C   -8.07495626173573     -0.70928906405517     -5.33507792582670
  H   -7.65496425259850     -1.60274993521667     -5.80637682390113
  H   -9.01126762824628     -0.46570897255482     -5.85096271801449
  H   -8.31918110133183     -0.94549116008580     -4.29384621086579
  C   -7.74937500776981      1.74523051445387     -4.78707604640396
  H   -7.96125168745489      1.58832900967207     -3.72288383654350
  H   -8.69600629673715      1.97481986229251     -5.28821051632123
  H   -7.09028954006655      2.61444544740117     -4.88117773407099
  C   -4.76404730061680     -1.38264530733666     -5.35597865136550
  H   -5.46659230937362     -2.19283056065145     -5.10975027886317
  C   -3.41179317895618     -1.66866077575146     -4.69759070271233
  H   -2.69378958288373     -0.87187044941276     -4.92349776858374
  H   -3.00758547186821     -2.61032780712052     -5.08498296494394
  H   -3.49747273014686     -1.75769091851573     -3.60978756037024
  C   -4.63935598909002     -1.25114217395834     -6.87486900427913
  H   -5.60980352183325     -1.11870745193700     -7.36243760443637
  H   -4.18091864978303     -2.15981032307433     -7.28036561027503
  H   -3.99778321853734     -0.40327947264635     -7.14326062768446
  P   -3.51785358220718      5.33780127414020     -2.67743533872259
  C   -3.09452733562254      4.94498128516967     -4.39927397104958
  C   -3.45548281889966      3.59576739884473     -4.65181474369204
  C   -3.21199625903417      3.03882426372672     -5.89268691736503
  H   -3.46178554177450      1.99903877863046     -6.08908376556741
  C   -2.62764864217975      3.82478207280874     -6.91042372103249
  C   -2.28514727847795      5.19462310135524     -6.64459922581262
  C   -2.52888365758458      5.74322730306596     -5.36054436699484
  H   -2.25649756540498      6.77573168907123     -5.16832325038565
  C   -4.02412093079656      2.95323858793040     -3.50629780219821
  C   -5.31595076881382      5.65115406406021     -2.29395210682272
  H   -5.26601776075318      6.56753505791534     -1.69082089413001
  C   -5.99347042665351      4.56318560631964     -1.46486171993974
  H   -5.40824736235697      4.27919584034966     -0.58609101513573
  H   -6.95018062969052      4.96371427656297     -1.11250714730846
  H   -6.18889863441156      3.67180367275493     -2.06323155513304
  C   -6.06376656785059      5.94508169983293     -3.59571941812231
  H   -6.11333134778211      5.05153440256198     -4.22706330738186
  H   -7.08678805142945      6.24429151915557     -3.34586021740955
  H   -5.60046473814575      6.75578468825745     -4.16645587642596
  C   -2.50690523093768      4.56644176951039     -1.32088281022715
  H   -3.04616593291483      3.63766121897590     -1.10911212009377
  C   -1.10887758723945      4.23634469537468     -1.84376259358419
  H   -0.57853536752883      5.14167293576085     -2.15755143520486
  H   -0.53796566955174      3.77358893015193     -1.03220950934311
  H   -1.14232517958650      3.53471398204140     -2.68239679036693
  C   -2.47717870118095      5.43208008695795     -0.05814373590503
  H   -3.47363851051497      5.76444760674899      0.24938570928200
  H   -2.06249455771341      4.82022815497863      0.74995924542151
  H   -1.83822439159593      6.30867699975968     -0.18699467375554
  C   -1.69758291274987      5.97052380893511     -7.67203679815337
  C   -1.45885011693051      5.42408776185053     -8.91037119102877
  C   -2.36449572281879      3.29471886165789     -8.19840529289544
  C   -1.79515310275255      4.07715621764036     -9.17382471417060
  H   -1.43969525833377      7.00576869998357     -7.46381879227350
  H   -1.00903937135695      6.02740466907757     -9.69337388579362
  H   -1.59949512585839      3.66030584796707    -10.15766667670236
  H   -2.62322238382532      2.25831068764378     -8.39954666127112
  Cl  -2.82157872844390      7.33157684159293     -2.61156116778388
  H   -6.81476036795753     -1.79634888731626     -0.10072881754856
  H   -5.79960532672711      0.17190550444320      0.98591879470440
$$$$
70
[iso-4a-Ph]2+
  P   -5.59741212061011      0.41985550102153     -4.18421989457734
  C   -5.73790929619882      0.12513057976285     -2.41658202152034
  C   -5.08641004853939      1.35215249396941     -2.08453690368633
  C   -4.87906733860610      1.69344320386217     -0.76702992459669
  H   -4.37798365264122      2.60575845955334     -0.46013164126131
  C   -5.33625093937448      0.80070507363177      0.23212977982792
  C   -5.99276221621125     -0.43416266999749     -0.12339022261702
  C   -6.18762498812947     -0.76766687950081     -1.48994639281341
  H   -6.67692825159081     -1.69971937343524     -1.75863890586061
  C   -4.76111157676031      1.88933037313548     -3.41279152068068
  C   -7.20229972083778      0.79807034817516     -5.00448162386795
  H   -7.56849866636851     -0.18759152007738     -5.33122960418806
  C   -8.17340391790979      1.39959485150793     -3.98295993087185
  H   -8.36078707849506      0.72511031646938     -3.14408840629572
  H   -9.12392118701430      1.59483305928467     -4.48901898750463
  H   -7.79648812700854      2.35199358587599     -3.59358997236934
  C   -7.02640142365323      1.71785742856299     -6.21844108723578
  H   -6.64226282548535      2.69713644747386     -5.91285693889072
  H   -8.01065158331112      1.87025610108253     -6.67197706808483
  H   -6.36770281480102      1.29901662375371     -6.98208669378541
  C   -4.55374076777203     -0.84703075813708     -5.02297137904537
  H   -4.97172848990851     -1.77020285967696     -4.58864021844876
  C   -3.09999626849393     -0.69063980087346     -4.56391921618410
  H   -2.65962940502146      0.22554147353781     -4.97150426988729
  H   -2.52434048884407     -1.54352794921004     -4.93622532665318
  H   -3.00958725906875     -0.67063281442709     -3.47309563923448
  C   -4.69537837213866     -0.91937340061582     -6.54316511973038
  H   -5.73427190160806     -1.04359611367914     -6.85978441477017
  H   -4.13370161000757     -1.79318235846871     -6.88855701508742
  H   -4.27337094453348     -0.03881494135515     -7.03409705215268
  P   -3.29304877923011      4.41694571704483     -3.03280411451354
  C   -2.83230338223785      4.58728445338570     -4.76255250163506
  C   -3.56059230744698      3.43819820765628     -5.14245792084602
  C   -3.58765807294562      3.04060904169686     -6.47830524919584
  H   -4.12772153777023      2.16356155973001     -6.81355003453990
  C   -2.88017974788800      3.82392628367183     -7.38600955682369
  C   -2.16738490676606      4.96523646002577     -6.99152906684647
  C   -2.13046119267389      5.37227749854299     -5.65702982112106
  H   -1.57921085139405      6.25461621717287     -5.34915318725911
  C   -4.08044620816420      2.95732405601144     -3.85531963134058
  C   -1.91788123763243      4.07050243625233     -1.87271264558744
  H   -2.38952123055125      3.82269166684027     -0.91144252466151
  C   -1.06585172806891      5.33729181657206     -1.71169241993432
  H   -1.63923992093451      6.17716750290860     -1.30933364193288
  H   -0.25420269107697      5.11538618337150     -1.01192252582632
  H   -0.61806845714875      5.63502594433898     -2.66582430934448
  C   -1.10835649347181      2.87020731557786     -2.37219734440249
  H   -0.64945109516686      3.07865621498556     -3.34449234712547
  H   -0.30690242652049      2.67216246310879     -1.65404597704806
  H   -1.72358089454975      1.96897443911951     -2.45680018888880
  C   -4.44938419527357      5.72820052195809     -2.46923290197558
  H   -3.81139677690563      6.62593926038459     -2.44538123837793
  C   -5.55711684446268      5.92261837628836     -3.51004460454323
  H   -6.19186353069560      5.03242480993497     -3.57689300339469
  H   -6.18293819538516      6.76285914207656     -3.19411752800687
  H   -5.15862950750273      6.14942299937942     -4.50290405936745
  C   -5.01032714881308      5.46165876453477     -1.06963367620756
  H   -4.22728657976086      5.30020089737248     -0.32308853172164
  H   -5.59204603803136      6.33627078039103     -0.76293383386255
  H   -5.68241588206022      4.59744901081249     -1.07675723841403
  C   -6.42993484200584     -1.29836805184948      0.90702397361352
  C   -6.23361748761265     -0.97057425387538      2.22718270208119
  C   -5.15166282589097      1.10154791133644      1.60494688840868
  C   -5.59024043796087      0.23733522682326      2.57752646533992
  H   -4.65648355647363      2.03121859534066      1.87291466219941
  H   -5.44317979993994      0.48070133376013      3.62562729550930
  H   -6.57387776311905     -1.64249039945101      3.00945926190270
  H   -6.92391604828831     -2.22729484194570      0.63480163632981
  H   -2.87875773178373      3.54167684501325     -8.43475118621001
  H   -1.63308165945213      5.54106829749475     -7.74099739235592
$$$$
77
[INT-Cl]+  for 3a
  P   -5.21288256755519     -0.40099091133145     -4.60642411900554
  C   -5.50028271417163     -0.21559466944300     -2.78708268745321
  C   -5.08767850048321      1.01104364088193     -2.15318708536167
  C   -5.27134273156349      1.19645434427774     -0.78893573489537
  H   -4.95819497023409      2.12745945256298     -0.32400237345929
  C   -5.84794063769180      0.19389304758199      0.01404514443316
  C   -6.24749887086727     -1.03193895241263     -0.60243340948697
  C   -6.06213782421375     -1.19325518669525     -1.99728518341864
  H   -6.38484708552877     -2.13358384689729     -2.43555282606427
  C   -4.49746866518241      2.04393673005585     -2.91670791866747
  C   -6.88808477734517      0.14224230557783     -5.29819842766846
  H   -6.78482317890846     -0.04122391985518     -6.37746195262432
  C   -8.09301092238408     -0.63536204013774     -4.77427611170781
  H   -8.01523353691462     -1.70897488670835     -4.97074079789203
  H   -9.00695382434013     -0.27347488449987     -5.26155673151581
  H   -8.21104542245149     -0.49242561552387     -3.69414460860889
  C   -7.07597462189565      1.64871107039855     -5.09479184992223
  H   -7.17743168428061      1.89389399136564     -4.03083408857376
  H   -7.99052848794040      1.97910947157109     -5.60122165945898
  H   -6.23383495015926      2.22320798719127     -5.49484951768381
  C   -5.23826704736501     -2.25972898699319     -4.84708792038948
  H   -6.12191420297191     -2.70043885678673     -4.36858240296499
  C   -3.97649291442157     -2.86658085022989     -4.22434029834403
  H   -3.07662455458396     -2.46976924297670     -4.70884548379051
  H   -3.97996265569436     -3.95472803387285     -4.35814783097247
  H   -3.90452008683665     -2.65808867731995     -3.15191961474478
  C   -5.30339442189971     -2.56929895301733     -6.34710405829117
  H   -6.24119683538678     -2.23182018492647     -6.79875746886811
  H   -5.22765014610025     -3.65171693913029     -6.50278632140139
  H   -4.47335062491490     -2.09435295962548     -6.88428314390020
  P   -3.62679299893773      5.88997798627225     -2.39346657083923
  C   -3.26862798081525      5.30844808881609     -4.06682247979000
  C   -3.48044552091088      3.92886856870556     -4.42693964060571
  C   -3.15179976916769      3.52294071981028     -5.71412617277688
  H   -3.31639645888734      2.48433195080480     -5.98765055330618
  C   -2.61664380116027      4.41259927803198     -6.66417022104465
  C   -2.39704984601756      5.77460656327026     -6.29167669887196
  C   -2.73428249749462      6.18814308369267     -4.98490684498746
  H   -2.56271623452565      7.22828263993118     -4.72644232373071
  C   -4.01466113836842      2.96273861621172     -3.54927092294756
  C   -2.22102463997854      5.57748487037252     -1.25058418683698
  H   -2.47008027994741      6.16599458696705     -0.35610401761623
  C   -0.91152273074020      6.08824780111868     -1.85787796071047
  H   -0.95628956166344      7.14875228996815     -2.12086082826847
  H   -0.12086233402250      5.95783600400254     -1.11267150211667
  H   -0.64038659758357      5.51160274742394     -2.74791192998096
  C   -2.14198162418542      4.08999945400439     -0.88562600674197
  H   -1.92184806205374      3.47319344472076     -1.76168175385782
  H   -1.32302441309513      3.96819803814432     -0.16989491054619
  H   -3.05900904907039      3.72425897570995     -0.41648053797077
  C   -5.23897083798636      5.30750847913185     -1.74056110700390
  H   -5.08162765235860      4.23110937751700     -1.60157409412180
  C   -5.54917149856807      5.94931769693607     -0.38454759307985
  H   -5.72775935283054      7.02392837884097     -0.48085068079795
  H   -6.46363313610359      5.48622618593116     -0.00125256614850
  H   -4.75596416055837      5.78247511986203      0.34978039808791
  C   -6.35097543371502      5.52048386433474     -2.77092800672156
  H   -6.13560558990863      5.02077906780219     -3.71988073222498
  H   -7.27373999773459      5.09485584546886     -2.36482895426319
  H   -6.52097905669509      6.58517716548479     -2.95858335098604
  C   -1.85367904475633      6.67618573598841     -7.23638165282780
  C   -1.54102244877329      6.24316905953377     -8.50283694607050
  C   -6.82619358306267     -2.04549764729022      0.19726068717798
  C   -6.99958466005757     -1.85456678095711      1.54825259934526
  C   -6.03736282861403      0.36099962422507      1.40884538441971
  C   -6.60183859618359     -0.64310979669952      2.15822606112848
  H   -5.72968332817156      1.29454639554838      1.87362080441145
  H   -6.74506286276072     -0.50936065727418      3.22661480108497
  H   -7.44444055783463     -2.63815414236470      2.15487772516754
  H   -7.13084919331532     -2.97675655495882     -0.27408884554497
  C   -2.28532732566937      3.99775914223918     -7.97725223111237
  C   -1.75927068067743      4.89674651226982     -8.87349495249524
  H   -1.68988268533818      7.71052828857538     -6.94549532201292
  H   -1.12422478186948      6.93668795309882     -9.22699417577495
  H   -1.50645528960319      4.57320513516967     -9.87903867650493
  H   -2.45307445294588      2.96233057182369     -8.26116023679632
  Cl  -3.78826691099502      7.91401765670189     -2.49935261408579
$$$$
77
TS_5_RING for the conversion of [INT-Cl]+ to [4a]2+ and chloride
  P   -4.91420119417266      0.38942525760580     -4.53851870032422
  C   -5.35244512443870      0.28751715137617     -2.76317128392971
  C   -5.10729920068812      1.47333762559409     -1.97126316071407
  C   -5.41017140137968      1.48715005030936     -0.62423067656859
  H   -5.23420320418099      2.38677200537599     -0.04046466071461
  C   -5.94357035159274      0.34444566316293      0.01256288068590
  C   -6.16940259803626     -0.83773476592029     -0.76041131678802
  C   -5.86538028432087     -0.82756926725315     -2.14687700786535
  H   -6.05985518702861     -1.73754152833565     -2.71022768463139
  C   -4.53800136096986      2.57149280024751     -2.68626468786708
  C   -6.57135240023738      0.62482678139769     -5.39764016910501
  H   -6.30682155331129      0.65618113489844     -6.46488059235937
  C   -7.56838286430014     -0.50949346877850     -5.16328430608507
  H   -7.17189223176418     -1.48525198189538     -5.45921683396410
  H   -8.47362958261996     -0.32415512924436     -5.75382043848687
  H   -7.86266082077991     -0.56012707611179     -4.10930106166853
  C   -7.17781802650876      1.97818000227944     -5.01590916969295
  H   -7.39387951169488      2.02395204428967     -3.94186389225230
  H   -8.12161711191895      2.12007041616026     -5.55446183568851
  H   -6.51280121444486      2.80989042924992     -5.26687822717666
  C   -4.37387616576132     -1.34692655256686     -4.98180197451695
  H   -5.14571646980758     -2.05836551504409     -4.65742487913398
  C   -3.06407410249862     -1.66270005242193     -4.25417299943903
  H   -2.26953385305939     -0.97584752350210     -4.56834843077304
  H   -2.74430508677439     -2.68299797213264     -4.49500920000438
  H   -3.17151924102580     -1.58847817253530     -3.16729744194058
  C   -4.20441468658187     -1.45796408442460     -6.49965765148187
  H   -5.14859252798020     -1.31855550044044     -7.03498808960280
  H   -3.82009756375824     -2.45267732082690     -6.75255146040280
  H   -3.48525878013040     -0.71706251910463     -6.86981959495624
  P   -3.43529626651824      5.47132474027615     -2.83385125984466
  C   -3.34363085891815      4.91573666633307     -4.57462288435772
  C   -3.65710832962532      3.54648893340210     -4.90070652070191
  C   -3.52470866729709      3.12132123868097     -6.21020022136133
  H   -3.75350993147820      2.08601289016113     -6.44426504027040
  C   -3.11293653018455      3.99273005690530     -7.23717205893385
  C   -2.82367219556444      5.35224940615034     -6.91332334475374
  C   -2.94443472875237      5.77875003571384     -5.57054394348421
  H   -2.70419055371100      6.81325640213250     -5.35757145589765
  C   -4.12990070335740      2.69531518979116     -3.86801606960607
  C   -2.10656160845174      4.76891040537858     -1.72300313861616
  H   -1.70060865172487      5.68610637280588     -1.27690827199153
  C   -1.01645546082323      4.10226224445372     -2.56525253973845
  H   -0.62518633067680      4.76816434139893     -3.34027085810148
  H   -0.19120199633084      3.83296964088231     -1.89843876266971
  H   -1.38945199162410      3.18770876652821     -3.03610208793017
  C   -2.59912607302806      3.87330102798627     -0.58650469870186
  H   -2.85604891167726      2.87653252841736     -0.94764416196834
  H   -1.77793234954963      3.78190336678120      0.13260379011549
  H   -3.45937465834812      4.29148870236344     -0.05693789447257
  C   -5.13954634815967      5.60345496665315     -2.10510454945177
  H   -5.29807122170253      4.60978368159662     -1.67161704387735
  C   -5.21441556795484      6.66025944347861     -0.99929841844455
  H   -5.20023618274402      7.67227642783187     -1.41111621701102
  H   -6.16543074214464      6.51638594267484     -0.47634996632340
  H   -4.40898215433792      6.56841370599485     -0.26428944372612
  C   -6.16024002833009      5.84235053844210     -3.21839683705397
  H   -6.17154310412035      5.02363584737347     -3.94349030627384
  H   -7.15293313278552      5.91117983344246     -2.76201608455948
  H   -5.96407527843249      6.78220336060227     -3.74591162318592
  C   -2.41445905468919      6.23997297933591     -7.93493097281187
  C   -2.29838370807011      5.79532549260357     -9.23112669284644
  C   -6.70137659929080     -1.98366005676038     -0.12558882069912
  C   -6.99696404822453     -1.96489726335710      1.21832370369494
  C   -6.25918294064440      0.33271001006788      1.39322547664460
  C   -6.77403642424195     -0.79845711462008      1.98224869127749
  H   -6.08690209326690      1.23233483013139      1.97890442255793
  H   -7.01239719371160     -0.79852106594426      3.04206015952186
  H   -7.40442927221589     -2.85022477695301      1.69787440205903
  H   -6.87313031776993     -2.87954657765197     -0.71735055902332
  C   -2.98308978001269      3.56414074814898     -8.58018839569590
  C   -2.58440302284767      4.44997531018915     -9.55344287575764
  H   -2.19454297033595      7.27347258167817     -7.68007911559905
  H   -1.98469865321200      6.47876799755476    -10.01448368878268
  H   -2.48721909347280      4.11573003642078    -10.58239638624797
  H   -3.20408014489917      2.52902780836706     -8.82683097616737
  Cl  -2.84822242297425      7.44440142474771     -2.95882991148248
$$$$
76
[4a]2+
  C   0.23121172436129     -3.07936872438732      0.13248658567755
  C   -0.63708788187171     -4.19536121273576      0.19425675131213
  C   -2.05363110543266     -3.99268475952625      0.15425783660538
  C   -2.56440216362879     -2.67106756418145      0.05824609095517
  C   -1.70120092215004     -1.61145943410017     -0.00279888889688
  C   -0.27903373407521     -1.80522250314807      0.03349121035598
  P   -2.06790927498459      0.15711388705471     -0.05617852722074
  C   -0.30145099117874      0.60472711985109     -0.07214115354124
  C   0.43973937956789     -0.54900139480586     -0.02697394985509
  C   0.42745795048767      1.85997376642379     -0.12510693554455
  C   1.84797074158990      1.65002892061182     -0.10083908524075
  P   2.20299044521107     -0.11640770732110     -0.06823333568863
  C   -0.05912609529809      3.14657512964431     -0.16873455482166
  C   0.82872528935325      4.24991410032751     -0.18194254171081
  C   2.24206263114039      4.02616216915894     -0.13655494485169
  C   2.73035719620078      2.69311076690252     -0.09266221057034
  C   3.02344172576280     -0.61871583035974     -1.64929668654648
  C   2.76838359245409     -2.07197190349295     -2.05247826323120
  C   4.51728568725841     -0.27680901035603     -1.59991572359069
  C   3.11740595053894     -0.52016552553029      1.48004189084047
  C   2.29888033524764     -0.03465558065988      2.68205504562790
  C   3.52299820949322     -1.98844089229359      1.62233446007886
  C   -2.91235317342011      0.63679496027172     -1.63889974931581
  C   -3.47943351471720      2.05925326140057     -1.62807623775260
  C   -3.97975529668240     -0.39101088140267     -2.03450286860675
  C   -2.87948128547355      0.64084474635984      1.53816768927222
  C   -4.36091040790212      0.24633423585846      1.55030982133045
  C   -2.66716131491182      2.10571279842220      1.92473623254135
  H   1.30152218984254     -3.25524915381881      0.16195588810133
  H   -3.64136478071719     -2.53596866182679      0.02928849799529
  H   -1.12479356585487      3.34679064261960     -0.17785123820221
  H   3.80397916990860      2.53143993202785     -0.04497541457084
  H   2.52533782232346      0.04121937707971     -2.37473387945704
  H   1.70255215663234     -2.28913083647799     -2.15860072878857
  H   3.24213576553264     -2.23398046560067     -3.02613242821832
  H   3.21023047733221     -2.78054195100014     -1.34628397098396
  H   4.70439503920415      0.77238043797198     -1.35509646089014
  H   4.93615686671575     -0.46490020751925     -2.59353524420640
  H   5.05260811720015     -0.90832734496519     -0.88504891414385
  H   4.02248867738884      0.09986422284997      1.37833935418991
  H   2.03067446888198      1.02297261453146      2.60563502175453
  H   1.38477852190918     -0.62718450845673      2.79369363990409
  H   2.90298196477524     -0.16843328523261      3.58470276537491
  H   2.65085127110864     -2.62257756906290      1.80383397223430
  H   4.17696434996238     -2.07092052359326      2.49630780960789
  H   4.07069659765039     -2.37044312572323      0.75801720819969
  H   -2.08510411462991      0.58183953635254     -2.36198297916471
  H   -2.72919629823607      2.81736014089442     -1.39532355291670
  H   -3.85808601708320      2.27035309156514     -2.63307676522072
  H   -4.31472755603107      2.15793739049620     -0.92976008170422
  H   -3.56131306844260     -1.39051215004629     -2.16963519253919
  H   -4.40289319651110     -0.07073558820701     -2.99188092820808
  H   -4.79636961081632     -0.43710564887060     -1.30790444187437
  H   -2.33356304823903      0.00564266236662      2.25197944920977
  H   -4.52520763284973     -0.80661454129706      1.30646132281410
  H   -4.73932469357893      0.41334341130684      2.56380672246729
  H   -4.94831276166676      0.86532693574501      0.86720330669806
  H   -1.60803558848318      2.35645213659489      2.02191265278001
  H   -3.13791416149515      2.26157941152494      2.90088975917361
  H   -3.13740633130107      2.79213750706802      1.21480610730890
  C   -2.91346787538633     -5.11009009468376      0.21411031233508
  C   -0.13605414306823     -5.51367116971256      0.29349960467729
  C   0.34708180412682      5.57840553390172     -0.22712449705776
  C   3.11743508859184      5.13268560403598     -0.13603897235851
  C   -2.39460070029733     -6.38220490114511      0.31098663977334
  C   -0.99973092808138     -6.58380144439598      0.35101815810769
  C   1.22573325691210      6.63796935638330     -0.22777680242040
  C   2.61703665712707      6.41523206175114     -0.18161181093951
  H   -0.72580791956250      5.74843268597342     -0.26116899354740
  H   0.84734281628138      7.65524886322436     -0.26329691762678
  H   3.29614912845714      7.26252877116867     -0.18215232222650
  H   4.18944960598937      4.95779276448728     -0.10064982789644
  H   -3.98816402419622     -4.95144008047547      0.18316379050289
  H   0.93942826839984     -5.66717910734640      0.32382637526307
  H   -0.60688685465708     -7.59332818529422      0.42749344004180
  H   -3.06164190800912     -7.23777048515539      0.35732560903621
$$$$
77
TS_4_RING for the conversion of [INt-Cl]+ to [iso-4a]2+ and chloride
  P   -5.44500124909112      0.15965274413736     -4.61329873625640
  C   -5.75990116088025     -0.15021190549769     -2.85172704516177
  C   -5.17674937188317      0.98699077178957     -2.22337578176896
  C   -5.18905599090203      1.12003369718787     -0.84867120242370
  H   -4.73409256463455      1.97294620398923     -0.35499927859587
  C   -5.79325833181139      0.10540840820992     -0.06916228018902
  C   -6.37111832676147     -1.04632820161467     -0.70629359777935
  C   -6.33834663980482     -1.15329246475055     -2.12208613279074
  H   -6.76380437247749     -2.03370700046241     -2.59765586551338
  C   -4.60817860101860      1.86815767178807     -3.20928847439525
  C   -7.09045255002919      0.50878157568862     -5.41475555121215
  H   -6.84843176722197      0.71082065167631     -6.46794300879816
  C   -8.05620482691019     -0.67493571698665     -5.33196753068500
  H   -7.65124163077213     -1.57720315976643     -5.79967727498860
  H   -8.98817154290149     -0.41742745115486     -5.84896319925638
  H   -8.30391702989970     -0.90268798987307     -4.28958598366424
  C   -7.68953940930157      1.77652382710838     -4.79728353147891
  H   -7.90436126207590      1.63094768544427     -3.73198998113797
  H   -8.63227319437504      2.01753378939678     -5.30049784822650
  H   -7.01623298589386      2.63393727097950     -4.89746065627179
  C   -4.76376466833740     -1.41131425960707     -5.34737863614654
  H   -5.48164221714359     -2.20681889467171     -5.09760039105627
  C   -3.41693466600661     -1.72224602846782     -4.68912207101104
  H   -2.68164391135036     -0.94361587058947     -4.92252301708182
  H   -3.03460182339126     -2.67566712947959     -5.06988301039352
  H   -3.50287205505550     -1.80110068759684     -3.60058051905623
  C   -4.63743223608454     -1.28672750641135     -6.86662694061409
  H   -5.60563988411284     -1.14022289155835     -7.35453284471421
  H   -4.19379902815009     -2.20389844437776     -7.26942891008922
  H   -3.98224035257285     -0.45015403574098     -7.13770857038744
  P   -3.52661851005284      5.33420452284830     -2.67771735069603
  C   -3.10051621595482      4.94995732372350     -4.40115057540127
  C   -3.46840653078397      3.60341544713005     -4.65722927220133
  C   -3.23372699694820      3.04941500571854     -5.90105535497368
  H   -3.49186156183584      2.01244471170574     -6.10139276410415
  C   -2.64748345355494      3.83594406406999     -6.91715482626481
  C   -2.29345538495658      5.20210189462481     -6.64640768424930
  C   -2.53054536203265      5.74793828859452     -5.35978382603344
  H   -2.25158033376313      6.77809401795599     -5.16438230370550
  C   -4.03790519086555      2.96481425989087     -3.51025987059472
  C   -5.32387430045552      5.65256108879289     -2.29390886720239
  H   -5.27206604545411      6.56874601456232     -1.69068021091638
  C   -6.00271062817085      4.56509918467859     -1.46546382885244
  H   -5.41955328642382      4.28285199068727     -0.58467880395697
  H   -6.96070280589353      4.96515624957796     -1.11600956898152
  H   -6.19570157596305      3.67241910131783     -2.06275397919144
  C   -6.07085553019797      5.94818507407088     -3.59567009936144
  H   -6.12106895415845      5.05517728258542     -4.22766379277583
  H   -7.09368521271664      6.24830161503202     -3.34608973858398
  H   -5.60631250945886      6.75879485449630     -4.16557255487827
  C   -2.51522533285450      4.56100929777708     -1.32206968744355
  H   -3.05349519285367      3.63131546201709     -1.11203460154972
  C   -1.11688712898517      4.23297622197484     -1.84550135695964
  H   -0.58711835287561      5.13941176509642     -2.15700055998661
  H   -0.54580611185326      3.76859821239751     -1.03499316465855
  H   -1.14956809846492      3.53335637631219     -2.68586633192477
  C   -2.48611283220027      5.42332987093403     -0.05712712435785
  H   -3.48272604377025      5.75500320293283      0.25062683406513
  H   -2.07191188143891      4.80940618683260      0.74968269447926
  H   -1.84711304652475      6.30022803659392     -0.18344567727782
  C   -1.70334970396848      5.97775881152574     -7.67249922451028
  C   -1.47252306082121      5.43469296985347     -8.91383181052843
  C   -6.95669466565596     -2.05290434614877      0.09672641121439
  C   -6.97744591338610     -1.93530840777318      1.46662091743980
  C   -5.82959106262614      0.19094503352291      1.34561662907427
  C   -6.40939292198807     -0.80473125926533      2.09441638455564
  H   -5.39035646411026      1.06075159025416      1.82760439454200
  H   -6.43234512674026     -0.72527804993158      3.17751660219819
  H   -7.43156619716261     -2.71405386418499      2.07241468624160
  H   -7.39157642719691     -2.92212108115417     -0.39037792833524
  C   -2.39263026521592      3.30949560264027     -8.20833625797700
  C   -1.82005220564006      4.09157413537352     -9.18208397169954
  H   -1.43700063116053      7.01014744677068     -7.46083945195205
  H   -1.02039139602930      6.03786406168629     -9.69560605370913
  H   -1.63058839809596      3.67745951772094    -10.16828690389790
  H   -2.66014385794524      2.27603999607794     -8.41309664894437
  Cl  -2.82603063994299      7.32896355931099     -2.60567765402813
$$$$
76
[iso-4a]2+
  P   -5.59741321485962      0.42035953368078     -4.18203006946041
  C   -5.73659383285928      0.12324135945824     -2.41472646052367
  C   -5.08252298118728      1.34936040319120     -2.08265959845699
  C   -4.87571487190631      1.69017019042689     -0.76468889395189
  H   -4.37394976523253      2.60207064209055     -0.45765346989041
  C   -5.33415713304676      0.79783592385559      0.23433748886882
  C   -5.99209272137936     -0.43606799246257     -0.12144042906069
  C   -6.18771924744337     -0.76873971455778     -1.48819604798872
  H   -6.67893251695136     -1.69978404427100     -1.75697092973469
  C   -4.75699248238166      1.88552561239622     -3.41057118944462
  C   -7.20045990628798      0.80961325788976     -5.00086536174663
  H   -7.57004300481266     -0.17100388604695     -5.33853693235572
  C   -8.17125805826579      1.40494052852098     -3.97551441055327
  H   -8.36268071007682      0.72315122583124     -3.14348626280015
  H   -9.12007720853979      1.60864254398346     -4.48144985517656
  H   -7.79133914257436      2.35205793303745     -3.57626027453498
  C   -7.01778186155622      1.74122443059459     -6.20492207734586
  H   -6.62820361050722      2.71501999652235     -5.88888223976320
  H   -8.00058084047565      1.90397493797223     -6.65807698852925
  H   -6.36061678071001      1.32655848580133     -6.97233485247613
  C   -4.55962038202853     -0.84682136250397     -5.02747357475189
  H   -4.97854781876361     -1.77044391807171     -4.59502395313154
  C   -3.10438181028784     -0.69501423358131     -4.57171096596088
  H   -2.66336676933637      0.22221449150454     -4.97633604244557
  H   -2.53104353064566     -1.54726296059965     -4.94908312060846
  H   -3.01137925678555     -0.67985743646667     -3.48102906626591
  C   -4.70566852942197     -0.91465628356827     -6.54756471077657
  H   -5.74606282463933     -1.03164683858368     -6.86203469237490
  H   -4.14999104763609     -1.79082065442979     -6.89663895102205
  H   -4.27979939766604     -0.03549102848460     -7.03788640707457
  P   -3.29121830434751      4.41520290722051     -3.03740366266812
  C   -2.82449086766134      4.59022171285336     -4.76375230506899
  C   -3.55759623109548      3.42301666155450     -5.14798353785143
  C   -3.58396873896536      3.02339980710549     -6.46431444925254
  H   -4.11943868776169      2.14252001531382     -6.80023514064502
  C   -2.87489618041836      3.79975389356637     -7.41209102660686
  C   -2.14497045065044      4.97648157259004     -7.00619117610441
  C   -2.12960158576998      5.36854500970442     -5.64087007645228
  H   -1.57993926167506      6.25401656279205     -5.33490966771087
  C   -4.07324523965214      2.95148923599718     -3.85790831498755
  C   -1.91827882173111      4.07734738651140     -1.87120038409947
  H   -2.39156554097111      3.82816597701931     -0.91120634405849
  C   -1.07332061487362      5.34852269409390     -1.70964199687990
  H   -1.65163413037975      6.18537737832104     -1.30793417467092
  H   -0.26102218207894      5.13122720330646     -1.00910403966129
  H   -0.62622788205362      5.64855190368645     -2.66341098122602
  C   -1.10147423705487      2.88051618110265     -2.36703913373055
  H   -0.64087474403361      3.09038633077395     -3.33823671056285
  H   -0.30128285444290      2.68651169711468     -1.64633308026186
  H   -1.71251950669999      1.97652550185154     -2.45285339353587
  C   -4.45680378533031      5.72045783721673     -2.47784576866608
  H   -3.82470768769998      6.62252440848694     -2.45975685185137
  C   -5.56664979833936      5.90108722216925     -3.51876074162739
  H   -6.19578021475629      5.00640565638371     -3.57889272452825
  H   -6.19760918394057      6.73950777974031     -3.20817394235809
  H   -5.16980775527634      6.12306238998642     -4.51342551606303
  C   -5.01430620246744      5.45737382174866     -1.07641958196937
  H   -4.22949308629513      5.30523051249265     -0.32980466063002
  H   -5.60179376132134      6.32960787919697     -0.77372610257755
  H   -5.68050667009574      4.58862620939064     -1.07831557998862
  C   -1.45068364441119      5.72318558885211     -7.98594533579529
  C   -1.46851508978623      5.33658378345976     -9.30478387960353
  C   -6.43036451916964     -1.29996604277184      0.90881303831516
  C   -6.23372993160238     -0.97265629678586      2.22908718819396
  C   -5.14937331940698      1.09829231866859      1.60730037863736
  C   -5.58901658093873      0.23440156772402      2.57978676462719
  H   -4.65311310836791      2.02730400486421      1.87554595126841
  H   -5.44170773255850      0.47750696874689      3.62790920018752
  H   -6.57489339819480     -1.64444571581287      3.01109404002805
  H   -6.92547027305263     -2.22829086990267      0.63654748315866
  C   -2.86738643015117      3.43381737783278     -8.78144499464431
  C   -2.18124626307738      4.18434075763992     -9.70426713072808
  H   -0.90250019466580      6.60886368643579     -7.67613349501555
  H   -0.93168825436542      5.91867338913465    -10.04790894225949
  H   -2.18450721644821      3.89291153137711    -10.75042102146357
  H   -3.41635257769847      2.54692845811643     -9.08718983927393
$$$$
71
[INT-Cl]+ for 3b-Ph (P-chlorination at Ph-side)
  P   -5.42997632536249     -0.67965747918254     -4.81123284833925
  C   -5.88553502511382     -0.03931857360488     -3.18362560235747
  C   -5.63403658085301      1.31872859569802     -2.85007524484950
  C   -5.96709929052135      1.75710238998627     -1.55328923676385
  H   -5.78169856130536      2.79663617639982     -1.30174116393937
  C   -6.51359127107628      0.88947045837996     -0.62298350047182
  C   -6.74427437281303     -0.44315580269058     -0.95658092836601
  C   -6.43106824537335     -0.90290637835419     -2.22887108575114
  C   -5.04188451125608      2.26020386587657     -3.71861446440204
  C   -3.65552940181526     -1.14964012043847     -4.89544979368027
  H   -3.57696214291567     -1.70945453674895     -5.83845086032318
  C   -2.76017465541612      0.09480625620301     -4.95378984050478
  H   -3.01192223596038      0.76379501892813     -5.78158565144050
  H   -1.72986986342178     -0.24726943169811     -5.09440819888239
  H   -2.80619551398715      0.65904432249934     -4.01840296189545
  C   -3.28722280073059     -2.06008125581066     -3.71998856321180
  H   -3.35566602164174     -1.52031948346141     -2.77014788014502
  H   -2.25015033676973     -2.38236952256995     -3.85434797094522
  H   -3.91528302755403     -2.95360918380599     -3.66749031491758
  C   -5.96545633700787      0.40482532686329     -6.18718420036228
  H   -5.38480498227903      1.32052811512426     -6.02170548232345
  C   -7.45659665999345      0.73207960879930     -6.07190767140704
  H   -8.07117032613989     -0.15996080156944     -6.22595405085636
  H   -7.70459876123466      1.45552833252705     -6.85444755060455
  H   -7.71040324301961      1.17609557659139     -5.10496771054504
  C   -5.58971456901397     -0.19716106769291     -7.54428373426250
  H   -4.51600097554849     -0.38158018571001     -7.63888958104592
  H   -5.87581994407475      0.52274057367156     -8.31724115015046
  H   -6.13094646777797     -1.12883891334530     -7.73391212888470
  P   -3.36598071041314      5.28808257603090     -2.57364012908028
  C   -3.15278673520697      5.26406118374689     -4.42450842979689
  C   -3.78065318685914      4.15883695696099     -5.02748440324025
  C   -3.74167370785637      3.95570126333088     -6.43717251060663
  H   -4.23315857016033      3.08477320789333     -6.85850770230721
  C   -3.11422464590140      4.85557322757554     -7.24743745262845
  C   -2.46672220719985      5.98752646216052     -6.69836558293667
  C   -2.46548495453044      6.18959800923638     -5.27466844901714
  C   -4.46278733418638      3.18385164598376     -4.26002589719761
  C   -1.72645993815849      4.59175906567894     -1.94423888786346
  H   -1.84859523185083      4.63408383158133     -0.85165983926538
  C   -0.46086888146111      5.35707927206437     -2.32552862923157
  H   -0.48860788305142      6.39988136565519     -1.99542946093500
  H   0.40980381755044      4.88454230718739     -1.85353932629829
  H   -0.30315874785305      5.34049681155892     -3.40931767174695
  C   -1.61567071602493      3.11812919303555     -2.34924117829563
  H   -1.52360560472414      3.01748770293025     -3.43749221687143
  H   -0.72104837434232      2.67479023338723     -1.89661752222194
  H   -2.48848524704324      2.54003604946741     -2.02840698618871
  C   -3.40599567940080      7.05750680783400     -1.94781710136167
  H   -2.43363954924199      7.55569376399449     -2.02789524829312
  C   -4.46202645180022      7.85659010365389     -2.71535511317328
  H   -5.44083658811458      7.36636568341071     -2.64685069053275
  H   -4.55805863377372      8.85924795433749     -2.28259124798531
  H   -4.21079231583745      7.96712444253047     -3.77463949852608
  C   -3.76420251543384      6.99028357570080     -0.45588687887389
  H   -3.01941820092068      6.43628865256878      0.12473073833341
  H   -3.81711880887135      8.00643725215127     -0.04763328446494
  H   -4.73981450362216      6.51304283416652     -0.30741548247946
  C   -1.80425088828319      6.90756471133852     -7.54426606288906
  H   -6.76133844957630      1.25474227373996      0.36927867040984
  C   -1.75674420975566      7.31677395806591     -4.78610937430970
  C   -1.14326059346741      7.99416364229052     -7.02621299586079
  C   -1.11712169207486      8.19177713723231     -5.63133973514706
  H   -3.10012966416640      4.71121670778871     -8.32472804679561
  H   -1.82620039728030      6.73167711642276     -8.61691338073475
  H   -0.63677786470162      8.69437431317833     -7.68412593925852
  H   -0.58334318888221      9.04240920354878     -5.21722188669658
  H   -1.70607891373280      7.49005165934249     -3.72210968811958
  Cl  -6.45219948189529     -2.41790280949837     -5.07122941057612
  H   -7.17034585457274     -1.12799764393795     -0.23072524080999
  H   -6.61782093234405     -1.94283710219100     -2.47183155849616
$$$$
71
[INT-Cl]+ for 3b-Ph (P-chlorination at Nap-side)
  P   -5.51845559052965     -0.77908796884947     -4.81420898464352
  C   -5.68288215677442     -0.23403257955175     -3.08652991374542
  C   -5.40483823309794      1.11928829834311     -2.80315322283532
  C   -5.70255981594192      1.64747703577719     -1.51369772179553
  H   -5.49174063680433      2.69687762607863     -1.33697350396802
  C   -6.24708340187530      0.86160830650779     -0.54328623030423
  C   -6.45250143300621     -0.52044008548499     -0.75712555038242
  C   -6.12876954753427     -1.10440350672223     -2.02853258067686
  C   -4.79080280896771      2.04023221048842     -3.67619448138594
  C   -3.87792000228590     -1.51794758238552     -5.19471797838150
  H   -3.97307150868242     -1.86954416497719     -6.23132089071587
  C   -2.81270482670810     -0.41413168618963     -5.11356311941320
  H   -3.00267048801790      0.41272120926571     -5.80308123660562
  H   -1.85201899148116     -0.86404585513053     -5.38296532048151
  H   -2.72652624734058     -0.01659484067393     -4.09716558764491
  C   -3.53278433872395     -2.70117878117656     -4.28975721858866
  H   -3.47158341011503     -2.39915527967315     -3.23939689528528
  H   -2.54838492643003     -3.07312876627797     -4.59063947483596
  H   -4.24411945314444     -3.52462895848096     -4.39182357396380
  C   -5.95676795734879      0.52965045734007     -6.03889129489116
  H   -5.20408372452937      1.30646232974585     -5.88244041981788
  C   -7.34358375856943      1.11292721365316     -5.75553211342207
  H   -8.12955566703263      0.37440276783125     -5.93828206349978
  H   -7.49913395497012      1.95122538820941     -6.44154714050199
  H   -7.43923364892207      1.48897461476040     -4.73356641061138
  C   -5.82704392259201      0.00215796166019     -7.47226019823303
  H   -4.81757873122871     -0.34821252137601     -7.70279852004333
  H   -6.04957344004016      0.83777343062973     -8.14327119654351
  H   -6.54305364545437     -0.79732076527463     -7.68118640525702
  P   -3.53924188275670      5.39641388552324     -2.52504935682898
  C   -3.12919187780846      5.17045576455317     -4.31476771873437
  C   -3.50421154286256      3.95194578420644     -4.93987921772812
  C   -3.19638728587812      3.72235736494677     -6.29512545780517
  H   -3.48122132952607      2.77991254530939     -6.75318268569927
  C   -2.54797793768432      4.69375083671782     -7.03972913261246
  C   -2.19053273904664      5.89957518555514     -6.43892597729814
  C   -2.47575170174856      6.12679856946771     -5.09518680067475
  C   -4.19197009321510      2.94979753772508     -4.21862212173971
  C   -1.92152676063966      4.84169412552824     -1.71553698582132
  H   -2.09803836589427      5.03667981382105     -0.64781396965286
  C   -0.67258103111180      5.59954713862343     -2.15988626553681
  H   -0.75129947647972      6.67612153106570     -1.98103369218498
  H   0.19914049195864      5.23294923082221     -1.60371621216050
  H   -0.47772945935128      5.44235171865958     -3.22672670962519
  C   -1.74002220138794      3.33143866754794     -1.89290285790458
  H   -1.56609555997620      3.07614826308231     -2.94497562436756
  H   -0.86758530288192      2.99436279898906     -1.32096803471654
  H   -2.61515565788564      2.77070503245398     -1.54784616932472
  C   -3.50648487692300      7.25805242997040     -2.31745894826459
  H   -2.58258575341998      7.67830953499387     -2.73406432118794
  C   -4.70777433770043      7.86685566036982     -3.04850250195971
  H   -5.64804878521749      7.48769463838114     -2.63128544291717
  H   -4.70203384751592      8.95704235347954     -2.93293084151758
  H   -4.69657883018392      7.64087005763380     -4.11982226890628
  C   -3.55380186088881      7.59572364842527     -0.82292352155332
  H   -2.66102727337590      7.25094298904403     -0.29224951019852
  H   -3.62088875289027      8.68212237394011     -0.69333384339346
  H   -4.43245059374478      7.14595242192613     -0.34474397097396
  C   -6.93220098098411     -1.32947425170264      0.29790821467013
  C   -6.23061122284265     -2.51454404828311     -2.12553441968828
  C   -7.05816787147913     -2.68765246358717      0.14565891429424
  C   -6.67981268714402     -3.27885740997239     -1.07292552510983
  H   -6.49934801093902      1.28559240911975      0.42531282329800
  H   -7.17950428856472     -0.84943177538852      1.24101108355644
  H   -7.42074737173635     -3.30420636975336      0.96237688391421
  H   -6.72968236704192     -4.35764253326175     -1.18780508881551
  H   -5.92343685450986     -3.03142282217678     -3.02149588935279
  H   -2.32218090381120      4.51293437030942     -8.08641366485650
  Cl  -6.92235988846534     -2.20608579415927     -5.21184697137869
  H   -1.68001139005682      6.66521214305792     -7.01614501893105
  H   -2.17488725223861      7.07134108596884     -4.65328108783662
$$$$
71
TS_5_RING for the conversion of [INT-Cl]+ to [4b-Ph]2+ and chloride (P-chlorination at Ph-side)
  P   -5.56652931044116     -0.06666102841602     -4.72489418220923
  C   -5.30832459210700      0.36610174537711     -2.97613552114531
  C   -4.48786866507012      1.45549407564630     -2.57724292685575
  C   -4.42474892170354      1.77152432947009     -1.21033271748964
  H   -3.83991021186606      2.63194910364060     -0.90558360623357
  C   -5.07810716330842      1.00322359696568     -0.26217849989746
  C   -5.82638122189618     -0.10369543842923     -0.65476853615678
  C   -5.94780537609696     -0.41234601887890     -2.00213995422690
  C   -3.72456404225521      2.19329294402686     -3.52643261790185
  C   -4.44764647686767     -1.39930075210408     -5.34074512540369
  H   -4.99486867542995     -1.79931408842740     -6.20617779829389
  C   -3.08932533053380     -0.86538751753495     -5.80300480338410
  H   -3.18176455830875     -0.09821668265638     -6.57638621762756
  H   -2.53220135706518     -1.70996466723958     -6.22226465294843
  H   -2.52054515320125     -0.44783642292861     -4.96907537205123
  C   -4.30108865867532     -2.49461899080357     -4.28003422840136
  H   -3.76246258329248     -2.12080174292187     -3.40383411764760
  H   -3.71842928040275     -3.31138035431695     -4.71701219469554
  H   -5.26414240553886     -2.90203279748127     -3.95937401508417
  C   -5.78224145304873      1.33637679345359     -5.90504982814422
  H   -4.76755195702848      1.72903488650216     -6.03219727714175
  C   -6.68023207693533      2.41802811971814     -5.30485064747737
  H   -7.68925964313593      2.03943819527543     -5.11297323898429
  H   -6.75714242921718      3.23412155744561     -6.03037555309871
  H   -6.26968420859946      2.82811574283516     -4.37717798890387
  C   -6.28817845524853      0.82790707939360     -7.25981848505908
  H   -5.65328361996777      0.04099195200470     -7.67748328061764
  H   -6.26651293603698      1.67601133488196     -7.95152316182967
  H   -7.31733218740568      0.46449064045055     -7.20101183138125
  P   -3.37292354825263      4.61803269682891     -3.02912333997163
  C   -2.56022618898939      4.63612402369875     -4.68558230740343
  C   -2.50312094399368      3.36359859192203     -5.29678586707630
  C   -1.99148356883308      3.20057460472015     -6.60651805846442
  H   -1.96554486985821      2.20141282058341     -7.03105897560896
  C   -1.54891730814770      4.28068915975881     -7.31938262765565
  C   -1.56963158310649      5.57488209754617     -6.75028012353252
  C   -2.06429235061879      5.76262960593034     -5.41119652489410
  C   -3.02854301810513      2.24319613868478     -4.57120890316081
  C   -1.97072419013083      4.70256753482175     -1.77299067647041
  H   -2.48888845823435      4.60663010362980     -0.80748153886421
  C   -1.17281916486206      6.00708677842785     -1.76375102530645
  H   -1.80515478240660      6.88784693768007     -1.61860895146687
  H   -0.45326306350236      5.97774730280902     -0.93642801458174
  H   -0.60719993292944      6.12890118514269     -2.69317518736120
  C   -1.03187630195816      3.50391891991478     -1.94124448890690
  H   -0.53694863071577      3.53059787552124     -2.91876282035518
  H   -0.25484950201889      3.54483714954374     -1.16989965137929
  H   -1.55270815248362      2.54676135148555     -1.85053258217924
  C   -4.41554851894752      6.15248160975758     -2.76744128694188
  H   -3.79508620905270      7.04573787127606     -2.63428259813237
  C   -5.34951161159613      6.35036304776056     -3.96276684017794
  H   -5.97809145831807      5.46463908376604     -4.11410167494864
  H   -6.01000451693934      7.20440789993817     -3.77479106192264
  H   -4.79820554973701      6.54258025350489     -4.88803041133429
  C   -5.21407535264089      5.93254852212797     -1.47508848372828
  H   -4.56447790950640      5.81175319617048     -0.60198350603712
  H   -5.85817309415946      6.80079508396944     -1.29467651270607
  H   -5.85260873106899      5.04477532651646     -1.55509675683976
  C   -1.09262849108531      6.68525582406871     -7.48799386967009
  H   -4.99778665865777      1.26464879573298      0.78876660084206
  C   -2.02527056104718      7.08208850948581     -4.88941328339712
  C   -1.08803673638745      7.94648197595631     -6.94635976333628
  C   -1.55662642524727      8.13975443958028     -5.63056570395743
  H   -1.16755133447454      4.15875193925565     -8.33021336622773
  H   -0.72584046025208      6.51427685686399     -8.49714844490722
  H   -0.72050412086425      8.79105007734717     -7.52185822015929
  H   -1.54394014817755      9.13463899159340     -5.19452201893102
  H   -2.36137689216632      7.26424697629966     -3.87913741746482
  Cl  -7.40354008670649     -0.97653118526903     -4.74444083778384
  H   -6.33319097704626     -0.71883832270292      0.08169790700384
  H   -6.56090457508890     -1.25945202459841     -2.28664640531061
$$$$
71
TS_5_RING for the conversion of [INT-Cl]+ to [4b-Ph]2+ and chloride (P-chlorination at Nap-side)
  P   -5.49271335384014     -0.09002448011600     -4.60991682883795
  C   -5.13640895326053      0.18947640581319     -2.83893358777263
  C   -4.50275424368558      1.39886332239613     -2.48325015756262
  C   -4.56989592605674      1.85665447969645     -1.14227809757579
  H   -4.13594584514669      2.82066581746506     -0.90463464056797
  C   -5.15988670873503      1.10501602821328     -0.17021666532518
  C   -5.66388423658442     -0.18433149588581     -0.45557629470147
  C   -5.63183574199688     -0.68214206149460     -1.80148291242237
  C   -3.73878139080209      2.13871175282260     -3.43106558269718
  C   -4.44837731770042     -1.27612650049463     -5.58452363482221
  H   -5.12113080643988     -1.54394505247773     -6.41177321317937
  C   -3.19531370486464     -0.61193594221840     -6.16299653904076
  H   -3.42020201668175      0.29196648707232     -6.73450813516809
  H   -2.73179273666272     -1.33589551130446     -6.84188322975115
  H   -2.48187899693038     -0.35328109669498     -5.37794488338102
  C   -4.09948149744238     -2.54119514082980     -4.79876587636933
  H   -3.58185189864790     -2.30767256950030     -3.86260265913171
  H   -3.42363274359550     -3.14112282189041     -5.41627247254109
  H   -4.97825458068835     -3.15444997485389     -4.58825583450377
  C   -5.85704839258964      1.43907489111917     -5.60780219660276
  H   -4.88507818934570      1.91500714313832     -5.75518381803043
  C   -6.78591520894619      2.38982696243206     -4.85459912929010
  H   -7.75586714270758      1.92563610172812     -4.65144480161632
  H   -6.95585944182889      3.26432679889249     -5.49073051081534
  H   -6.35265590476498      2.73785090045542     -3.91340748603826
  C   -6.42161999293537      1.05658695151679     -6.98260422298492
  H   -5.77496116445726      0.36964439454918     -7.53476602370072
  H   -6.49152694158028      1.98186162215764     -7.56367005901297
  H   -7.42331348556950      0.62628672280922     -6.91131302350510
  P   -3.51316806482121      4.51635173225435     -3.04233097750058
  C   -2.60915798343996      4.47738149635872     -4.62579963254573
  C   -2.39915839246741      3.17935242076774     -5.17180415395415
  C   -1.72437253058429      3.03663624744884     -6.38849095021571
  H   -1.56267530573014      2.04164983897338     -6.79229463871956
  C   -1.26918844152518      4.16091495869349     -7.06911577775887
  C   -1.47796663746855      5.43201447169857     -6.53881468706533
  C   -2.14302992142500      5.58932535074048     -5.32150235539159
  C   -2.95171228996739      2.08361676640442     -4.42406607087422
  C   -2.14272622933182      4.73017520294544     -1.76473780193313
  H   -2.67616113729178      4.75291924266601     -0.80331516556978
  C   -1.35787996678687      6.03325393274513     -1.92585600812165
  H   -1.99454890415228      6.92077487218319     -1.87178228818708
  H   -0.61685817239837      6.10560610610425     -1.12103100342237
  H   -0.81818171651129      6.04952691938098     -2.87878419219459
  C   -1.19660279467397      3.52687682023158     -1.76965827888595
  H   -0.67271801339905      3.44427102856620     -2.72877776180786
  H   -0.44173865135350      3.66108440433303     -0.98683072507458
  H   -1.71621792400080      2.58282768643093     -1.58347187781039
  C   -4.43228148671231      6.14638879914602     -3.04806452805776
  H   -3.71661473413036      6.94397754694752     -3.29140216150718
  C   -5.52398283844318      6.10842903249966     -4.12055837186571
  H   -6.27648798621247      5.34969328275690     -3.87932442887697
  H   -6.02652637534010      7.08112806884212     -4.16823793433998
  H   -5.11840435620276      5.88693117092180     -5.11323546834351
  C   -5.02635738011802      6.40865177419841     -1.66194733440343
  H   -4.25755629747090      6.50325721051614     -0.88924184583468
  H   -5.59907199228274      7.34272913561956     -1.68115570769165
  H   -5.70983750464448      5.60191146751551     -1.37108549054965
  C   -6.16906218971608     -0.98927893310028      0.59111614310919
  C   -6.05296547594900     -2.01997364628653     -1.99448909091587
  C   -6.60077477810851     -2.27020573604430      0.35259655777629
  C   -6.51935930581419     -2.78848632863376     -0.95209147777318
  H   -5.21071229408584      1.47331059139013      0.85112849352028
  H   -6.18736518950667     -0.57300492569939      1.59482162954392
  H   -6.97927574289855     -2.88617498512189      1.16259015675946
  H   -6.81672960218399     -3.81512510336603     -1.14514230545061
  H   -5.98703239767907     -2.48151967240598     -2.96703724008921
  H   -0.74820804584699      4.04650769901408     -8.01533682971891
  Cl  -7.34871305568807     -0.98687402768280     -4.62890309637298
  H   -1.11758981131315      6.30862803244179     -7.06942955758062
  H   -2.28868540983611      6.59085983408808     -4.92546509735540
$$$$
70
[4a-Ph]2+ 
  C   0.42786943703126     -3.12083099070700      0.13909309694009
  C   -0.36151226895926     -4.27055800290658      0.11974430505506
  C   -1.74926325369078     -4.19014312020079      0.05545599190757
  C   -2.38116684715870     -2.94420177793243      0.00595699579426
  C   -1.59681258116613     -1.80540219718979      0.02270391401961
  C   -0.18646283758594     -1.87199233848983      0.09473009794030
  P   -2.12984331861820     -0.08358464960308     -0.02215340587262
  C   -0.41569439314013      0.52430968596059     -0.05190368248455
  C   0.42296088858814     -0.54869542730045      0.06692980815996
  C   0.19482621849020      1.83940379704212     -0.18578577650753
  C   1.59078756319195      1.79619623801406     -0.13107653693669
  P   2.13013136488801      0.08287416449864      0.06513921486972
  C   -0.46422321712399      3.06706602613503     -0.39326286041051
  C   0.27738332763602      4.21621878146356     -0.52329940689644
  C   1.68984145272668      4.20417670493850     -0.44229075905557
  C   2.38043288374132      2.95989374767612     -0.23665381339952
  C   3.07227459402293     -0.42513229444154     -1.44402044385423
  C   2.10416416414388     -0.52116289579898     -2.62824680794845
  C   3.92168708020255     -1.68268232877775     -1.26587703174410
  C   2.98328979095679     -0.18160351718696      1.68429199908644
  C   2.41393831425704      0.78397911720607      2.72930206070227
  C   2.89576368097046     -1.63635952786003      2.15602648099716
  C   -3.08242108539616      0.20005993335427     -1.57745815668416
  C   -2.11549067040105      0.15672538110465     -2.76547480648244
  C   -3.97241623045611      1.44245564509554     -1.57585038314810
  C   -2.99353626041674      0.37200436418010      1.54597189484077
  C   -2.98245712430448      1.88343447215885      1.79662604809177
  C   -2.37821578442669     -0.39142814329661      2.72389844957925
  H   1.50704997942549     -3.21204190211170      0.18381107702045
  H   -1.54532289204420      3.10768147258866     -0.46299789411064
  H   3.73996702359883      0.43574591112262     -1.59769616307111
  H   1.49275732295021      0.38008787753271     -2.74131632525358
  H   2.69282757065471     -0.64683634197934     -3.54207455635697
  H   1.44338514722808     -1.38780897577775     -2.52466910817268
  H   4.63780483400485     -1.58944660358873     -0.44501601140881
  H   4.48945120990504     -1.83098123348361     -2.19021603993211
  H   3.30528589197903     -2.57244633973683     -1.10944399004595
  H   4.03249219241898      0.07190740804600      1.47024222049054
  H   2.57885198082082      1.83042228549132      2.46209577562735
  H   1.34044993239418      0.61983651673652      2.87629443240447
  H   2.91784677987039      0.58773602810384      3.68079835356982
  H   1.86549178749689     -1.90354048529346      2.41082201168747
  H   3.50185007465126     -1.72962933076699      3.06247588230928
  H   3.28091198731286     -2.34857831200711      1.42306787286350
  H   -3.72667890289050     -0.69306053863651     -1.59886948421850
  H   -1.47622234854254     -0.73218916820977     -2.75021492537662
  H   -2.70272692205925      0.13632892501163     -3.68851334592769
  H   -1.48019366279375      1.04847265644787     -2.78318631349043
  H   -4.68599572045691      1.44002326261060     -0.74789011312735
  H   -4.54295563174529      1.44120931671617     -2.51023080571009
  H   -3.38699880556908      2.36573211466306     -1.54623381051995
  H   -4.02491712480544      0.02671460101291      1.37401323530140
  H   -3.39641256326767      2.46326422434161      0.96886364819203
  H   -3.59552173466566      2.08001394951019      2.68159180858663
  H   -1.96721796538822      2.23528614983038      2.00653748751504
  H   -2.47000640478816     -1.47406837103136      2.61304217587105
  H   -2.90828776367878     -0.09158376501016      3.63335790196189
  H   -1.32058280090211     -0.13495900838389      2.85288655685173
  C   2.44089667474837      5.39738034801194     -0.55623504072020
  C   3.81059470961851      5.37402835397814     -0.46139212013581
  C   3.79424230105528      2.97402953166782     -0.13480770434848
  C   4.48821537434865      4.15403952002626     -0.24441946006032
  H   -0.22332626985065      5.16625626518851     -0.68947493240332
  H   1.91164564907858      6.33304666977475     -0.71485835670469
  H   4.37941377291042      6.29481085090385     -0.54743531736620
  H   5.57083746913299      4.15051372630421     -0.16031894350638
  H   4.34180631531568      2.05282732817243      0.04318426385159
  H   0.11932377578905     -5.24337633618188      0.15253669447588
  H   -3.46431920913326     -2.87741285865987     -0.04577064546257
  H   -2.34605769813059     -5.09649280307130      0.03935657129097
$$$$
71
TS_4_RING for the conversion of [INT-Cl]+ to [iso-4b-Ph]2+ and chloride (P-chlorination at Ph-side)
  P   -5.35785388205902     -0.37041940675941     -4.83088878701261
  C   -5.84007606249650      0.11039069580465     -3.14944991097164
  C   -5.46365668692936      1.43936355998441     -2.89831739672928
  C   -5.77211305115552      2.01426850865511     -1.65693713357016
  H   -5.50624744265659      3.04895178250887     -1.46294484999752
  C   -6.41554314479055      1.24716708964821     -0.69555015202586
  C   -6.76240147399039     -0.08272405065443     -0.95251730227299
  C   -6.47739061328125     -0.66510903639854     -2.18492504743757
  C   -4.79638216075158      2.08847068308747     -3.98283610618636
  C   -3.55865757420537     -0.76171015944717     -5.10981550992623
  H   -3.61280207237722     -1.67222208629207     -5.72193838018947
  C   -2.78729632050669      0.30041612730209     -5.89029163777604
  H   -3.29741885276170      0.59677992878935     -6.81077409611069
  H   -1.82065634118091     -0.13258378962914     -6.16948969874964
  H   -2.60916800884972      1.18859508230065     -5.28206172431759
  C   -2.90196660872179     -1.09279223268485     -3.76835113444366
  H   -2.84793414353621     -0.20334100329870     -3.13208027879134
  H   -1.88142809815755     -1.43976888705908     -3.95958625565179
  H   -3.43428705569038     -1.88124387265110     -3.22720037831306
  C   -6.23084181704984      0.45308634080796     -6.24744609473865
  H   -5.63275669078639      1.35369881589503     -6.41930331252039
  C   -7.64550788570093      0.85165119005144     -5.82780077294971
  H   -8.24328263988795     -0.02681369813894     -5.56255573645940
  H   -8.12907124152123      1.34630592659672     -6.67631548742754
  H   -7.63944297573724      1.54734151174723     -4.98393408379608
  C   -6.21177801968330     -0.41631838292342     -7.50871804831107
  H   -5.21233061560282     -0.79168185636212     -7.74999341622004
  H   -6.54557658686155      0.20879700921095     -8.34341987789844
  H   -6.89482823893171     -1.26455270934642     -7.42144080084081
  P   -3.23360006513881      4.76461936644758     -2.75260296735761
  C   -2.79419720279120      5.05274270267193     -4.49530453217724
  C   -3.41943402680727      3.98082363092202     -5.12499945190466
  C   -3.33585455910643      3.79581367733267     -6.52774223005326
  H   -3.83580663752735      2.96006154929965     -7.00425972077428
  C   -2.63172776534567      4.71434277335333     -7.26202329146235
  C   -1.99525697556532      5.83293522313691     -6.65705314580374
  C   -2.07470903803416      6.02058442438718     -5.23456954537252
  C   -4.12440933110461      3.15071945216964     -4.18392108757466
  C   -1.72359204240944      4.20057183272829     -1.81862114019168
  H   -2.10658958687749      3.99249300393465     -0.80856986574231
  C   -0.60875879919940      5.24403095260567     -1.72742602046636
  H   -0.95313160446023      6.18812807506770     -1.29416225114410
  H   0.19509346222593      4.85678326774220     -1.09037693829826
  H   -0.18466017670045      5.44660317795501     -2.71653541542876
  C   -1.21858866952650      2.88682382583716     -2.42413814454372
  H   -0.87524000839880      3.03441027546783     -3.45479316718690
  H   -0.37071351244970      2.51823654196162     -1.83662459774852
  H   -1.99654717139103      2.11723012249461     -2.42845381522093
  C   -3.85103659075286      6.34513038525141     -1.98042970688216
  H   -3.02389875986390      7.06819941545539     -1.99346384898993
  C   -5.00750339216374      6.89174336001764     -2.82102446126861
  H   -5.84337147737171      6.18306458327895     -2.84405939801494
  H   -5.36793638177082      7.82757577429219     -2.38006263290041
  H   -4.70110481021607      7.09711951446047     -3.85178084135124
  C   -4.26858785019178      6.09578624753055     -0.52886821524687
  H   -3.43555919102357      5.74428862848744      0.08745929554247
  H   -4.63529155004205      7.03210811069011     -0.09412898913402
  H   -5.07809699443952      5.35912738358040     -0.47280545697533
  C   -1.29110457528536      6.77911169917840     -7.43598794475209
  H   -6.65594769267917      1.68544988796459      0.26930211289888
  C   -1.45439537723082      7.15760873549997     -4.66325936779196
  C   -0.69470754712080      7.87033794103464     -6.84784114938989
  C   -0.78109415084935      8.06028932324307     -5.45292418544309
  H   -2.56125939412235      4.60592008150440     -8.34171593891244
  H   -1.23201408224141      6.63028088287812     -8.51126445074608
  H   -0.15757526686921      8.59181636384407     -7.45650756558512
  H   -0.31157502500316      8.92844398501244     -4.99943806642260
  H   -1.51212208504992      7.31549242096971     -3.59157742934002
  Cl  -6.15549049620382     -2.30654872973991     -4.90667874904414
  H   -6.75774419046920     -1.69409712232991     -2.37850230432880
  H   -7.26818810557001     -0.66768785036470     -0.19052592183389
$$$$
71
TS_4_RING for the conversion of [INT-Cl]+ to [iso-4b-Ph]2+ and chloride (P-chlorination at Nap-side)
  P   -5.28248570290870     -0.36292994675832     -4.76784199204139
  C   -5.70481329722109      0.05265188970582     -3.03605502552200
  C   -5.52569920892174      1.43034238242482     -2.91810281382408
  C   -5.98104144636072      2.13946053175582     -1.77904689514379
  H   -5.87084761907444      3.21844032590605     -1.74120058459006
  C   -6.56146400995540      1.43901433763772     -0.75977863399689
  C   -6.64213920937339      0.02103920123019     -0.78635008356665
  C   -6.16613917439236     -0.72236246828411     -1.92524248195644
  C   -4.85090351285881      2.03021555340069     -4.01677713638433
  C   -3.50097010558573     -0.77452104958484     -5.13384876596549
  H   -3.58223734700738     -1.66279994553548     -5.77391794117940
  C   -2.75231744396812      0.31376056087723     -5.90033889614768
  H   -3.29253877143122      0.64421127827950     -6.79146746099807
  H   -1.79537532813415     -0.10750518506632     -6.22661251871856
  H   -2.55240770027046      1.17988691063563     -5.26687781959866
  C   -2.80188932575780     -1.14706072447759     -3.82540378471372
  H   -2.74173710489527     -0.27979471324161     -3.15921936667673
  H   -1.78310523464949     -1.47517104904998     -4.05559446034225
  H   -3.31048652493759     -1.96082798460684     -3.29861362018005
  C   -6.20854770129932      0.50478569820644     -6.14903448722331
  H   -5.62332582028592      1.41144439576481     -6.31696415426425
  C   -7.61533731355452      0.88031195115088     -5.68890312981913
  H   -8.19706499129741     -0.00876421034804     -5.42411091987666
  H   -8.12391916406798      1.38201622015679     -6.51883353322474
  H   -7.59926513160483      1.56409795687334     -4.83577378662134
  C   -6.21580035548026     -0.32310840122998     -7.43850842424271
  H   -5.22987935804123     -0.72466564960728     -7.69243693606709
  H   -6.52023054103849      0.34971732777610     -8.24766111195520
  H   -6.93044212799664     -1.14712498012483     -7.39120951548807
  P   -3.28431755244157      4.68916443197640     -2.76568974547032
  C   -2.81938683778180      4.97587859286532     -4.49867366891152
  C   -3.44822858989797      3.91666488746311     -5.17473922729328
  C   -3.34240855068666      3.79565023231047     -6.56546040386693
  H   -3.83780742884676      2.99135916490345     -7.09854090308124
  C   -2.60203492858388      4.75532935859114     -7.24825186692911
  C   -1.98194220873213      5.81243127877335     -6.57392168832656
  C   -2.08791877460108      5.93363658537671     -5.18778527510691
  C   -4.17030307889987      3.07556976911315     -4.25570143861540
  C   -1.73883263704307      4.20097674368097     -1.84648054198987
  H   -2.07871771834926      4.01414503519899     -0.81761783956051
  C   -0.67117632390507      5.29709078591822     -1.83857519045111
  H   -1.03334792119175      6.22910896301634     -1.39487523034158
  H   0.19002852352234      4.95712770157308     -1.25143436637041
  H   -0.32077273410510      5.50718955026519     -2.85494346603316
  C   -1.20232031145747      2.88910916285565     -2.42840505561225
  H   -0.88448408538730      3.02105521076456     -3.46936435558421
  H   -0.33091308468464      2.56286460392339     -1.85029081830908
  H   -1.95383500587468      2.09387738170923     -2.39690202085905
  C   -3.88026201795654      6.31446353741291     -2.07626696247612
  H   -3.07578057062346      7.04183809690830     -2.26112930017023
  C   -5.13496633690874      6.74816346905096     -2.83863721432618
  H   -5.95308587764344      6.03634026986587     -2.67916902715282
  H   -5.46262438865894      7.72855372493676     -2.47574877300784
  H   -4.95205349240837      6.82817723237822     -3.91507153920477
  C   -4.14030204273214      6.20267825762991     -0.57310139682828
  H   -3.23440796033285      5.95851367964987     -0.01036344130291
  H   -4.51978037782499      7.16005606197975     -0.19930196225584
  H   -4.89582096086780      5.43648601405673     -0.36224655304352
  C   -7.15457052806816     -0.66956950238835      0.33553560590576
  C   -6.13262363981417     -2.13404009628973     -1.81310693606792
  C   -7.15614871950778     -2.04260195286430      0.38260802723115
  C   -6.61497439286610     -2.77150754484254     -0.69220416462309
  H   -6.94351056313613      1.95804907433723      0.11628770950766
  H   -7.52584480021835     -0.08595496068573      1.17409230661749
  H   -7.54319108601752     -2.56288864962672      1.25358083255564
  H   -6.56268836529106     -3.85503294293292     -0.63513718999644
  H   -5.69193198136030     -2.72990318937663     -2.59863155003866
  H   -2.51437752951452      4.68844152720225     -8.32898918564962
  Cl  -6.13965989159597     -2.27851339762992     -5.00514434752613
  H   -1.41914130966705      6.55024159844385     -7.13814523404732
  H   -1.61797193766729      6.76371141063882     -4.66829385905864
$$$$
70
[iso-4b-Ph]2+
  C   -5.65456599756732      2.06999376634024     -3.55578562373369
  C   -4.44211647796039      2.70336296048286     -3.39933894325188
  C   -5.89170207189104      0.81409825736102     -2.95874016562651
  C   -3.41698947423665      2.10979444040383     -2.63154112313957
  C   -1.20601549899357     -2.22773104895295     -2.72710594334206
  C   -2.14555606631701      2.73692355342168     -2.48715428806121
  C   -4.92001600401278      0.20460017826847     -2.19961825013004
  C   2.88676214332296      0.22760680305095     -2.12905927171364
  C   -3.67212624837110      0.83849414048232     -2.01200304920108
  C   -1.11897924695220      2.18515464600386     -1.75928977934103
  C   -1.88437250773026     -2.61740580585381     -1.40994909616434
  C   -2.60900924077749      0.31692735975499     -1.25922268822856
  C   2.88614627806798      1.48462465081784     -1.25487251889218
  C   4.30161315584659      2.00271171024545     -0.96066104629009
  C   -1.36953433987980      0.95036979223108     -1.12414115498841
  C   -1.15784107460061     -3.76353632416804     -0.70007608777242
  C   -0.61625275632806      0.00624763668088     -0.29289286439215
  C   0.59303251766365     -0.01182522606734      0.28489680292009
  C   1.17799987171721      3.78775598869654      0.70030747694926
  C   -4.24495433429141     -2.10957529370429      1.08029934864881
  C   -2.86348489422499     -1.47205271877100      1.27342918760753
  C   1.35650422324380     -0.95807950436128      1.11257147139657
  C   2.60584727382991     -0.31039684889688      1.23321041819446
  C   1.84847914284496      2.61109072130096      1.41488192428248
  C   1.14189192430942     -2.18090732174952      1.74809221750013
  C   3.66900805723715     -0.83492272867458      1.94293485927977
  C   -2.92106310501918     -0.18401704405124      2.10002837029258
  C   2.21076138879937     -2.71913739323703      2.46012656244591
  C   3.45023143504918     -2.07073144470207      2.55319148185476
  C   1.11364428985446      2.21955024617892      2.70080976081368
  H   -6.43628825919747      2.53571208255136     -4.14837003859299
  H   -4.25734035328484      3.66635336987900     -3.86792921690973
  H   -6.85102314326922      0.32604881554344     -3.10234725253234
  H   -1.16511269223385     -3.11363274089289     -3.36823415666188
  H   -1.75378017585766     -1.44547658496284     -3.26012892199973
  H   3.38373804587036      0.46488505631366     -3.07470979521303
  H   -1.99180525528156      3.68830414573315     -2.99054599319631
  H   -0.17963817362266     -1.88635331530973     -2.55348637395936
  H   1.87187830162039     -0.11480730032677     -2.35230184503136
  H   4.79595804264734      2.20356031154367     -1.91625910112185
  H   -5.10041355051109     -0.76505813713302     -1.74362450748279
  H   3.43954449813518     -0.58821747478466     -1.65115712461335
  H   -0.16043875916000      2.68686841398448     -1.69937098106983
  H   -2.92641914568475     -2.91138021775724     -1.61212388033232
  H   -1.19630576825476     -4.64502025382578     -1.34731496864085
  H   2.29963032976943      2.27451872277412     -1.74415106730399
  H   4.89346045801275      1.25167138856471     -0.42631960534035
  H   -0.10499807180513     -3.51384400071477     -0.53534165858292
  H   4.29543582691095      2.93058319494433     -0.38185760668115
  H   1.67766759988528      4.05659024064027     -0.23484854351072
  H   -1.61762215859123     -4.02822765232705      0.25656356185115
  H   -4.20621262018046     -3.03065926505248      0.49197887404879
  H   -4.93666698171723     -1.40871485045234      0.60266177236449
  H   0.12502585530213      3.57083667185811      0.49546502609862
  H   1.21768974504852      4.65652627025906      1.36451968856128
  H   -2.19562394100019     -2.19421215238260      1.76524840699594
  H   2.89026391663684      2.87367679778388      1.65785211252221
  H   -4.64591039573786     -2.35649076475765      2.06825084367447
  H   0.19264007327789     -2.70299669994871      1.71024278934460
  H   -3.55438987519830      0.56709812383154      1.61615486493077
  H   -1.92709577175354      0.24289697809214      2.26334910272945
  H   0.08167911976095      1.92220389630939      2.48585269596231
  H   2.07902629698626     -3.67155381056833      2.96524067368979
  H   -3.35701796484308     -0.41839549626056      3.07600967452318
  H   1.61308313085532      1.40562575114618      3.23378559793472
  H   1.08539010567176      3.09252851184440      3.36004676732967
  P   -2.06944449455166     -1.13301428580481     -0.34351826230914
  P   2.04018445906155      1.13880728671805      0.33160461534635
  H   4.62030126991968     -0.32057385875105      2.03101947972805
  H   4.24976629773122     -2.53539960683354      3.12203799253295
$$$$
77
[INT-Cl]+ for 3b
  P   -5.44704337039518     -0.71267258630706     -4.78389117882116
  C   -5.69916114774905     -0.10511420456511     -3.08935098394373
  C   -5.52412549673330      1.27757667621594     -2.87437325822123
  C   -5.89300745465531      1.85082210247430     -1.62315953500073
  H   -5.75576168488674      2.91975376954175     -1.49783984167159
  C   -6.40952214420003      1.08013553527055     -0.62548664256539
  C   -6.51230977134324     -0.32277729270420     -0.76859636321972
  C   -6.11038162190008     -0.94867999395396     -1.99703909923295
  C   -4.93871902691899      2.18658168222695     -3.77894959487102
  C   -3.73789098254275     -1.31242988299631     -5.10069326805646
  H   -3.78232465239096     -1.73500220412091     -6.11393044301744
  C   -2.77764182885796     -0.11332196304452     -5.07872080059243
  H   -3.04107621688780      0.65472696564685     -5.81076986677923
  H   -1.77887854879720     -0.48747861464088     -5.32460015729480
  H   -2.73286152196938      0.34464205846655     -4.08547162739481
  C   -3.30734413714761     -2.39942698275754     -4.11496015300917
  H   -3.30407719844327     -2.02754584537425     -3.08535182785595
  H   -2.28457656813239     -2.69443045764395     -4.36951156582855
  H   -3.93588622270391     -3.29136588535736     -4.17845896633180
  C   -5.98655998388682      0.49443601683339     -6.07131832881420
  H   -5.30685553164830      1.34076181906067     -5.94220650736905
  C   -7.42234833495543      0.96394342050085     -5.82345227334357
  H   -8.13636369575470      0.14674547867021     -5.96135153348527
  H   -7.65088378790892      1.74242543006936     -6.55782632546719
  H   -7.55632549440704      1.38892513082844     -4.82526663132040
  C   -5.79472868731376     -0.08154746483606     -7.47880135720799
  H   -4.75864374192676     -0.36531562770547     -7.68118109486890
  H   -6.06839483496609      0.70519476243056     -8.18887089606713
  H   -6.44629360497006     -0.94051499843641     -7.66024263251299
  P   -3.43347226478346      5.29063033194918     -2.60449380779589
  C   -3.10525134262524      5.23969669810084     -4.43649971336260
  C   -3.64802363731039      4.09313906538210     -5.04450340063093
  C   -3.51112162838384      3.85158668211323     -6.44227751746256
  H   -3.93354292123945      2.94598424097512     -6.86595814708100
  C   -2.87942149873072      4.76043593049374     -7.23894097189697
  C   -2.31829271106413      5.93566475858035     -6.68455460658161
  C   -2.40754702552979      6.17257960455012     -5.26902177357841
  C   -4.34082137491577      3.11803823259697     -4.28897850278759
  C   -1.81624226720396      4.65824173234388     -1.86263166130846
  H   -1.99878454642804      4.73913697713424     -0.78077970934760
  C   -0.55252578375651      5.44407490547673     -2.20698346659110
  H   -0.62276846131719      6.49613655654224     -1.91473527136969
  H   0.30523407730258      5.01103227857132     -1.67707419321328
  H   -0.34094692424366      5.39641494953864     -3.28074309982642
  C   -1.64523947095622      3.17357051407927     -2.20178331147913
  H   -1.48468783572646      3.03313011765961     -3.27764529796930
  H   -0.76862646795140      2.77322408727262     -1.67938905525772
  H   -2.52093104584794      2.58477009479478     -1.90960265184088
  C   -3.56159226354314      7.06822617262198     -2.01390273676402
  H   -2.60153980197878      7.59399989157213     -2.05486710436020
  C   -4.60161647858458      7.81882663628983     -2.84904113607831
  H   -5.56835031591935      7.30187565185258     -2.81415505536389
  H   -4.74596041507047      8.82779401635605     -2.44541880369396
  H   -4.30400917980753      7.91235446174527     -3.89787647751065
  C   -3.99335785644063      7.01609167519093     -0.54082334582816
  H   -3.25708762378496      6.50727600322921      0.08972352105461
  H   -4.10982217107539      8.03723291425405     -0.15910881558145
  H   -4.95446825518057      6.50039607147326     -0.43100249258498
  C   -1.64992827016167      6.86445828544402     -7.51578696807642
  C   -6.96478925341582     -1.10785749604222      0.31611640237601
  C   -6.10365976680408     -2.36570965353381     -2.01793518106793
  C   -6.98801173559032     -2.47791763200906      0.23549326714796
  C   -6.52892853472704     -3.10393235686906     -0.93712806548400
  H   -6.71703430663196      1.53490341743500      0.31276717155428
  H   -7.27474472974154     -0.59828556394027      1.22461302241141
  H   -7.33057770067636     -3.07511869689777      1.07493532001134
  H   -6.49543497946374     -4.18806818548020     -0.99245288458113
  H   -5.72979732052612     -2.90437348458051     -2.87496505282566
  C   -1.77479564019560      7.33985636717237     -4.77061473485254
  C   -1.06762774634573      7.99185134676148     -6.99016331055516
  C   -1.12712742020308      8.22258563655967     -5.60146506651298
  H   -2.79331054563412      4.59007590501111     -8.30903631525853
  H   -1.60297683601975      6.66260510751141     -8.58302700801959
  H   -0.55625293017627      8.69865374682833     -7.63713233837092
  H   -0.65347139599734      9.10485524560572     -5.18057524464019
  H   -1.79022080089215      7.53844944898245     -3.70995988926697
  Cl  -6.69884739630687     -2.28506007349160     -5.13983679573154
$$$$
77
TS_5_RING for conversion of [INT-Cl]+ to [4b]2+ and chloride
  P   -5.52687842133806     -0.07699220868476     -4.59347494612174
  C   -5.11518113635225      0.21893888099806     -2.84002847133549
  C   -4.45500175108516      1.42434730673020     -2.51422576808626
  C   -4.48649725259831      1.89797258540718     -1.17656104098217
  H   -4.03467020574980      2.85759236202527     -0.95900746661226
  C   -5.06711818867505      1.16761771477885     -0.18312808118253
  C   -5.59495297808771     -0.11804783906477     -0.44058283681858
  C   -5.59729057243883     -0.63288017825888     -1.78006070632417
  C   -3.70276092929903      2.14573267853667     -3.48042171526225
  C   -4.50691430179919     -1.27096900033385     -5.57941667835043
  H   -5.17881448385730     -1.51522873022246     -6.41470030780145
  C   -3.23962790317608     -0.61501834172032     -6.13595871465204
  H   -3.44978367542614      0.29334012584856     -6.70588812362668
  H   -2.77059254361834     -1.33866373709000     -6.81114618511720
  H   -2.53523128407158     -0.36532201454974     -5.33947828229927
  C   -4.18318852461295     -2.55254766101733     -4.81038201704926
  H   -3.65041599245311     -2.34157272335119     -3.87744420582226
  H   -3.52821369743331     -3.16201763774313     -5.44091393202691
  H   -5.07527487677339     -3.14610962454072     -4.59816502460747
  C   -5.88896828940823      1.45544580936897     -5.58270181980799
  H   -4.91610203528624      1.92941954442666     -5.73182518111108
  C   -6.81094682934124      2.40607504978614     -4.81898560044502
  H   -7.77965947272997      1.94301209356573     -4.60794767649661
  H   -6.98626449226534      3.28069998836217     -5.45334476321688
  H   -6.36906021050478      2.75257708725265     -3.88095631184889
  C   -6.46214130867840      1.08030554713823     -6.95578261724702
  H   -5.81247244763150      0.40579678063938     -7.51954757564224
  H   -6.54804171250306      2.00965372068226     -7.52798386864122
  H   -7.45840410291246      0.63798921353048     -6.87950052230662
  P   -3.43134415429877      4.59339198432794     -3.08866284784745
  C   -2.50361230261498      4.54946524515025     -4.67743325989648
  C   -2.36021232508898      3.24530369408604     -5.20533373814823
  C   -1.72388096339154      3.02615980944700     -6.45144098143215
  H   -1.62505910372433      2.00675639489843     -6.81079352078462
  C   -1.24942530864295      4.07847518526670     -7.18404286116120
  C   -1.35841225991731      5.40204533051692     -6.69733037182565
  C   -1.97552409706592      5.64925958586041     -5.42061102642754
  C   -2.90980755736964      2.15144054677586     -4.46032220944915
  C   -2.11196669616903      4.74717810389873     -1.74911883517278
  H   -2.68653466489488      4.69499823427582     -0.81261500554466
  C   -1.32745769914114      6.06013575548728     -1.75749804610026
  H   -1.97375948490636      6.93968995345637     -1.68474563311930
  H   -0.65320687359035      6.07436563787472     -0.89260263680672
  H   -0.71371828412433      6.14725036507141     -2.65985484130128
  C   -1.15332767502677      3.55384527526531     -1.79887427936198
  H   -0.59838042086235      3.53847230641575     -2.74373198778307
  H   -0.42610762168478      3.64391049184773     -0.98427984021466
  H   -1.66786529163860      2.59527053407059     -1.69163631201801
  C   -4.50915259657991      6.11917032126334     -2.94974833276928
  H   -3.90791402230480      7.01931168732263     -2.77828817271395
  C   -5.34124353181408      6.28837702762014     -4.22177561948685
  H   -5.94645245715394      5.39412005358517     -4.40972429322075
  H   -6.02342767981112      7.13783567155971     -4.10314048303156
  H   -4.71818435743055      6.47213570964690     -5.10182365929463
  C   -5.41246469189866      5.91104945831034     -1.72594664407349
  H   -4.83789650918440      5.80017932610426     -0.80047919142016
  H   -6.07033036584625      6.77978944579480     -1.60960377088854
  H   -6.04023737148013      5.02091156702847     -1.85101306294178
  C   -0.84465160673344      6.48336428549296     -7.45248350365761
  C   -6.08867371341206     -0.90278635542540      0.62641489890340
  C   -6.03905083985782     -1.96741217732427     -1.94763798543732
  C   -6.54159147175391     -2.18098878125051      0.41311518042077
  C   -6.49343104855794     -2.71677331405271     -0.88604937591421
  H   -5.09070067698823      1.55024517268562      0.83391368451345
  H   -6.08077550977761     -0.47388812562883      1.62490415229694
  H   -6.91106057189812     -2.78174762364328      1.23854179017894
  H   -6.80737142565121     -3.74192943383832     -1.05968941230364
  H   -5.99841750230055     -2.44257280443335     -2.91516039309090
  C   -2.01508983561319      6.99548380431429     -4.97264601194292
  C   -0.91904795289065      7.77198709412734     -6.98512649808130
  C   -1.50777610819254      8.02407032674753     -5.72910109806429
  H   -0.77130275977399      3.91252236692130     -8.14619607971816
  H   -0.38451881116357      6.26864583229772     -8.41387639704682
  H   -0.52176250237579      8.59397245080171     -7.57339697727599
  H   -1.55799459850725      9.04135190061569     -5.35145662202243
  H   -2.44581229597571      7.22356384799537     -4.00835769886956
  Cl  -7.38823825981242     -0.95469612113238     -4.56854994680988
$$$$
76
[4b]2+
  C   0.44398711330685     -3.11812838943997      0.11413298545307
  C   -0.30355776509350     -4.27077117807803      0.11645648113151
  C   -1.71779476820701     -4.24249143862322      0.11521600107626
  C   -2.40217402340454     -2.97848062707626      0.09740726040871
  C   -1.60567970364283     -1.81551565884936      0.06549558647632
  C   -0.20821533744885     -1.86925656404976      0.09336649064934
  P   -2.14192767789602     -0.09232936359350     -0.00686140823779
  C   -0.43159657907014      0.52728522494071     -0.04018362763439
  C   0.40490993895488     -0.54816994569883      0.05855220912887
  C   0.18072634665707      1.84142036223162     -0.17844861614415
  C   1.57743674126220      1.79260563381603     -0.13379965796465
  P   2.11418203581131      0.07765765537363      0.05220447804910
  C   -0.47197571771249      3.07381156731417     -0.38062093949345
  C   0.27458529017585      4.21949156272902     -0.51197501929603
  C   1.68709199750753      4.20132874054276     -0.43664221460780
  C   2.37199480021287      2.95291540747182     -0.23865146620200
  C   3.05979946395566     -0.41911818800700     -1.45937402362821
  C   2.09174274107202     -0.52207758771669     -2.64284131884846
  C   3.92565137473549     -1.66632602359114     -1.28727043335080
  C   2.96826830761262     -0.19175144253186      1.67070177214484
  C   2.39300807961012      0.76468563891854      2.72093435673691
  C   2.89130297705207     -1.64936297162690      2.13552555820634
  C   -3.05286076483553      0.19908590491861     -1.59214717651279
  C   -2.05412239700124      0.19001556872640     -2.75410356236372
  C   -3.95740275797122      1.43098267447337     -1.58802736490303
  C   -3.02061816926135      0.40065937871174      1.54561637542680
  C   -2.96661665474283      1.91114249279545      1.79276529613632
  C   -2.44635495318724     -0.38159563798398      2.73199538804537
  H   1.52578985722475     -3.17783721114451      0.12084824535815
  H   -1.55252240647231      3.12262018574228     -0.44748405382626
  H   3.71715662018715      0.44987717105114     -1.61160988123778
  H   1.47397584704174      0.37493012398793     -2.75453820814061
  H   2.68074482068793     -0.64261810754248     -3.55716217870831
  H   1.43766905843851     -1.39377398829896     -2.53927897117844
  H   4.63894810587750     -1.56880204242446     -0.46444778506608
  H   4.49695706563833     -1.80065808494765     -2.21155016261065
  H   3.32142143662382     -2.56550184378281     -1.13785602798277
  H   4.01571868564062      0.06993872709144      1.45789764203554
  H   2.55067777317279      1.81353630438850      2.45889424358058
  H   1.32078131439478      0.59252218515996      2.86784058757762
  H   2.89905709792494      0.56701055338828      3.67098728639992
  H   1.86276720468119     -1.92670042687448      2.38646325737747
  H   3.49587124659831     -1.74155834725423      3.04311033972503
  H   3.28452007830007     -2.35485055919774      1.40028631854965
  H   -3.68301449382111     -0.69998268077421     -1.65935459146061
  H   -1.40367516929981     -0.69056799096130     -2.73647558460273
  H   -2.61924944315033      0.17438032183211     -3.69101251770892
  H   -1.43191805863366      1.09072732674844     -2.74474725537407
  H   -4.68810414592534      1.40694285602072     -0.77527222775462
  H   -4.50802127280227      1.43905669506458     -2.53425144862316
  H   -3.38344247140236      2.36005129460652     -1.53064450603881
  H   -4.06232082734519      0.09546206358559      1.36598291816178
  H   -3.36758517247732      2.49772037110738      0.96333011237492
  H   -3.57619741902856      2.12454826488792      2.67633001139836
  H   -1.94353108872877      2.23795654845640      2.00365231002765
  H   -2.58013061438260     -1.46056239923579      2.62429648500138
  H   -2.97325799275742     -0.05783650726767      3.63502771992082
  H   -1.38061045216689     -0.16686040146422      2.86914006923017
  C   -2.47646533995460     -5.43604703807638      0.13860512314510
  C   2.44326292751007      5.39133567342128     -0.54925197990309
  C   3.81322447419482      5.36107827166904     -0.45999053725551
  C   3.78644709108945      2.95994555543999     -0.14253446286421
  C   -3.81952804058682     -2.97090780143447      0.12732860675298
  C   -3.84889625356491     -5.39264215461014      0.15574295390186
  C   -4.52158800889401     -4.15073164213457      0.15577121825721
  C   4.48570602075885      4.13693614815242     -0.25039971098759
  H   -0.22295184015437      5.17184486523212     -0.67438949868722
  H   1.91783423730116      6.33012229449576     -0.70207929454304
  H   4.38614658651820      6.27943427853075     -0.54469332488683
  H   5.56860820174340      4.12782324358546     -0.17044144786099
  H   4.33029341236903      2.03553652096967      0.02985002150460
  H   -4.36308815730442     -2.03060541079589      0.14093638608746
  H   -5.60696836052782     -4.12976067552170      0.18194046508588
  H   -4.42383269780244     -6.31343636199262      0.17565596809917
  H   -1.95137862303080     -6.38732951573522      0.14813018201163
  H   0.19511024784496     -5.23627344924153      0.12472977585490
$$$$
77
TS_4_ring for conversion of [INT-Cl]+ to [iso-4b]2+ and chloride
  P   -5.27917299247500     -0.40694367808266     -4.74991541006038
  C   -5.68157930885054      0.14945969057097     -3.06506166846921
  C   -5.60561192226352      1.54719857592398     -3.01601949380502
  C   -6.15119173953641      2.26346961341505     -1.91736138312530
  H   -6.13567431982818      3.34832634474025     -1.93785289166702
  C   -6.68565233799024      1.57436075132134     -0.86760146390327
  C   -6.63959985770686      0.15577991088120     -0.81540907014616
  C   -6.08882871385368     -0.59822538506425     -1.91070984465147
  C   -4.94785837284719      2.19041770178382     -4.09097972901628
  C   -3.50144770036033     -0.79273795388770     -5.13513203665366
  H   -3.57951415617374     -1.62419642918548     -5.84905630789001
  C   -2.75766734798636      0.36250162258908     -5.80654334766156
  H   -3.28393842369321      0.74093993622096     -6.68670848819370
  H   -1.78412910287063     -0.01752109730161     -6.13432183559036
  H   -2.59464959183728      1.18824506201167     -5.11160043015168
  C   -2.79349082162635     -1.27284321116101     -3.86638881716810
  H   -2.76200101005063     -0.47883720096029     -3.11271879491288
  H   -1.76393768524271     -1.53986631645960     -4.12526900969652
  H   -3.26975462703133     -2.15567646678314     -3.42992961955436
  C   -6.18477477588199      0.42775843584956     -6.15792693636448
  H   -5.61823577383715      1.34627233732027     -6.32549455446557
  C   -7.61389868426040      0.77438095140457     -5.74620855492162
  H   -8.18254745427409     -0.12404361105569     -5.48489975595410
  H   -8.10838396440621      1.25086211242157     -6.59909622475066
  H   -7.63952584934935      1.47120925174811     -4.90431965988679
  C   -6.13411994121690     -0.42695827544606     -7.42988014657655
  H   -5.12553100913509     -0.77879414376336     -7.66785177949137
  H   -6.46701413120038      0.21025325527673     -8.25605913202440
  H   -6.80420009816626     -1.28726385804046     -7.37147325738089
  P   -3.28455721740299      4.73238983175708     -2.80099490580129
  C   -2.83586783074446      5.07956068506742     -4.52971940000462
  C   -3.49921692604741      4.05117438074371     -5.19164122314598
  C   -3.41656474483964      3.89956080589366     -6.59768453980176
  H   -3.94277345455366      3.09355195312667     -7.09792465102006
  C   -2.67889373252328      4.81453824210070     -7.30366826113523
  C   -2.00684322037356      5.89393888556998     -6.66547201268063
  C   -2.08208520634591      6.04362927021660     -5.23827431809965
  C   -4.23454759343253      3.22972870470765     -4.26479901252840
  C   -1.79611566504249      4.07703187611533     -1.89249677291673
  H   -2.18270501704435      3.85082475559897     -0.88794956110815
  C   -0.64402487123401      5.07667857075372     -1.77455915392565
  H   -0.95277781470853      6.01991086213023     -1.31343519788533
  H   0.14720071060050      4.64297060306569     -1.15178482461274
  H   -0.21573478982530      5.29250924551404     -2.75908314592614
  C   -1.34123091196167      2.76655521591331     -2.54285768582355
  H   -0.99713861117602      2.93566222706609     -3.56991369161337
  H   -0.50448412963118      2.34929249174050     -1.97212712533913
  H   -2.14585271377474      2.02520267519866     -2.56784709464050
  C   -3.85482928087896      6.29006850299607     -1.95256117775664
  H   -3.00770451344555      6.98997323305371     -1.93876090719355
  C   -5.00093139329864      6.90394282232854     -2.76011022180743
  H   -5.85593270229649      6.21944867848037     -2.80759441929738
  H   -5.33269308548013      7.82898056541279     -2.27617321621034
  H   -4.69510165976553      7.14509471973735     -3.78325367420184
  C   -4.27134589259501      5.98104047901747     -0.51219476473396
  H   -3.43858192130119      5.59981598286873      0.08649036256391
  H   -4.63355184597427      6.89906183159467     -0.03661527599660
  H   -5.08257631130007      5.24421434326252     -0.48686682595231
  C   -1.26752006359759      6.83701653056269     -7.41509969814166
  C   -7.10145303515128     -0.51625904087381      0.33864428569095
  C   -5.94163916707872     -1.99472544474998     -1.72547455938996
  C   -6.98809511629964     -1.88047552228100      0.45823173421452
  C   -6.38001653677188     -2.61398992296112     -0.57602931789803
  H   -7.12330021954886      2.10636800813613     -0.02590100196202
  H   -7.52846103911056      0.07706438962054      1.14323248426568
  H   -7.33726707845796     -2.38618634404367      1.35341485584632
  H   -6.23932492718794     -3.68543727110285     -0.46559822648566
  H   -5.45069065603009     -2.59689588909478     -2.47582032209825
  C   -1.42303526159184      7.13979529290037     -4.63232784065986
  C   -0.63406365510683      7.88859340933303     -6.79419128137109
  C   -0.71646840598407      8.04088727171049     -5.39436605926173
  H   -2.60712711490299      4.73445346060919     -8.38577751447811
  H   -1.21091267909416      6.71802105763015     -8.49425690499543
  H   -0.07035489564642      8.60801071523425     -7.38085340776991
  H   -0.21747139209907      8.87831157858217     -4.91535011971936
  H   -1.47943061840285      7.26691681013108     -3.55623742496085
  Cl  -6.13281007758795     -2.30610945666301     -4.88627233809691
$$$$
76
[iso-4b]2+
  C   -5.64439796436817      2.06318866511339     -3.56263268910845
  C   -4.43695673638850      2.70350186911737     -3.39674002100594
  C   -5.87623041209902      0.80330042360493     -2.97181469099834
  C   -3.41227048207451      2.11320345935347     -2.62569994558664
  C   -1.18826748200532     -2.21987488784661     -2.72779472701683
  C   -2.14530172878336      2.74635750321995     -2.47283726397566
  C   -4.90507913183867      0.19730784674368     -2.20926174496555
  C   2.91267132483533      0.18668805258017     -2.10131695633446
  C   -3.66228806253812      0.83839597334884     -2.01154662306113
  C   -1.11850143599719      2.19720449826122     -1.74314978759582
  C   -1.87941578297058     -2.61003573030098     -1.41748043021476
  C   -2.60005219152557      0.32125183477634     -1.25443527892492
  C   2.86089884882360      1.47105493002489     -1.26856732537876
  C   4.24643990130808      2.09649060623089     -1.06574108978568
  C   -1.36343769521010      0.95899845762586     -1.11208803338918
  C   -1.17316234152292     -3.77207004763472     -0.71347041965199
  C   -0.60659098475418      0.01115400111485     -0.28614221382098
  C   0.60647315257405     -0.01187328741346      0.28687711409802
  C   1.17300392543366      3.77180669597939      0.71220674892273
  C   -4.24723443577189     -2.09709464698349      1.06516633822574
  C   -2.86164014630805     -1.47195984221136      1.26849359886525
  C   1.36369830092850     -0.95944450969448      1.11284196665864
  C   2.60014333863115     -0.32127045325237      1.25501623209409
  C   1.87904761957200      2.61011452722621      1.41699290695606
  C   1.11934199933518     -2.19770731590538      1.74404198891156
  C   3.66265745644535     -0.83798211347425      2.01202433523960
  C   4.90522960502565     -0.19641502176693      2.20956697167285
  C   -2.91333615349675     -0.18785636820716      2.10169701089988
  C   2.14642688090365     -2.74644486468664      2.47363697897867
  C   3.41318131981001     -2.11282530457264      2.62630548336098
  C   5.87669345760490     -0.80199312996074      2.97205051607272
  C   1.18763097052936      2.22063129560986      2.72737006365129
  C   4.43817087004008     -2.70269427577795      3.39727124488366
  C   5.64539641080136     -2.06192814074987      3.56298245730452
  H   -6.42582749222481      2.52606616019718     -4.15779917084342
  H   -4.25550785028911      3.66945179745212     -3.86056621251799
  H   -6.83129231640635      0.30922658189553     -3.12315449239544
  H   -1.15878263734795     -3.10041125742049     -3.37689632544159
  H   -1.71993992667249     -1.42370296129661     -3.25652666241465
  H   3.35064506944379      0.42357058324903     -3.07578873476960
  H   -1.99400840171511      3.70048739785026     -2.97180276270413
  H   -0.15740902938772     -1.89732249360992     -2.54548726088450
  H   1.91672104886400     -0.23465183174173     -2.26734758994133
  H   4.65432732626765      2.34498481716790     -2.05047195482164
  H   -5.08212216712499     -0.77543689241362     -1.75855124455248
  H   3.54178839695561     -0.56968643656319     -1.62016983217147
  H   -0.16409064302333      2.70542779463621     -1.67794349166563
  H   -2.92400566899922     -2.88891543581067     -1.62842759328197
  H   -1.22363015330770     -4.64854864752423     -1.36666525613440
  H   2.20258879601426      2.20106253889146     -1.76122158600870
  H   4.93037013160564      1.38772818167873     -0.58851928081917
  H   -0.11696832618209     -3.54018128438380     -0.54428026280877
  H   4.21226010439600      3.01498633302319     -0.47307531623464
  H   1.63963977678008      4.03527834243933     -0.24150055780757
  H   -1.63947668767681     -4.03607782942188      0.24023816430354
  H   -4.21299795584725     -3.01549984208099      0.47236582373683
  H   -4.93089049023378     -1.38816168130166      0.58781077136546
  H   0.11689042824979      3.53977203079602      0.54273800968732
  H   1.22324663229486      4.64863345287197      1.36494266098179
  H   -2.20353280240291     -2.20224474113600      1.76097826083821
  H   2.92366014181655      2.88891867494648      1.62793021869244
  H   5.08185827643197      0.77637423571556      1.75878989413318
  H   -4.65549085050321     -2.34565349292247      2.04972767504779
  H   0.16513569937036     -2.70626878736449      1.67898055680530
  H   -3.54243332212946      0.56867997170496      1.62078499184248
  H   -1.91735413433795      0.23338261729963      2.26780066192159
  H   6.83158455404292     -0.30754663136684      3.12325082944860
  H   0.15678013152616      1.89805571599927      2.54504906263434
  H   1.99553502771235     -3.70059847739118      2.97267713801222
  H   -3.35128351184172     -0.42500832468672      3.07611264636264
  H   1.71914484730370      1.42470524229161      3.25663197774548
  H   1.15809011206827      3.10150678524584      3.37601400171682
  H   4.25712431165967     -3.66867745020794      3.86118623463713
  H   6.42706149310402     -2.52447078469278      4.15809949507625
  P   -2.05808817152624     -1.12931971917956     -0.34371700272119
  P   2.05774201832353      1.12891204767216      0.34397779996972
$$$$
