# Supplementary material for: π-Extended diphosphonium-bridged ladder stilbenes: water-soluble fluorophores with up to eight annulated rings
Source: Chem Sci. 2025 Sep 29;16(43):20517–26. doi: 10.1039/d5sc03752b (PMC12499890; doi:10.1039/d5sc03752b)
Supplement: SC-016-D5SC03752B-s001 [file SC-016-D5SC03752B-s001.zip › mechanism_C.xyz]

70
C30P2H38, iso-4a-Ph radical cation
P       -5.298044000      0.454222000     -3.994671000
C       -5.718705000      0.346313000     -2.247686000
C       -5.021477000      1.562083000     -1.993388000
C       -4.901504000      2.010913000     -0.669837000
H       -4.356467000      2.911752000     -0.408417000
C       -5.508093000      1.239886000      0.325297000
C       -6.200408000      0.056239000      0.050278000
C       -6.302908000     -0.421310000     -1.269686000
H       -6.818348000     -1.350771000     -1.492191000
C       -4.590771000      1.972833000     -3.319755000
C       -6.706515000      0.607344000     -5.162138000
H       -6.264205000      0.861343000     -6.136000000
C       -7.447019000     -0.731821000     -5.269454000
H       -6.813352000     -1.528714000     -5.669085000
H       -8.298084000     -0.607273000     -5.946771000
H       -7.836172000     -1.045314000     -4.294238000
C       -7.623773000      1.747878000     -4.710908000
H       -8.058745000      1.536821000     -3.727927000
H       -8.442188000      1.849841000     -5.430654000
H       -7.088631000      2.700632000     -4.658688000
C       -4.136186000     -0.880152000     -4.509526000
H       -4.744657000     -1.794679000     -4.438303000
C       -2.977753000     -0.967775000     -3.511500000
H       -2.367708000     -0.058706000     -3.543802000
H       -2.341740000     -1.816150000     -3.783816000
H       -3.327956000     -1.117185000     -2.485970000
C       -3.638041000     -0.709677000     -5.946994000
H       -4.454545000     -0.639949000     -6.672056000
H       -3.028448000     -1.580218000     -6.209709000
H       -3.008442000      0.181491000     -6.037967000
P       -3.213100000      4.576529000     -3.169708000
C       -2.789757000      4.680835000     -4.914621000
C       -3.501044000      3.458454000     -5.174870000
C       -3.617265000      3.002835000     -6.478866000
H       -4.171554000      2.107438000     -6.742040000
C       -2.986708000      3.750656000     -7.514276000
C       -2.261710000      4.961363000     -7.222183000
C       -2.185249000      5.432602000     -5.868930000
H       -1.660553000      6.358047000     -5.647706000
C       -3.926313000      3.064973000     -3.844391000
C       -1.810870000      4.416439000     -1.992512000
H       -2.259843000      4.167152000     -1.020438000
C       -1.060968000      5.750092000     -1.882673000
H       -1.689899000      6.551212000     -1.484128000
H       -0.212032000      5.619754000     -1.203700000
H       -0.667476000      6.061575000     -2.856842000
C       -0.899844000      3.268697000     -2.437235000
H       -0.457105000      3.475691000     -3.417700000
H       -0.086665000      3.159488000     -1.712525000
H       -1.442586000      2.320356000     -2.493487000
C       -4.361539000      5.921593000     -2.646314000
H       -3.741869000      6.829647000     -2.701476000
C       -5.510133000      6.034417000     -3.652835000
H       -6.130188000      5.131494000     -3.638421000
H       -6.140233000      6.885939000     -3.376313000
H       -5.148609000      6.192429000     -4.673176000
C       -4.872853000      5.738900000     -1.215197000
H       -4.062851000      5.656088000     -0.484296000
H       -5.479774000      6.609691000     -0.947018000
H       -5.509238000      4.851007000     -1.139217000
C       -1.651756000      5.670009000     -8.273866000
C       -1.736288000      5.224824000     -9.580724000
C       -3.053841000      3.326796000     -8.863068000
C       -2.443322000      4.045445000     -9.871123000
H       -1.108400000      6.582677000     -8.039641000
H       -1.259699000      5.784400000    -10.380100000
H       -2.510274000      3.696302000    -10.898017000
H       -3.599205000      2.414726000     -9.094541000
H       -6.652418000     -0.503468000      0.862869000
H       -5.432921000      1.571692000      1.357849000
$$$$
70
C30P2H38, TS between iso-4a-Ph radical cation and INT(Ph-side open) radical cation 
P       -5.639525000      0.491054000     -4.285823000
C       -5.459379000      0.505801000     -2.465801000
C       -4.372515000      1.377255000     -2.233734000
C       -3.880423000      1.564076000     -0.931764000
H       -3.021643000      2.204804000     -0.751854000
C       -4.516202000      0.909126000      0.116937000
C       -5.611731000      0.071788000     -0.113444000
C       -6.088242000     -0.139761000     -1.411212000
H       -6.920006000     -0.816992000     -1.575678000
C       -3.865971000      1.913599000     -3.456410000
C       -7.468658000      0.508020000     -4.708214000
H       -7.479408000      0.650649000     -5.798359000
C       -8.236307000     -0.774110000     -4.376128000
H       -7.806976000     -1.658576000     -4.854396000
H       -9.268341000     -0.671347000     -4.733707000
H       -8.278200000     -0.948830000     -3.297236000
C       -8.112352000      1.735737000     -4.056013000
H       -8.120446000      1.641201000     -2.964392000
H       -9.150025000      1.832256000     -4.394142000
H       -7.582553000      2.658480000     -4.315211000
C       -4.983494000     -1.168343000     -4.830267000
H       -5.599863000     -1.924919000     -4.323103000
C       -3.528114000     -1.345590000     -4.395990000
H       -2.883422000     -0.601106000     -4.875952000
H       -3.180298000     -2.341396000     -4.693219000
H       -3.410697000     -1.252782000     -3.311836000
C       -5.135419000     -1.310691000     -6.347599000
H       -6.177244000     -1.230755000     -6.672653000
H       -4.758977000     -2.290271000     -6.662664000
H       -4.553060000     -0.541642000     -6.868806000
P       -3.117680000      4.769070000     -3.184244000
C       -2.486146000      4.902137000     -4.869413000
C       -2.764506000      3.524817000     -5.139751000
C       -2.515937000      2.986402000     -6.379349000
H       -2.719576000      1.943339000     -6.607357000
C       -1.968075000      3.838476000     -7.374617000
C       -1.685161000      5.223148000     -7.085691000
C       -1.961450000      5.754450000     -5.794760000
H       -1.755785000      6.800582000     -5.585358000
C       -3.316705000      3.049437000     -3.863732000
C       -1.876788000      5.044456000     -1.858469000
H       -2.350622000      4.682387000     -0.935053000
C       -1.571150000      6.542279000     -1.729934000
H       -2.452801000      7.125558000     -1.450669000
H       -0.815688000      6.677040000     -0.948938000
H       -1.163619000      6.941707000     -2.665375000
C       -0.621474000      4.216636000     -2.148354000
H       -0.133766000      4.555567000     -3.068508000
H        0.083906000      4.346088000     -1.321533000
H       -0.848661000      3.150673000     -2.244151000
C       -4.693240000      5.659337000     -2.864344000
H       -4.416457000      6.712615000     -2.714724000
C       -5.610506000      5.537969000     -4.084242000
H       -5.849998000      4.489303000     -4.290843000
H       -6.546299000      6.065501000     -3.873876000
H       -5.160899000      5.976572000     -4.979432000
C       -5.349845000      5.109279000     -1.591114000
H       -4.710509000      5.214002000     -0.709554000
H       -6.272813000      5.668056000     -1.406044000
H       -5.612355000      4.052246000     -1.710898000
C       -1.135805000      6.038655000     -8.102675000
C       -0.870718000      5.527188000     -9.351202000
C       -1.681019000      3.350032000     -8.673415000
C       -1.146110000      4.172517000     -9.636371000
H       -0.926107000      7.081273000     -7.877129000
H       -0.448397000      6.164632000    -10.122389000
H       -0.932337000      3.779062000    -10.626128000
H       -1.892210000      2.306964000     -8.894689000
H       -6.085462000     -0.435540000      0.721783000
H       -4.154572000      1.048047000      1.132199000
$$$$
70
C30P2H38, TS between iso-4a-Ph radical cation and INT(Nap-side open) radical cation 
P       -5.493729000      0.187241000     -4.058154000
C       -6.322611000      0.153280000     -2.455750000
C       -6.039524000      1.517097000     -2.219377000
C       -6.422792000      2.122130000     -1.024503000
H       -6.214586000      3.168376000     -0.821469000
C       -7.093196000      1.320811000     -0.100274000
C       -7.373996000     -0.029894000     -0.347960000
C       -6.985976000     -0.644324000     -1.542166000
H       -7.196442000     -1.692630000     -1.729337000
C       -5.327514000      1.931711000     -3.436594000
C       -6.567056000     -0.129824000     -5.512656000
H       -5.962594000      0.153249000     -6.386213000
C       -6.916139000     -1.621901000     -5.588728000
H       -6.030777000     -2.251189000     -5.714844000
H       -7.569631000     -1.781872000     -6.452555000
H       -7.456885000     -1.945714000     -4.692502000
C       -7.812384000      0.758181000     -5.441175000
H       -8.427874000      0.502661000     -4.571991000
H       -8.411602000      0.594775000     -6.342288000
H       -7.553652000      1.819907000     -5.386886000
C       -3.903064000     -0.727295000     -4.142663000
H       -4.170689000     -1.785138000     -4.275745000
C       -3.138995000     -0.553866000     -2.826784000
H       -2.911537000      0.501789000     -2.641857000
H       -2.192171000     -1.098847000     -2.896141000
H       -3.699802000     -0.945547000     -1.973507000
C       -3.090223000     -0.241327000     -5.350454000
H       -3.618316000     -0.384726000     -6.297743000
H       -2.157931000     -0.813253000     -5.393991000
H       -2.834522000      0.819128000     -5.249024000
P       -2.881945000      4.404643000     -2.874338000
C       -2.904377000      4.302423000     -4.700157000
C       -4.036244000      3.481986000     -5.005582000
C       -4.421940000      3.270367000     -6.320918000
H       -5.303834000      2.678966000     -6.555353000
C       -3.654661000      3.827204000     -7.368617000
C       -2.492690000      4.613062000     -7.059396000
C       -2.143169000      4.845749000     -5.699349000
H       -1.283826000      5.476238000     -5.490363000
C       -4.687131000      3.022085000     -3.825554000
C       -1.095842000      4.366509000     -2.291834000
H       -1.186111000      4.249635000     -1.202177000
C       -0.273208000      5.625252000     -2.577949000
H       -0.719641000      6.525893000     -2.148058000
H        0.723456000      5.505294000     -2.135521000
H       -0.139103000      5.784989000     -3.651598000
C       -0.421414000      3.110432000     -2.853079000
H       -0.299714000      3.183078000     -3.939461000
H        0.573250000      2.994871000     -2.408461000
H       -0.999233000      2.205918000     -2.634437000
C       -3.522204000      6.114592000     -2.485404000
H       -2.819451000      6.820753000     -2.950981000
C       -4.909521000      6.331149000     -3.090558000
H       -5.635257000      5.626103000     -2.670198000
H       -5.248734000      7.347683000     -2.860761000
H       -4.905268000      6.210962000     -4.178328000
C       -3.538112000      6.325566000     -0.968631000
H       -2.546522000      6.214962000     -0.518828000
H       -3.898380000      7.335737000     -0.743996000
H       -4.215144000      5.610954000     -0.485828000
C       -1.735626000      5.162168000     -8.118600000
C       -2.095687000      4.943345000     -9.429453000
C       -3.997210000      3.622426000     -8.729081000
C       -3.234339000      4.166904000     -9.735120000
H       -0.859949000      5.760881000     -7.879698000
H       -1.503566000      5.369026000    -10.234366000
H       -3.507864000      4.001892000    -10.773415000
H       -4.875963000      3.026130000     -8.962237000
H       -7.900581000     -0.608968000      0.404592000
H       -7.411241000      1.755640000      0.843408000
$$$$
70
C30P2H38, INT(Nap-side open) radical cation for iso-4a-Ph+. to 3a-Ph+.
P       -5.666874000      0.231512000     -3.930275000
C       -5.025648000     -0.600729000     -2.464286000
C       -3.853868000      0.182858000     -2.445807000
C       -2.892746000      0.006613000     -1.456417000
H       -1.984101000      0.600007000     -1.426969000
C       -3.152459000     -0.974244000     -0.500154000
C       -4.319924000     -1.749791000     -0.526435000
C       -5.287099000     -1.575873000     -1.517818000
H       -6.190326000     -2.177273000     -1.535982000
C       -4.019573000      1.060326000     -3.627745000
C       -7.130891000      1.299657000     -3.652418000
H       -7.085109000      2.045513000     -4.460284000
C       -8.424413000      0.483408000     -3.765090000
H       -8.557248000      0.046295000     -4.758507000
H       -9.270900000      1.150625000     -3.573201000
H       -8.450862000     -0.317740000     -3.018256000
C       -6.998944000      2.005483000     -2.299527000
H       -7.053936000      1.286012000     -1.476111000
H       -7.828881000      2.711353000     -2.194195000
H       -6.063304000      2.568494000     -2.221835000
C       -5.761019000     -0.742415000     -5.480032000
H       -6.670793000     -1.353267000     -5.386732000
C       -4.538725000     -1.657300000     -5.600489000
H       -3.616510000     -1.071658000     -5.679394000
H       -4.640860000     -2.254741000     -6.511667000
H       -4.451687000     -2.339642000     -4.750172000
C       -5.892773000      0.214982000     -6.672783000
H       -6.792232000      0.834599000     -6.616336000
H       -5.949414000     -0.380700000     -7.589266000
H       -5.016763000      0.869207000     -6.747802000
P       -4.178197000      4.865546000     -3.491636000
C       -3.078860000      4.366012000     -4.888268000
C       -2.853072000      2.940200000     -5.080802000
C       -2.055763000      2.495917000     -6.161201000
H       -1.885700000      1.430305000     -6.288091000
C       -1.492648000      3.403242000     -7.071006000
C       -1.725244000      4.803672000     -6.887433000
C       -2.519504000      5.234255000     -5.786219000
H       -2.675669000      6.304604000     -5.681255000
C       -3.368236000      2.009725000     -4.218007000
C       -2.926537000      5.199950000     -2.115600000
H       -3.550270000      5.592939000     -1.299732000
C       -1.848018000      6.225284000     -2.456372000
H       -2.269905000      7.196566000     -2.731946000
H       -1.195725000      6.379493000     -1.587927000
H       -1.223646000      5.875806000     -3.286510000
C       -2.308671000      3.883043000     -1.637926000
H       -1.669062000      3.442436000     -2.411473000
H       -1.685918000      4.062921000     -0.753638000
H       -3.076096000      3.147739000     -1.372106000
C       -4.740978000      6.583765000     -3.984665000
H       -3.881759000      7.198325000     -4.282994000
C       -5.715456000      6.476423000     -5.162500000
H       -6.603883000      5.900525000     -4.877171000
H       -6.045424000      7.476726000     -5.466422000
H       -5.261302000      5.991212000     -6.032421000
C       -5.418754000      7.254840000     -2.784745000
H       -4.719690000      7.440598000     -1.963972000
H       -5.838185000      8.220020000     -3.091468000
H       -6.241593000      6.638426000     -2.402039000
C       -1.159110000      5.718201000     -7.796428000
C       -0.390354000      5.273721000     -8.853745000
C       -0.700404000      2.974879000     -8.167872000
C       -0.161890000      3.893708000     -9.038575000
H       -1.336920000      6.781310000     -7.653269000
H        0.041347000      5.987834000     -9.548868000
H        0.444326000      3.558038000     -9.875067000
H       -0.526073000      1.910824000     -8.306014000
H       -4.473241000     -2.501608000      0.241884000
H       -2.428135000     -1.146222000      0.291061000
$$$$
70
C30P2H38, INT(Ph-side open) radical cation or iso-4a-Ph+. to 3a-Ph+.
P       -4.583918000     -0.015337000     -3.869797000
C       -5.765894000      0.792882000     -2.708118000
C       -5.972773000      2.200413000     -2.872561000
C       -6.929456000      2.872637000     -2.059876000
H       -7.096510000      3.934087000     -2.215602000
C       -7.608951000      2.183673000     -1.075870000
C       -7.372640000      0.818757000     -0.881547000
C       -6.461989000      0.141857000     -1.694574000
H       -6.308477000     -0.920513000     -1.531264000
C       -5.273196000      2.924264000     -3.824244000
C       -5.767267000     -0.787937000     -5.123028000
H       -5.092573000     -1.316716000     -5.811986000
C       -6.776265000     -1.781663000     -4.551997000
H       -6.295142000     -2.613559000     -4.028751000
H       -7.377369000     -2.204224000     -5.366608000
H       -7.461733000     -1.286796000     -3.855175000
C       -6.471897000      0.322017000     -5.908536000
H       -7.169527000      0.872985000     -5.267140000
H       -7.049249000     -0.113808000     -6.732143000
H       -5.759356000      1.039325000     -6.330392000
C       -3.953204000     -1.475276000     -2.882903000
H       -4.793042000     -2.043161000     -2.462886000
C       -3.074486000     -0.959931000     -1.738481000
H       -2.214215000     -0.404325000     -2.131632000
H       -2.691706000     -1.802695000     -1.151012000
H       -3.626600000     -0.298849000     -1.062166000
C       -3.156652000     -2.402712000     -3.807211000
H       -3.783858000     -2.849724000     -4.584691000
H       -2.716836000     -3.218601000     -3.222016000
H       -2.337872000     -1.861349000     -4.296933000
P       -2.950813000      4.651665000     -3.423080000
C       -2.897946000      5.238607000     -5.127251000
C       -4.028523000      4.452699000     -5.507790000
C       -4.491945000      4.456009000     -6.798882000
H       -5.348585000      3.863345000     -7.108418000
C       -3.813674000      5.272563000     -7.740984000
C       -2.676736000      6.067253000     -7.344392000
C       -2.217299000      6.037001000     -6.000319000
H       -1.358141000      6.633407000     -5.706472000
C       -4.395497000      3.786756000     -4.240472000
C       -1.567247000      3.551863000     -2.932877000
H       -1.949017000      2.991617000     -2.066122000
C       -0.345877000      4.384361000     -2.523143000
H       -0.543844000      5.021504000     -1.656711000
H        0.465881000      3.698445000     -2.260233000
H       -0.001531000      5.011155000     -3.353243000
C       -1.255213000      2.577321000     -4.072185000
H       -0.880436000      3.111004000     -4.951851000
H       -0.476418000      1.886087000     -3.734571000
H       -2.132751000      1.988643000     -4.357857000
C       -3.392737000      5.877009000     -2.132491000
H       -2.494298000      6.499845000     -2.009643000
C       -4.557365000      6.745266000     -2.616740000
H       -5.460530000      6.142911000     -2.760539000
H       -4.769191000      7.500257000     -1.853307000
H       -4.324913000      7.260920000     -3.553110000
C       -3.709906000      5.154664000     -0.816515000
H       -2.854702000      4.592919000     -0.430661000
H       -3.986085000      5.904998000     -0.068938000
H       -4.557231000      4.470163000     -0.936645000
C       -2.029304000      6.870102000     -8.313965000
C       -2.471841000      6.896657000     -9.614460000
C       -4.238384000      5.327792000     -9.091631000
C       -3.584274000      6.119203000    -10.004667000
H       -1.173008000      7.466094000     -8.008954000
H       -1.966107000      7.517015000    -10.348484000
H       -3.923439000      6.149423000    -11.036110000
H       -5.094685000      4.729999000     -9.392797000
H       -7.907489000      0.278492000     -0.106115000
H       -8.323081000      2.707937000     -0.447248000
$$$$
70
C30P2H38, TS from INT(Nap-side open) radical cation to 3a-Ph radical cation
P       -5.721763000      0.119594000     -4.277138000
C       -5.103372000     -0.471352000     -2.684457000
C       -3.968463000      0.315868000     -2.436672000
C       -3.224642000      0.144271000     -1.266012000
H       -2.345731000      0.750453000     -1.072121000
C       -3.640525000     -0.835324000     -0.370007000
C       -4.763862000     -1.628017000     -0.627055000
C       -5.509808000     -1.455477000     -1.792159000
H       -6.377732000     -2.076494000     -1.992189000
C       -3.712964000      1.247683000     -3.498857000
C       -7.322900000      1.022797000     -4.058087000
H       -7.552101000      1.431586000     -5.051997000
C       -8.438770000      0.063253000     -3.624068000
H       -8.594712000     -0.750647000     -4.337613000
H       -9.372361000      0.632416000     -3.549027000
H       -8.225672000     -0.365046000     -2.639163000
C       -7.136287000      2.174952000     -3.068001000
H       -6.872574000      1.799798000     -2.072781000
H       -8.079600000      2.724328000     -2.982111000
H       -6.359092000      2.874159000     -3.392172000
C       -5.892346000     -1.296067000     -5.456726000
H       -6.571325000     -2.000038000     -4.948291000
C       -4.528027000     -1.964286000     -5.650454000
H       -3.826825000     -1.282363000     -6.143226000
H       -4.651967000     -2.846091000     -6.287503000
H       -4.091082000     -2.289025000     -4.701099000
C       -6.508951000     -0.839842000     -6.779840000
H       -7.510000000     -0.418638000     -6.650670000
H       -6.591472000     -1.704457000     -7.446712000
H       -5.874976000     -0.093743000     -7.271006000
P       -3.893403000      5.016634000     -3.271744000
C       -2.914554000      4.544692000     -4.764985000
C       -2.645413000      3.140630000     -4.972517000
C       -1.885641000      2.712713000     -6.067200000
H       -1.684079000      1.652531000     -6.193000000
C       -1.404690000      3.629274000     -7.014010000
C       -1.693841000      5.019788000     -6.833216000
C       -2.440739000      5.433013000     -5.699287000
H       -2.623852000      6.498275000     -5.588615000
C       -3.153075000      2.175024000     -4.103379000
C       -2.514003000      5.409356000     -2.040398000
H       -3.062245000      5.779544000     -1.162210000
C       -1.520961000      6.475557000     -2.496282000
H       -2.007070000      7.428050000     -2.728125000
H       -0.787885000      6.660952000     -1.701442000
H       -0.972158000      6.145131000     -3.385367000
C       -1.794590000      4.119496000     -1.636593000
H       -1.221434000      3.707266000     -2.475370000
H       -1.089012000      4.327233000     -0.823825000
H       -2.497385000      3.352945000     -1.293588000
C       -4.572011000      6.702036000     -3.725803000
H       -3.772755000      7.350616000     -4.106867000
C       -5.641847000      6.532725000     -4.809839000
H       -6.468989000      5.913717000     -4.442054000
H       -6.049996000      7.511312000     -5.088190000
H       -5.241341000      6.063007000     -5.714073000
C       -5.167636000      7.355754000     -2.473930000
H       -4.406082000      7.578665000     -1.720499000
H       -5.653213000      8.299597000     -2.747525000
H       -5.925758000      6.709159000     -2.015282000
C       -1.211260000      5.945858000     -7.782815000
C       -0.478227000      5.516077000     -8.867108000
C       -0.647848000      3.216550000     -8.141414000
C       -0.195198000      4.143588000     -9.048017000
H       -1.427347000      7.002332000     -7.645870000
H       -0.113180000      6.236902000     -9.592999000
H        0.383821000      3.825257000     -9.909829000
H       -0.434475000      2.158855000     -8.272130000
H       -5.057014000     -2.388988000      0.089839000
H       -3.075808000     -0.992601000      0.544347000
$$$$
70
C30P2H38, TS from INT(Ph-side open) radical cation to 3a-Ph radical cation
P       -4.778922000     -0.141755000     -4.123202000
C       -6.009692000      0.572034000     -2.952037000
C       -6.200812000      1.984955000     -2.973039000
C       -7.162249000      2.591488000     -2.129813000
H       -7.298542000      3.667278000     -2.177672000
C       -7.894629000      1.820203000     -1.248436000
C       -7.691566000      0.438632000     -1.201787000
C       -6.763164000     -0.170372000     -2.042907000
H       -6.642261000     -1.247562000     -1.989569000
C       -5.431881000      2.804706000     -3.802835000
C       -5.884014000     -0.583316000     -5.594339000
H       -5.189415000     -1.089855000     -6.279773000
C       -7.043344000     -1.522727000     -5.270338000
H       -6.706452000     -2.467126000     -4.832571000
H       -7.592600000     -1.758959000     -6.189981000
H       -7.745478000     -1.051653000     -4.573374000
C       -6.379334000      0.691622000     -6.280618000
H       -7.082753000      1.236761000     -5.640514000
H       -6.906398000      0.431651000     -7.205964000
H       -5.554067000      1.365590000     -6.533342000
C       -4.369397000     -1.800011000     -3.359229000
H       -5.289131000     -2.346138000     -3.114061000
C       -3.559981000     -1.571939000     -2.078047000
H       -2.620511000     -1.052667000     -2.302265000
H       -3.312339000     -2.534924000     -1.616591000
H       -4.109782000     -0.976108000     -1.342224000
C       -3.567615000     -2.631735000     -4.366471000
H       -4.155700000     -2.892155000     -5.251821000
H       -3.243278000     -3.566327000     -3.894574000
H       -2.670522000     -2.093373000     -4.695794000
P       -2.849012000      4.712855000     -3.177969000
C       -2.990007000      5.179979000     -4.917784000
C       -4.100381000      4.424749000     -5.386069000
C       -4.513180000      4.510756000     -6.698064000
H       -5.363801000      3.940665000     -7.060374000
C       -3.815558000      5.374695000     -7.575457000
C       -2.701848000      6.146788000     -7.094507000
C       -2.300155000      6.032749000     -5.738717000
H       -1.461182000      6.622229000     -5.378264000
C       -4.675174000      3.632538000     -4.335177000
C       -1.325987000      3.699476000     -2.898772000
H       -1.386774000      3.385164000     -1.847819000
C       -0.063243000      4.543917000     -3.114214000
H       -0.024852000      5.418780000     -2.459101000
H        0.809973000      3.918413000     -2.896463000
H        0.012403000      4.876684000     -4.154547000
C       -1.350885000      2.462971000     -3.800456000
H       -1.327508000      2.747141000     -4.858508000
H       -0.462303000      1.857317000     -3.594238000
H       -2.237251000      1.845141000     -3.626043000
C       -2.888039000      6.212786000     -2.095562000
H       -2.046296000      6.831926000     -2.446047000
C       -4.200697000      6.967684000     -2.325470000
H       -5.056003000      6.370490000     -1.991653000
H       -4.183857000      7.895418000     -1.744274000
H       -4.345398000      7.227988000     -3.378528000
C       -2.683563000      5.836759000     -0.627176000
H       -1.715675000      5.359599000     -0.448739000
H       -2.725520000      6.748414000     -0.022017000
H       -3.475972000      5.164679000     -0.280159000
C       -2.026834000      7.010156000     -7.989909000
C       -2.427539000      7.111350000     -9.300600000
C       -4.200926000      5.506556000     -8.932637000
C       -3.521987000      6.354205000     -9.774103000
H       -1.185096000      7.590774000     -7.621415000
H       -1.902266000      7.776744000     -9.979435000
H       -3.826835000      6.445958000    -10.812569000
H       -5.043970000      4.924305000     -9.295317000
H       -8.270368000     -0.171034000     -0.513920000
H       -8.622708000      2.288795000     -0.593162000
$$$$
70
C30P2H38, 3a-Ph radical cation
P       -5.174282000     -0.509357000     -4.680688000
C       -5.546877000     -0.104042000     -2.938676000
C       -5.292875000      1.229753000     -2.532690000
C       -5.602974000      1.638247000     -1.222149000
H       -5.411186000      2.665803000     -0.929003000
C       -6.121232000      0.724700000     -0.319380000
C       -6.347459000     -0.597445000     -0.707639000
C       -6.059388000     -1.007383000     -2.005204000
H       -6.253434000     -2.037067000     -2.288886000
C       -4.701386000      2.142980000     -3.429108000
C       -6.792086000     -0.223783000     -5.593009000
H       -6.559531000     -0.519511000     -6.625369000
C       -7.931353000     -1.093492000     -5.056583000
H       -7.702352000     -2.161854000     -5.104083000
H       -8.829222000     -0.915833000     -5.660677000
H       -8.165753000     -0.832705000     -4.018872000
C       -7.168288000      1.258292000     -5.585274000
H       -7.397643000      1.603831000     -4.571061000
H       -8.064862000      1.404061000     -6.197870000
H       -6.368878000      1.886264000     -5.990253000
C       -4.869870000     -2.347675000     -4.713674000
H       -5.710082000     -2.847807000     -4.212650000
C       -3.576059000     -2.659245000     -3.954511000
H       -2.714945000     -2.194531000     -4.447238000
H       -3.414568000     -3.742745000     -3.938116000
H       -3.611047000     -2.306572000     -2.918914000
C       -4.799299000     -2.839087000     -6.162516000
H       -5.747326000     -2.707779000     -6.692453000
H       -4.558250000     -3.907765000     -6.168310000
H       -4.014635000     -2.314496000     -6.719750000
P       -3.305103000      5.350454000     -2.626332000
C       -3.113723000      5.177485000     -4.424065000
C       -3.530708000      3.918511000     -4.974671000
C       -3.354983000      3.658509000     -6.324550000
H       -3.662326000      2.700121000     -6.733745000
C       -2.806112000      4.636915000     -7.177995000
C       -2.427614000      5.908840000     -6.636075000
C       -2.598762000      6.149192000     -5.253115000
H       -2.291710000      7.114110000     -4.858145000
C       -4.138231000      2.976265000     -4.119249000
C       -1.708755000      4.758581000     -1.850161000
H       -1.868147000      4.916716000     -0.774933000
C       -0.517365000      5.598177000     -2.323488000
H       -0.641381000      6.663834000     -2.111668000
H        0.381365000      5.252693000     -1.798957000
H       -0.353545000      5.470851000     -3.398679000
C       -1.483262000      3.267435000     -2.099424000
H       -1.341557000      3.058916000     -3.165415000
H       -0.574294000      2.955340000     -1.573810000
H       -2.317771000      2.661325000     -1.735634000
C       -3.484648000      7.163447000     -2.260491000
H       -2.641881000      7.680134000     -2.742548000
C       -4.799366000      7.676987000     -2.856260000
H       -5.657641000      7.195288000     -2.375790000
H       -4.874343000      8.756161000     -2.685235000
H       -4.861904000      7.499462000     -3.934242000
C       -3.415041000      7.408097000     -0.750298000
H       -2.446946000      7.125101000     -0.327554000
H       -3.566172000      8.475310000     -0.556268000
H       -4.201041000      6.855264000     -0.223827000
C       -1.878296000      6.889782000     -7.496299000
C       -1.717442000      6.628431000     -8.835641000
C       -2.628980000      4.401426000     -8.563828000
C       -2.095480000      5.376143000     -9.372029000
H       -1.589133000      7.851134000     -7.079507000
H       -1.297830000      7.386331000     -9.490586000
H       -1.960082000      5.186687000    -10.432902000
H       -2.919486000      3.437734000     -8.973948000
H       -6.758584000     -1.309658000      0.001576000
H       -6.345019000      1.039218000      0.695713000
$$$$
70
C30P2H38, TS(5-rings) for 3a-Ph radical cation to 4a-Ph radical cation
P       -4.522932000     -0.138754000     -4.305828000
C       -4.702084000      0.467679000     -2.579921000
C       -4.386965000      1.829995000     -2.330493000
C       -4.512440000      2.366627000     -1.041204000
H       -4.273377000      3.413242000     -0.878276000
C       -4.927778000      1.556707000      0.005205000
C       -5.223358000      0.214194000     -0.224411000
C       -5.108736000     -0.322760000     -1.505022000
H       -5.349847000     -1.370141000     -1.658606000
C       -3.928045000      2.597165000     -3.424827000
C       -6.260225000     -0.018572000     -5.011696000
H       -6.154086000     -0.432829000     -6.024133000
C       -7.290371000     -0.840972000     -4.235530000
H       -7.025272000     -1.900835000     -4.181136000
H       -8.261785000     -0.764347000     -4.738456000
H       -7.409443000     -0.459020000     -3.215857000
C       -6.692950000      1.444198000     -5.133297000
H       -6.774974000      1.916269000     -4.147437000
H       -7.679101000      1.490575000     -5.608545000
H       -5.992183000      2.028564000     -5.737353000
C       -4.168098000     -1.964256000     -4.139047000
H       -4.940149000     -2.418615000     -3.503435000
C       -2.798084000     -2.156863000     -3.482256000
H       -2.004342000     -1.729921000     -4.105546000
H       -2.597047000     -3.227316000     -3.362638000
H       -2.747187000     -1.690039000     -2.493683000
C       -4.220438000     -2.624777000     -5.520166000
H       -5.217382000     -2.574501000     -5.968105000
H       -3.950214000     -3.682383000     -5.425087000
H       -3.507409000     -2.156296000     -6.208522000
P       -3.408704000      5.321404000     -3.261456000
C       -3.064575000      5.127377000     -5.041373000
C       -3.133050000      3.777577000     -5.542044000
C       -2.868045000      3.503316000     -6.867322000
H       -2.917791000      2.480970000     -7.230813000
C       -2.545058000      4.550728000     -7.758635000
C       -2.495771000      5.897261000     -7.272400000
C       -2.764074000      6.152983000     -5.903297000
H       -2.717691000      7.182204000     -5.554959000
C       -3.510432000      2.832018000     -4.563962000
C       -1.761962000      5.445527000     -2.393808000
H       -2.026695000      5.556948000     -1.333104000
C       -0.970440000      6.673394000     -2.856212000
H       -1.520127000      7.607960000     -2.712845000
H       -0.046811000      6.732224000     -2.268912000
H       -0.694356000      6.586058000     -3.912205000
C       -0.956393000      4.156677000     -2.568148000
H       -0.720415000      3.975498000     -3.622741000
H       -0.010619000      4.254397000     -2.024710000
H       -1.488802000      3.285297000     -2.176539000
C       -4.323748000      6.924775000     -3.055238000
H       -3.719273000      7.700827000     -3.548718000
C       -5.684228000      6.825116000     -3.751762000
H       -6.310062000      6.063077000     -3.274639000
H       -6.199354000      7.788263000     -3.671774000
H       -5.586445000      6.579334000     -4.813665000
C       -4.469118000      7.264324000     -1.569964000
H       -3.503412000      7.416957000     -1.079717000
H       -5.044959000      8.190818000     -1.472335000
H       -5.010599000      6.474157000     -1.037597000
C       -2.174215000      6.942573000     -8.168459000
C       -1.914313000      6.671059000     -9.491552000
C       -2.273316000      4.305555000     -9.126279000
C       -1.964247000      5.344399000     -9.972374000
H       -2.136475000      7.962384000     -7.794081000
H       -1.668802000      7.479542000    -10.173854000
H       -1.756049000      5.146763000    -11.019888000
H       -2.312754000      3.283540000     -9.493986000
H       -5.549204000     -0.419602000      0.595014000
H       -5.016754000      1.971476000      1.004824000
$$$$
70
C30P2H38, 4a-Ph radical cation
C        0.239831000     -3.117153000      0.100336000
C       -0.639347000     -4.187362000      0.162475000
C       -2.025944000     -3.990064000      0.154542000
C       -2.539145000     -2.698644000      0.078670000
C       -1.666898000     -1.615560000      0.009055000
C       -0.250523000     -1.801792000      0.025078000
P       -2.045563000      0.144999000     -0.040836000
C       -0.330574000      0.619728000     -0.047826000
C        0.471456000     -0.567121000     -0.023613000
C        0.386768000      1.859818000     -0.104043000
C        1.816885000      1.651915000     -0.103338000
P        2.180511000     -0.113705000     -0.065132000
C       -0.076307000      3.167718000     -0.143719000
C        0.819128000      4.258225000     -0.172353000
C        2.235459000      4.027898000     -0.153179000
C        2.707038000      2.691546000     -0.114750000
C        3.085305000     -0.599249000     -1.614331000
C        2.790556000     -2.032099000     -2.064056000
C        4.587659000     -0.318984000     -1.512463000
C        3.164646000     -0.488779000      1.456755000
C        2.422282000      0.062693000      2.678010000
C        3.493675000     -1.974249000      1.628236000
C       -2.940668000      0.608466000     -1.609438000
C       -3.489268000      2.038270000     -1.613572000
C       -4.021859000     -0.408514000     -1.991754000
C       -2.936441000      0.624435000      1.520270000
C       -4.418825000      0.238562000      1.512615000
C       -2.723726000      2.089165000      1.910487000
H        1.309314000     -3.300586000      0.110490000
H       -3.614570000     -2.550599000      0.068803000
H       -1.140135000      3.381456000     -0.136108000
H        3.780383000      2.518642000     -0.086156000
H        2.642701000      0.089413000     -2.348784000
H        1.717228000     -2.210706000     -2.171825000
H        3.261122000     -2.190509000     -3.040303000
H        3.203479000     -2.771685000     -1.371686000
H        4.804738000      0.710447000     -1.213166000
H        5.038099000     -0.480431000     -2.497461000
H        5.076014000     -0.998389000     -0.807162000
H        4.096702000      0.078629000      1.311154000
H        2.221747000      1.134292000      2.589852000
H        1.470539000     -0.460505000      2.822034000
H        3.038408000     -0.099325000      3.568599000
H        2.587765000     -2.551868000      1.835172000
H        4.161174000     -2.085248000      2.489176000
H        3.995753000     -2.405841000      0.758789000
H       -2.126676000      0.540897000     -2.346018000
H       -2.725568000      2.784627000     -1.383936000
H       -3.870713000      2.254221000     -2.617182000
H       -4.319595000      2.156076000     -0.911956000
H       -3.616551000     -1.417704000     -2.094810000
H       -4.438346000     -0.111926000     -2.960365000
H       -4.842525000     -0.428050000     -1.268884000
H       -2.412857000     -0.005463000      2.254925000
H       -4.580524000     -0.813528000      1.262906000
H       -4.821213000      0.406145000      2.517389000
H       -4.993809000      0.856924000      0.818066000
H       -1.661933000      2.335700000      1.994089000
H       -3.187402000      2.254613000      2.888993000
H       -3.192199000      2.775904000      1.199303000
C        0.356131000      5.599314000     -0.211715000
C        3.120236000      5.129579000     -0.171810000
C        1.242954000      6.649514000     -0.230853000
C        2.636934000      6.417667000     -0.210509000
H       -0.715725000      5.781868000     -0.226463000
H        0.871282000      7.670019000     -0.261460000
H        3.323638000      7.258762000     -0.225662000
H        4.191218000      4.941277000     -0.156237000
H       -2.700172000     -4.838865000      0.206437000
H       -0.242235000     -5.197074000      0.220510000
$$$$
76
C34P2H40, iso-4a-radical cation
P       -5.548773000      0.533831000     -4.156003000
C       -5.952337000      0.366262000     -2.410863000
C       -5.126420000      1.499736000     -2.092234000
C       -4.947876000      1.859990000     -0.767075000
H       -4.309972000      2.683355000     -0.461247000
C       -5.626893000      1.109455000      0.234056000
C       -6.466925000     -0.007964000     -0.115158000
C       -6.609267000     -0.384257000     -1.490535000
H       -7.221832000     -1.241467000     -1.756297000
C       -4.684653000      1.930890000     -3.408063000
C       -6.946894000      0.897626000     -5.291658000
H       -6.486630000      1.185908000     -6.247640000
C       -7.802842000     -0.359284000     -5.491146000
H       -7.237673000     -1.180909000     -5.939918000
H       -8.634143000     -0.116060000     -6.160608000
H       -8.224722000     -0.700636000     -4.539200000
C       -7.756589000      2.077445000     -4.746376000
H       -8.204687000      1.831964000     -3.777419000
H       -8.565066000      2.305416000     -5.448217000
H       -7.138549000      2.972585000     -4.628729000
C       -4.532648000     -0.873727000     -4.779688000
H       -5.228120000     -1.726588000     -4.756150000
C       -3.375645000     -1.138614000     -3.811758000
H       -2.678137000     -0.294132000     -3.802431000
H       -2.831849000     -2.027544000     -4.147277000
H       -3.724696000     -1.315251000     -2.790155000
C       -4.037173000     -0.655893000     -6.211936000
H       -4.850357000     -0.451720000     -6.914985000
H       -3.523767000     -1.563505000     -6.545346000
H       -3.319577000      0.170162000     -6.252714000
P       -3.051090000      4.369118000     -3.139894000
C       -2.648080000      4.535515000     -4.885308000
C       -3.480805000      3.407019000     -5.203805000
C       -3.661836000      3.047892000     -6.528915000
H       -4.305135000      2.228708000     -6.834641000
C       -2.978405000      3.794212000     -7.530190000
C       -2.131236000      4.906235000     -7.181071000
C       -1.986334000      5.281677000     -5.805738000
H       -1.368010000      6.134789000     -5.540125000
C       -3.923710000      2.977495000     -3.887751000
C       -1.654801000      3.995526000     -2.005120000
H       -2.116793000      3.707374000     -1.049914000
C       -0.791734000      5.247014000     -1.802451000
H       -1.351916000      6.070253000     -1.350416000
H        0.038801000      4.996970000     -1.134555000
H       -0.368845000      5.589114000     -2.753682000
C       -0.851831000      2.812381000     -2.553245000
H       -0.402025000      3.057669000     -3.521464000
H       -0.044901000      2.577796000     -1.851801000
H       -1.475023000      1.921127000     -2.673369000
C       -4.059164000      5.781366000     -2.513901000
H       -3.358034000      6.629674000     -2.531542000
C       -5.211706000      6.058094000     -3.483902000
H       -5.913194000      5.217071000     -3.501110000
H       -5.752317000      6.947340000     -3.144112000
H       -4.858283000      6.239947000     -4.503052000
C       -4.560403000      5.559811000     -1.084203000
H       -3.750716000      5.347635000     -0.379485000
H       -5.069761000      6.468722000     -0.748151000
H       -5.282878000      4.737673000     -1.049817000
C       -1.470428000      5.616459000     -8.201884000
C       -1.622620000      5.265022000     -9.529582000
C       -7.123284000     -0.722422000      0.905558000
C       -6.973521000     -0.370021000      2.233282000
C       -5.495741000      1.439674000      1.604518000
C       -6.152707000      0.718324000      2.579503000
H       -4.863205000      2.280959000      1.878105000
H       -6.035488000      0.993166000      3.624238000
H       -7.486297000     -0.931793000      3.008347000
H       -7.754114000     -1.563902000      0.628517000
C       -3.111888000      3.464847000     -8.900629000
C       -2.450464000      4.181974000     -9.875706000
H       -0.834160000      6.453880000     -7.924978000
H       -1.106336000      5.823483000    -10.304710000
H       -2.569590000      3.907895000    -10.920426000
H       -3.749835000      2.627625000     -9.174118000
$$$$
76
C34P2H40, TS from iso-4a radical cation to INT(one 4-membered ring closed) 
P       -5.134042000      0.245968000     -4.359465000
C       -5.617415000      0.467760000     -2.615046000
C       -5.530064000      1.880607000     -2.411767000
C       -5.955752000      2.447295000     -1.221672000
H       -5.953248000      3.524375000     -1.079672000
C       -6.406212000      1.603177000     -0.178806000
C       -6.419101000      0.177324000     -0.363614000
C       -6.023377000     -0.372123000     -1.616600000
H       -6.071889000     -1.449465000     -1.758731000
C       -5.038630000      2.504006000     -3.593807000
C       -6.745924000      0.025754000     -5.289640000
H       -6.435396000     -0.110924000     -6.335483000
C       -7.529325000     -1.206335000     -4.830764000
H       -6.967756000     -2.135477000     -4.961525000
H       -8.449972000     -1.286805000     -5.420467000
H       -7.812921000     -1.116851000     -3.776285000
C       -7.603148000      1.289788000     -5.200118000
H       -7.926943000      1.472086000     -4.169002000
H       -8.499560000      1.161206000     -5.817087000
H       -7.064587000      2.175123000     -5.550537000
C       -4.266720000     -1.415656000     -4.438742000
H       -4.929861000     -2.141488000     -3.945239000
C       -2.950586000     -1.333012000     -3.661442000
H       -2.258474000     -0.632711000     -4.142923000
H       -2.473731000     -2.319418000     -3.640575000
H       -3.104226000     -1.008065000     -2.626991000
C       -4.032683000     -1.837144000     -5.889630000
H       -4.967648000     -1.977932000     -6.440043000
H       -3.485570000     -2.786476000     -5.911113000
H       -3.429746000     -1.090455000     -6.420220000
P       -2.986013000      4.596151000     -3.094394000
C       -2.758736000      4.949683000     -4.848093000
C       -3.783347000      4.027330000     -5.226343000
C       -4.064779000      3.787926000     -6.549817000
H       -4.836329000      3.087758000     -6.859455000
C       -3.315640000      4.499395000     -7.524555000
C       -2.294517000      5.438164000     -7.129208000
C       -2.016753000      5.653200000     -5.749859000
H       -1.238232000      6.352829000     -5.457920000
C       -4.255091000      3.517376000     -3.932991000
C       -1.576939000      3.701762000     -2.327623000
H       -1.925347000      3.422215000     -1.322781000
C       -0.365730000      4.637340000     -2.218875000
H       -0.573936000      5.530803000     -1.623086000
H        0.452941000      4.093268000     -1.736569000
H       -0.024951000      4.948843000     -3.212340000
C       -1.263866000      2.435166000     -3.128315000
H       -0.948183000      2.680991000     -4.148196000
H       -0.442682000      1.902568000     -2.637919000
H       -2.126933000      1.765399000     -3.181479000
C       -3.518412000      6.036788000     -2.081206000
H       -2.728576000      6.782025000     -2.265913000
C       -4.851120000      6.570888000     -2.615200000
H       -5.657102000      5.851943000     -2.435243000
H       -5.095060000      7.499715000     -2.090182000
H       -4.808610000      6.786195000     -3.687503000
C       -3.571336000      5.712464000     -0.585706000
H       -2.593634000      5.431227000     -0.185350000
H       -3.909960000      6.605517000     -0.050611000
H       -4.280344000      4.905824000     -0.374228000
C       -1.574617000      6.131780000     -8.129964000
C       -1.837760000      5.920883000     -9.463063000
C       -6.858872000     -0.646589000      0.696267000
C       -7.264732000     -0.100026000      1.893419000
C       -6.832733000      2.131220000      1.065531000
C       -7.250286000      1.298954000      2.077781000
H       -6.821964000      3.209347000      1.206057000
H       -7.573080000      1.718415000      3.026452000
H       -7.598635000     -0.745602000      2.700571000
H       -6.871468000     -1.723911000      0.549545000
C       -3.556037000      4.310084000     -8.908036000
C       -2.836177000      5.002526000     -9.852667000
H       -0.806231000      6.837309000     -7.824078000
H       -1.277455000      6.460711000    -10.220663000
H       -3.035627000      4.843848000    -10.908671000
H       -4.325156000      3.603622000     -9.209979000
$$$$
76
C34P2H40, INT(one 4-membered ring closed) in between iso-4a radical cation and 3a radical cation 
P       -7.750737000      1.911269000     -4.313329000
C       -7.746599000      1.040355000     -2.735084000
C       -6.357670000      1.293499000     -2.519562000
C       -5.724923000      0.860818000     -1.382359000
H       -4.669057000      1.042695000     -1.201663000
C       -6.499310000      0.154177000     -0.425691000
C       -7.901056000     -0.098433000     -0.653736000
C       -8.526417000      0.362460000     -1.843197000
H       -9.582530000      0.170474000     -2.010248000
C       -5.974553000      2.034879000     -3.744119000
C       -8.687166000      3.487826000     -4.318553000
H       -8.255988000      4.069276000     -5.146976000
C      -10.174765000      3.220718000     -4.581474000
H      -10.353228000      2.772475000     -5.562863000
H      -10.706824000      4.176804000     -4.544564000
H      -10.600771000      2.569453000     -3.810137000
C       -8.450719000      4.227943000     -2.998446000
H       -8.876803000      3.672714000     -2.156487000
H       -8.947168000      5.201965000     -3.053121000
H       -7.385966000      4.399849000     -2.811979000
C       -8.001605000      0.910797000     -5.828103000
H       -9.079272000      0.693505000     -5.858088000
C       -7.217579000     -0.400633000     -5.726537000
H       -6.139518000     -0.211760000     -5.687921000
H       -7.425868000     -1.000007000     -6.618200000
H       -7.504602000     -0.983992000     -4.846782000
C       -7.601701000      1.739392000     -7.056311000
H       -8.207344000      2.643649000     -7.163922000
H       -7.748726000      1.125178000     -7.950261000
H       -6.544298000      2.024026000     -7.012262000
P       -4.531796000      5.560448000     -3.802010000
C       -3.487910000      4.478273000     -4.873109000
C       -3.871933000      3.076715000     -4.980965000
C       -3.144691000      2.214571000     -5.836270000
H       -3.434654000      1.169530000     -5.902314000
C       -2.065098000      2.685818000     -6.597872000
C       -1.691575000      4.063583000     -6.493132000
C       -2.429066000      4.915545000     -5.621484000
H       -2.118344000      5.955882000     -5.572911000
C       -4.902855000      2.556961000     -4.248100000
C       -3.596304000      5.506357000     -2.160443000
H       -4.142577000      6.228861000     -1.536931000
C       -2.129311000      5.921691000     -2.238119000
H       -2.002974000      6.938792000     -2.621833000
H       -1.680081000      5.885697000     -1.237876000
H       -1.564364000      5.239696000     -2.883659000
C       -3.745978000      4.125772000     -1.515328000
H       -3.215718000      3.360139000     -2.093503000
H       -3.316131000      4.137875000     -0.506783000
H       -4.796320000      3.825096000     -1.435735000
C       -4.162697000      7.280403000     -4.447028000
H       -3.079393000      7.435220000     -4.528923000
C       -4.800492000      7.447049000     -5.830651000
H       -5.889540000      7.336237000     -5.769154000
H       -4.584391000      8.447754000     -6.222719000
H       -4.424108000      6.713196000     -6.550489000
C       -4.723327000      8.317635000     -3.467697000
H       -4.208848000      8.298482000     -2.502249000
H       -4.603883000      9.322424000     -3.889300000
H       -5.793440000      8.154374000     -3.289674000
C       -0.604731000      4.539786000     -7.251058000
C        0.094773000      3.691698000     -8.086819000
C       -8.638022000     -0.807987000      0.324660000
C       -8.033216000     -1.251316000      1.475971000
C       -5.913098000     -0.319948000      0.773913000
C       -6.660963000     -1.004866000      1.700849000
H       -4.857023000     -0.130490000      0.947233000
H       -6.195741000     -1.361223000      2.615401000
H       -8.610028000     -1.794420000      2.218753000
H       -9.693882000     -0.995296000      0.147125000
C       -1.330236000      1.837800000     -7.466973000
C       -0.272742000      2.333764000     -8.193992000
H       -0.323775000      5.587009000     -7.168235000
H        0.931992000      4.069391000     -8.666417000
H        0.285643000      1.677841000     -8.855672000
H       -1.615903000      0.791914000     -7.546012000
$$$$ 
76
C34P2H40, TS from to INT(one 4-membered ring closed) to 3a radical cation
P       -7.687917000      1.706786000     -4.630401000
C       -7.631912000      1.086219000     -2.934139000
C       -6.310421000      1.381930000     -2.500495000
C       -5.894741000      1.060042000     -1.226435000
H       -4.885428000      1.279020000     -0.890215000
C       -6.806361000      0.419191000     -0.354138000
C       -8.136379000      0.107068000     -0.802156000
C       -8.533647000      0.453807000     -2.119132000
H       -9.538138000      0.210605000     -2.455744000
C       -5.545887000      2.018387000     -3.536194000
C       -8.786907000      3.191798000     -4.743159000
H       -8.669874000      3.548241000     -5.775865000
C      -10.250652000      2.808845000     -4.490381000
H      -10.613733000      2.049818000     -5.188984000
H      -10.867804000      3.706086000     -4.614306000
H      -10.389239000      2.444145000     -3.467246000
C       -8.299221000      4.273473000     -3.776345000
H       -8.374834000      3.935834000     -2.736590000
H       -8.931411000      5.160398000     -3.889507000
H       -7.262038000      4.562458000     -3.972494000
C       -8.232899000      0.365528000     -5.783718000
H       -9.210503000      0.042267000     -5.390695000
C       -7.246961000     -0.803731000     -5.703639000
H       -6.261326000     -0.508092000     -6.078785000
H       -7.617685000     -1.624537000     -6.326238000
H       -7.134848000     -1.176372000     -4.680729000
C       -8.392909000      0.894330000     -7.209692000
H       -9.136042000      1.693840000     -7.277202000
H       -8.722870000      0.073556000     -7.855142000
H       -7.439383000      1.267809000     -7.598530000
P       -4.185928000      5.541634000     -3.425589000
C       -3.287174000      4.586574000     -4.725862000
C       -3.592869000      3.180440000     -4.853978000
C       -2.922649000      2.386482000     -5.791600000
H       -3.158149000      1.327833000     -5.857638000
C       -1.972317000      2.943193000     -6.660672000
C       -1.687543000      4.342890000     -6.562649000
C       -2.357450000      5.121801000     -5.583495000
H       -2.098959000      6.175712000     -5.527606000
C       -4.574480000      2.584695000     -4.062091000
C       -2.953095000      5.451312000     -1.995055000
H       -3.419090000      6.081611000     -1.223961000
C       -1.557889000      5.989287000     -2.304129000
H       -1.576612000      7.031100000     -2.637858000
H       -0.935163000      5.939033000     -1.402432000
H       -1.070031000      5.389218000     -3.080527000
C       -2.887895000      4.019668000     -1.456991000
H       -2.427456000      3.344217000     -2.187541000
H       -2.276156000      3.991637000     -0.547754000
H       -3.882893000      3.632310000     -1.213509000
C       -4.039505000      7.310145000     -4.021752000
H       -2.998769000      7.544637000     -4.279224000
C       -4.918256000      7.493447000     -5.263855000
H       -5.969095000      7.287717000     -5.027095000
H       -4.848531000      8.527362000     -5.621422000
H       -4.618230000      6.831085000     -6.082342000
C       -4.483324000      8.255512000     -2.899757000
H       -3.816188000      8.213208000     -2.033456000
H       -4.486789000      9.287678000     -3.268563000
H       -5.499248000      8.016596000     -2.562131000
C       -0.730507000      4.907095000     -7.433418000
C       -0.085495000      4.122895000     -8.364353000
C       -9.025911000     -0.542808000      0.086274000
C       -8.627658000     -0.870960000      1.360003000
C       -6.430841000      0.064030000      0.965309000
C       -7.321214000     -0.564858000      1.801504000
H       -5.425023000      0.299101000      1.303652000
H       -7.021427000     -0.830797000      2.811010000
H       -9.318509000     -1.368857000      2.034014000
H      -10.030125000     -0.776653000     -0.257758000
C       -1.292304000      2.161171000     -7.630313000
C       -0.368184000      2.742038000     -8.463905000
H       -0.510846000      5.969048000     -7.358182000
H        0.648235000      4.567234000     -9.030713000
H        0.151037000      2.141064000     -9.204555000
H       -1.515040000      1.099574000     -7.699241000
$$$$
76
C34P2H40, 3a radical cation
P       -5.197707000     -0.494823000     -4.707539000
C       -5.556841000     -0.131001000     -2.954057000
C       -5.277231000      1.207552000     -2.517381000
C       -5.553986000      1.589500000     -1.213026000
H       -5.345171000      2.607339000     -0.894838000
C       -6.080314000      0.665130000     -0.288989000
C       -6.333736000     -0.679171000     -0.713404000
C       -6.057758000     -1.043045000     -2.052853000
H       -6.264816000     -2.066299000     -2.355018000
C       -4.693610000      2.122317000     -3.418885000
C       -6.821113000     -0.207353000     -5.606053000
H       -6.587832000     -0.456485000     -6.650451000
C       -7.940329000     -1.120707000     -5.100371000
H       -7.692432000     -2.181424000     -5.197333000
H       -8.845621000     -0.932237000     -5.689893000
H       -8.171494000     -0.910488000     -4.050480000
C       -7.225935000      1.265851000     -5.534786000
H       -7.456811000      1.562963000     -4.505639000
H       -8.127945000      1.419868000     -6.137160000
H       -6.440547000      1.925587000     -5.915824000
C       -4.860542000     -2.325620000     -4.787188000
H       -5.692093000     -2.850338000     -4.296218000
C       -3.560506000     -2.635722000     -4.038482000
H       -2.707987000     -2.143932000     -4.519654000
H       -3.381665000     -3.716515000     -4.051740000
H       -3.600641000     -2.311506000     -2.993962000
C       -4.786147000     -2.779253000     -6.248045000
H       -5.735012000     -2.643045000     -6.775232000
H       -4.535461000     -3.845210000     -6.281062000
H       -4.006082000     -2.233570000     -6.791199000
P       -3.331051000      5.324596000     -2.624756000
C       -3.113543000      5.150197000     -4.420942000
C       -3.536079000      3.896335000     -4.977644000
C       -3.357084000      3.640719000     -6.327297000
H       -3.670747000      2.686845000     -6.742295000
C       -2.790850000      4.616286000     -7.174154000
C       -2.401179000      5.881131000     -6.625372000
C       -2.581252000      6.118657000     -5.242496000
H       -2.271785000      7.080888000     -4.842722000
C       -4.144713000      2.953559000     -4.122527000
C       -1.744107000      4.738096000     -1.825754000
H       -1.917253000      4.899982000     -0.753162000
C       -0.545985000      5.575354000     -2.285820000
H       -0.672567000      6.641884000     -2.079879000
H        0.345581000      5.231814000     -1.747929000
H       -0.367582000      5.443867000     -3.358201000
C       -1.515063000      3.245829000     -2.066024000
H       -1.360495000      3.033252000     -3.129443000
H       -0.612600000      2.935840000     -1.528051000
H       -2.354075000      2.641047000     -1.710272000
C       -3.514644000      7.139247000     -2.266922000
H       -2.663602000      7.653747000     -2.736670000
C       -4.818869000      7.652746000     -2.885217000
H       -5.685379000      7.172371000     -2.418337000
H       -4.896027000      8.732299000     -2.717411000
H       -4.863398000      7.473325000     -3.963794000
C       -3.469089000      7.388284000     -0.756548000
H       -2.508434000      7.104911000     -0.317405000
H       -3.621577000      8.456291000     -0.567889000
H       -4.264381000      6.838146000     -0.241283000
C       -1.838156000      6.860160000     -7.478403000
C       -1.672227000      6.602886000     -8.818410000
C       -6.860641000     -1.607705000      0.215649000
C       -7.120811000     -1.225814000      1.510197000
C       -6.357595000      1.025843000      1.053107000
C       -6.867167000      0.099777000      1.930842000
H       -6.162119000      2.045769000      1.374137000
H       -7.079463000      0.384629000      2.957275000
H       -7.523557000     -1.944174000      2.218212000
H       -7.053930000     -2.626098000     -0.111868000
C       -2.608606000      4.384685000     -8.559428000
C       -2.060213000      5.357277000     -9.361365000
H       -1.541485000      7.816791000     -7.055964000
H       -1.240471000      7.358868000     -9.467636000
H       -1.921181000      5.170129000    -10.422195000
H       -2.907341000      3.426060000     -8.975546000
$$$$
76
C34P2H40, TS(5-ring) for 3a radical cation to 4a radical cation 
P       -4.736656000     -0.098118000     -5.052680000
C       -5.092800000      0.333875000     -3.301999000
C       -4.824599000      1.686857000     -2.885059000
C       -5.076538000      2.091010000     -1.585996000
H       -4.876559000      3.118721000     -1.294251000
C       -5.578746000      1.181144000     -0.633868000
C       -5.830373000     -0.170080000     -1.030939000
C       -5.576596000     -0.555174000     -2.371080000
H       -5.783236000     -1.586335000     -2.645637000
C       -4.276307000      2.554124000     -3.854275000
C       -6.404935000      0.051557000     -5.905592000
H       -6.195337000     -0.263997000     -6.937330000
C       -7.478952000     -0.858814000     -5.307660000
H       -7.194566000     -1.914855000     -5.331895000
H       -8.404627000     -0.747726000     -5.884825000
H       -7.694057000     -0.580393000     -4.270372000
C       -6.866168000      1.510457000     -5.932543000
H       -7.062010000      1.883116000     -4.920405000
H       -7.799971000      1.584205000     -6.501043000
H       -6.125582000      2.165183000     -6.401976000
C       -4.350388000     -1.924727000     -5.018759000
H       -5.156216000     -2.444511000     -4.483104000
C       -3.028331000     -2.150878000     -4.279556000
H       -2.200889000     -1.660709000     -4.804674000
H       -2.813340000     -3.224350000     -4.234249000
H       -3.059857000     -1.768073000     -3.254568000
C       -4.286428000     -2.464516000     -6.450768000
H       -5.249077000     -2.392847000     -6.965488000
H       -3.998718000     -3.521485000     -6.425526000
H       -3.536578000     -1.926344000     -7.042302000
P       -3.489955000      5.160001000     -3.271312000
C       -3.027803000      5.173457000     -5.034693000
C       -3.214389000      3.925174000     -5.730538000
C       -2.884296000      3.807587000     -7.064475000
H       -3.024888000      2.860682000     -7.577702000
C       -2.373596000      4.919613000     -7.770916000
C       -2.204722000      6.168526000     -7.090171000
C       -2.545626000      6.263149000     -5.716501000
H       -2.409407000      7.220006000     -5.217953000
C       -3.766967000      2.908219000     -4.922570000
C       -1.919940000      4.934469000     -2.288072000
H       -2.261291000      4.921268000     -1.243609000
C       -0.952816000      6.104645000     -2.497268000
H       -1.395876000      7.069617000     -2.235932000
H       -0.077748000      5.950907000     -1.855246000
H       -0.607033000      6.145234000     -3.535513000
C       -1.257366000      3.593501000     -2.607956000
H       -0.952878000      3.541885000     -3.659368000
H       -0.357286000      3.490177000     -1.992731000
H       -1.917660000      2.748557000     -2.394195000
C       -4.204972000      6.830142000     -2.879020000
H       -3.463726000      7.575194000     -3.205618000
C       -5.501996000      7.028214000     -3.668513000
H       -6.263845000      6.307901000     -3.351610000
H       -5.886215000      8.036300000     -3.479595000
H       -5.348529000      6.919734000     -4.746493000
C       -4.429370000      6.968686000     -1.371276000
H       -3.497436000      6.899380000     -0.802823000
H       -4.874978000      7.947902000     -1.166171000
H       -5.119961000      6.200653000     -1.004895000
C       -1.699198000      7.279981000     -7.802527000
C       -1.375235000      7.165564000     -9.134611000
C       -6.331724000     -1.085907000     -0.077175000
C       -6.571031000     -0.683763000      1.216305000
C       -5.834943000      1.564362000      0.705531000
C       -6.320466000      0.649754000      1.609443000
H       -5.641182000      2.591264000      1.005004000
H       -6.514933000      0.950739000      2.634814000
H       -6.955131000     -1.393216000      1.943421000
H       -6.523988000     -2.111194000     -0.383182000
C       -2.030954000      4.835593000     -9.141906000
C       -1.542488000      5.935660000     -9.807151000
H       -1.571899000      8.224883000     -7.280483000
H       -0.988077000      8.024146000     -9.675331000
H       -1.281709000      5.861111000    -10.858908000
H       -2.160371000      3.888336000     -9.658829000
$$$$
76
C34P2H40, 4a radical cation
C        0.245415000     -3.107858000      0.101014000
C       -0.630906000     -4.209896000      0.163664000
C       -2.050586000     -3.998332000      0.153931000
C       -2.543447000     -2.672241000      0.077643000
C       -1.672397000     -1.615369000      0.010304000
C       -0.239943000     -1.809003000      0.025665000
P       -2.047541000      0.151572000     -0.042415000
C       -0.334639000      0.620183000     -0.051280000
C        0.469896000     -0.569128000     -0.028009000
C        0.383524000      1.858435000     -0.106319000
C        1.814268000      1.649864000     -0.105701000
P        2.178741000     -0.114666000     -0.068528000
C       -0.077655000      3.168055000     -0.144719000
C        0.818437000      4.257137000     -0.171718000
C        2.235081000      4.025822000     -0.152613000
C        2.705175000      2.689374000     -0.115821000
C        3.084411000     -0.601529000     -1.617205000
C        2.789955000     -2.034762000     -2.066370000
C        4.586613000     -0.320453000     -1.515652000
C        3.162167000     -0.492914000      1.453545000
C        2.418651000      0.057142000      2.674752000
C        3.491852000     -1.978399000      1.624501000
C       -2.945618000      0.605617000     -1.611263000
C       -3.487821000      2.038207000     -1.616592000
C       -4.032567000     -0.406825000     -1.988401000
C       -2.935790000      0.624416000      1.521163000
C       -4.418495000      0.240408000      1.517873000
C       -2.720444000      2.088801000      1.912233000
H        1.314352000     -3.298353000      0.111702000
H       -3.619769000     -2.524965000      0.066966000
H       -1.141220000      3.383265000     -0.137096000
H        3.778346000      2.515248000     -0.087158000
H        2.641757000      0.086381000     -2.352306000
H        1.716605000     -2.214256000     -2.172153000
H        3.259589000     -2.193152000     -3.043102000
H        3.204139000     -2.774000000     -1.374327000
H        4.803067000      0.709595000     -1.218020000
H        5.037205000     -0.483239000     -2.500390000
H        5.075472000     -0.998326000     -0.809253000
H        4.094129000      0.075041000      1.309194000
H        2.217568000      1.128706000      2.587131000
H        1.466985000     -0.466664000      2.817271000
H        3.033886000     -0.105187000      3.565902000
H        2.586553000     -2.556195000      1.833463000
H        4.161278000     -2.089025000      2.484026000
H        3.992208000     -2.410334000      0.754244000
H       -2.133455000      0.533054000     -2.349398000
H       -2.720111000      2.781315000     -1.389956000
H       -3.870551000      2.253882000     -2.619701000
H       -4.315945000      2.160664000     -0.913129000
H       -3.632171000     -1.417448000     -2.095972000
H       -4.452506000     -0.106725000     -2.954417000
H       -4.849783000     -0.423977000     -1.261644000
H       -2.409944000     -0.006593000      2.253304000
H       -4.582684000     -0.812015000      1.271243000
H       -4.817257000      0.410479000      2.523641000
H       -4.994642000      0.858378000      0.823980000
H       -1.658211000      2.334454000      1.991801000
H       -3.180433000      2.253143000      2.892604000
H       -3.191444000      2.776319000      1.203400000
C       -2.920531000     -5.110631000      0.220085000
C       -0.149530000     -5.543477000      0.240055000
C        0.356905000      5.599260000     -0.209267000
C        3.120761000      5.126991000     -0.169512000
C       -2.419865000     -6.390125000      0.293748000
C       -1.022120000     -6.603223000      0.303658000
C        1.244613000      6.648437000     -0.226694000
C        2.638777000      6.415485000     -0.206422000
H       -0.714774000      5.782967000     -0.223938000
H        0.873837000      7.669333000     -0.255864000
H        3.326112000      7.256079000     -0.220214000
H        4.191576000      4.937582000     -0.153973000
H       -3.994056000     -4.936621000      0.211726000
H        0.924774000     -5.711438000      0.248108000
H       -0.636906000     -7.617505000      0.362082000
H       -3.094900000     -7.239205000      0.344551000
$$$$
70
C30P2H38, iso-4b-Ph radical cation
P       -5.455291000      0.425130000     -3.969953000
C       -5.918336000      0.370705000     -2.233004000
C       -5.146879000      1.544650000     -1.985740000
C       -5.026199000      2.003918000     -0.663327000
H       -4.430801000      2.871457000     -0.400655000
C       -5.700755000      1.287761000      0.329503000
C       -6.463201000      0.147380000      0.059506000
C       -6.569604000     -0.342262000     -1.257853000
C       -4.666224000      1.904969000     -3.307874000
C       -6.830886000      0.638416000     -5.169267000
H       -6.359214000      0.817477000     -6.145706000
C       -7.669855000     -0.643776000     -5.236375000
H       -7.090335000     -1.503335000     -5.584925000
H       -8.494955000     -0.486992000     -5.938766000
H       -8.101396000     -0.882012000     -4.257749000
C       -7.663407000      1.862685000     -4.778337000
H       -8.125938000      1.725758000     -3.794712000
H       -8.463004000      1.996961000     -5.513888000
H       -7.056914000      2.772973000     -4.755792000
C       -4.355620000     -0.975170000     -4.448350000
H       -5.019839000     -1.852465000     -4.447913000
C       -3.269814000     -1.162600000     -3.384519000
H       -2.615388000     -0.285366000     -3.339526000
H       -2.659166000     -2.030682000     -3.653002000
H       -3.693149000     -1.334038000     -2.390745000
C       -3.754514000     -0.789337000     -5.844567000
H       -4.515502000     -0.644864000     -6.617323000
H       -3.180702000     -1.685664000     -6.100913000
H       -3.068610000      0.064303000     -5.860529000
P       -3.087421000      4.411409000     -3.168665000
C       -2.642136000      4.466697000     -4.903302000
C       -3.441361000      3.320635000     -5.144208000
C       -3.622802000      2.873687000     -6.481519000
H       -4.244102000      2.017212000     -6.721247000
C       -3.002347000      3.577804000     -7.482707000
C       -2.205927000      4.741433000     -7.248373000
C       -2.032185000      5.227131000     -5.901335000
C       -3.918323000      2.946361000     -3.835125000
C       -1.754253000      4.109792000     -1.941795000
H       -2.278083000      3.831514000     -1.015457000
C       -0.923538000      5.373699000     -1.695470000
H       -1.528994000      6.210151000     -1.334888000
H       -0.167946000      5.152002000     -0.934861000
H       -0.401380000      5.682752000     -2.607098000
C       -0.895087000      2.928929000     -2.404150000
H       -0.380115000      3.162666000     -3.342303000
H       -0.137442000      2.722460000     -1.641489000
H       -1.493957000      2.024907000     -2.549497000
C       -4.153773000      5.832236000     -2.681774000
H       -3.462674000      6.689099000     -2.674777000
C       -5.226844000      6.060725000     -3.750688000
H       -5.899745000      5.198805000     -3.815109000
H       -5.820584000      6.937377000     -3.472390000
H       -4.790737000      6.239026000     -4.737741000
C       -4.765572000      5.655899000     -1.289537000
H       -4.012995000      5.471652000     -0.516889000
H       -5.303513000      6.571606000     -1.023980000
H       -5.484106000      4.829620000     -1.285807000
C       -1.603861000      5.445565000     -8.308829000
H       -5.623913000      1.630987000      1.358384000
C       -1.278582000      6.409950000     -5.690778000
C       -0.865365000      6.589372000     -8.074441000
C       -0.711267000      7.070422000     -6.757026000
H       -3.127455000      3.255910000     -8.514582000
H       -1.735618000      5.074966000     -9.322981000
H       -0.407606000      7.123497000     -8.901408000
H       -0.136411000      7.976142000     -6.583285000
H       -1.157961000      6.785906000     -4.678081000
H       -7.139130000     -1.240020000     -1.478896000
H       -6.966637000     -0.369143000      0.870321000
$$$$
70
C30P2H38, TS from iso-4b-Ph radical cation to INT(Nap-side closed) raidcal cation
P       -5.673383000      0.524723000     -4.285895000
C       -5.734681000      0.550608000     -2.458892000
C       -4.623526000      1.363480000     -2.146845000
C       -4.251279000      1.569532000     -0.811298000
H       -3.377417000      2.164036000     -0.560891000
C       -5.030081000      0.987823000      0.185927000
C       -6.148914000      0.211676000     -0.128028000
C       -6.509730000     -0.018620000     -1.461186000
C       -3.993888000      1.789218000     -3.363562000
C       -7.434167000      0.589300000     -4.946595000
H       -7.305553000      0.733772000     -6.028560000
C       -8.258446000     -0.679368000     -4.713051000
H       -7.802206000     -1.565638000     -5.162187000
H       -9.247725000     -0.547902000     -5.168952000
H       -8.409583000     -0.870038000     -3.646495000
C       -8.125916000      1.829277000     -4.372308000
H       -8.282330000      1.726443000     -3.292781000
H       -9.105927000      1.957580000     -4.845048000
H       -7.541521000      2.738894000     -4.547994000
C       -4.992107000     -1.145450000     -4.754286000
H       -5.703069000     -1.880685000     -4.350365000
C       -3.622799000     -1.386996000     -4.118864000
H       -2.886358000     -0.665239000     -4.487951000
H       -3.277938000     -2.393645000     -4.381179000
H       -3.658983000     -1.312289000     -3.027646000
C       -4.931054000     -1.275582000     -6.279374000
H       -5.911932000     -1.159031000     -6.750428000
H       -4.546780000     -2.266860000     -6.544231000
H       -4.253639000     -0.527141000     -6.706682000
P       -2.930867000      4.566276000     -3.123554000
C       -2.270265000      4.568712000     -4.798752000
C       -2.668640000      3.246353000     -5.014180000
C       -2.452053000      2.614064000     -6.256614000
H       -2.757525000      1.586296000     -6.426822000
C       -1.835771000      3.354106000     -7.238619000
C       -1.428323000      4.706429000     -7.044454000
C       -1.652936000      5.358023000     -5.781592000
C       -3.298344000      2.854731000     -3.751725000
C       -1.708140000      4.700122000     -1.758818000
H       -2.241401000      4.323132000     -0.873875000
C       -1.292607000      6.155090000     -1.516501000
H       -2.143145000      6.798893000     -1.275541000
H       -0.599322000      6.181455000     -0.669405000
H       -0.772539000      6.565273000     -2.388144000
C       -0.510093000      3.793023000     -2.053093000
H        0.040477000      4.147936000     -2.930805000
H        0.167738000      3.812737000     -1.193860000
H       -0.815751000      2.756641000     -2.226747000
C       -4.385273000      5.654059000     -2.851924000
H       -3.982359000      6.676959000     -2.816036000
C       -5.348285000      5.526896000     -4.035683000
H       -5.731486000      4.504069000     -4.118634000
H       -6.198011000      6.197453000     -3.872416000
H       -4.871970000      5.800395000     -4.981863000
C       -5.058838000      5.314854000     -1.516588000
H       -4.387602000      5.448301000     -0.663147000
H       -5.915793000      5.981983000     -1.378964000
H       -5.427773000      4.283121000     -1.514731000
C       -0.804965000      5.438804000     -8.079989000
H       -4.762836000      1.139236000      1.228332000
C       -1.265596000      6.707317000     -5.615830000
C       -0.429526000      6.749230000     -7.888433000
C       -0.665743000      7.385991000     -6.651141000
H       -1.645370000      2.905678000     -8.211122000
H       -0.629243000      4.948848000     -9.034467000
H        0.047240000      7.301237000     -8.692953000
H       -0.371303000      8.423156000     -6.518436000
H       -1.453181000      7.199385000     -4.665136000
H       -7.364508000     -0.647315000     -1.688931000
H       -6.734389000     -0.234011000      0.670752000
$$$$
70
C30P2H38, INT(Nap-side closed) for conversion of iso-4b-Ph radical cation to 3b-Ph radical cation
P       -5.447079000     -0.112238000     -4.544447000
C       -5.185358000      0.167295000     -2.740153000
C       -4.257472000      1.188319000     -2.416485000
C       -3.922895000      1.435570000     -1.066999000
H       -3.185632000      2.196588000     -0.829360000
C       -4.524111000      0.698843000     -0.059546000
C       -5.451304000     -0.295519000     -0.375962000
C       -5.774613000     -0.557698000     -1.706599000
C       -3.643994000      1.913146000     -3.464367000
C       -7.157434000      0.617885000     -4.839088000
H       -7.365547000      0.366330000     -5.889196000
C       -8.278891000      0.062733000     -3.963952000
H       -8.372295000     -1.024736000     -4.043895000
H       -9.235877000      0.502892000     -4.270353000
H       -8.117710000      0.318973000     -2.911153000
C       -7.067123000      2.141772000     -4.727164000
H       -6.825920000      2.446230000     -3.701316000
H       -8.027711000      2.598398000     -4.993044000
H       -6.297667000      2.545707000     -5.393229000
C       -5.724584000     -1.965160000     -4.633177000
H       -6.483887000     -2.255927000     -3.895378000
C       -4.412122000     -2.682804000     -4.303492000
H       -3.635821000     -2.428328000     -5.034560000
H       -4.562714000     -3.768195000     -4.334116000
H       -4.040755000     -2.420933000     -3.307044000
C       -6.224831000     -2.347362000     -6.029107000
H       -7.208555000     -1.920951000     -6.247989000
H       -6.309332000     -3.437693000     -6.104307000
H       -5.524635000     -2.011339000     -6.803492000
P       -3.036664000      4.807710000     -3.191102000
C       -2.183360000      4.882190000     -4.773683000
C       -2.381593000      3.524349000     -5.023889000
C       -1.908579000      2.917927000     -6.204157000
H       -2.063974000      1.861384000     -6.397207000
C       -1.245819000      3.726686000     -7.097237000
C       -1.039022000      5.119246000     -6.871232000
C       -1.523734000      5.740881000     -5.669375000
C       -3.133364000      3.055752000     -3.849547000
C       -1.987909000      5.021098000     -1.697166000
H       -2.601514000      4.629939000     -0.872424000
C       -1.679867000      6.501761000     -1.442862000
H       -2.582952000      7.102536000     -1.305574000
H       -1.085188000      6.574654000     -0.526468000
H       -1.089392000      6.926517000     -2.260895000
C       -0.715320000      4.179835000     -1.831672000
H       -0.088232000      4.546150000     -2.651456000
H       -0.143217000      4.262028000     -0.902379000
H       -0.938201000      3.122981000     -2.005775000
C       -4.623141000      5.719268000     -3.066847000
H       -4.342138000      6.755155000     -2.827217000
C       -5.352607000      5.689585000     -4.411657000
H       -5.607968000      4.664817000     -4.697561000
H       -6.283653000      6.257204000     -4.316459000
H       -4.755300000      6.139496000     -5.209960000
C       -5.465218000      5.133991000     -1.925466000
H       -4.965951000      5.210543000     -0.955139000
H       -6.405208000      5.691561000     -1.866596000
H       -5.705409000      4.082424000     -2.116374000
C       -0.365414000      5.921782000     -7.819600000
H       -4.262659000      0.889846000      0.977383000
C       -1.334021000      7.126551000     -5.472759000
C       -0.186477000      7.268640000     -7.599601000
C       -0.676837000      7.873494000     -6.422958000
H       -0.861925000      3.303791000     -8.022755000
H        0.006494000      5.456874000     -8.729104000
H        0.331670000      7.874659000     -8.336855000
H       -0.534361000      8.939230000     -6.269534000
H       -1.718727000      7.591707000     -4.568846000
H       -6.481387000     -1.350842000     -1.930788000
H       -5.913237000     -0.878378000      0.415675000
70
C30P2H38, TS from INT(Nap-side closed) radical cation to 3b-Ph radical cation
P       -5.176384000      1.576373000     -1.274564000
C       -4.866194000      0.100341000     -2.333161000
C       -3.954826000      0.246827000     -3.416905000
C       -3.629458000     -0.858076000     -4.235789000
H       -2.920503000     -0.721925000     -5.046416000
C       -4.228847000     -2.083356000     -4.013574000
C       -5.148168000     -2.227050000     -2.971870000
C       -5.458802000     -1.149017000     -2.147036000
C       -3.392672000      1.494049000     -3.722906000
C       -3.935333000      1.295270000      0.124217000
H       -4.151887000      2.123221000      0.814316000
C       -4.089942000     -0.030205000      0.866314000
H       -5.090399000     -0.157594000      1.290485000
H       -3.369783000     -0.074443000      1.692610000
H       -3.887487000     -0.877420000      0.201670000
C       -2.508986000      1.475340000     -0.399068000
H       -2.240506000      0.675449000     -1.099018000
H       -1.800725000      1.436937000      0.436603000
H       -2.383491000      2.434350000     -0.911642000
C       -6.832988000      1.204964000     -0.488324000
H       -6.833413000      0.196429000     -0.055903000
C       -7.923960000      1.294581000     -1.560583000
H       -7.965960000      2.304636000     -1.985461000
H       -8.901663000      1.073453000     -1.116999000
H       -7.757618000      0.588109000     -2.380521000
C       -7.093396000      2.212096000      0.637456000
H       -6.383311000      2.104366000      1.463124000
H       -8.100830000      2.058084000      1.040707000
H       -7.034922000      3.242439000      0.266080000
P       -3.983953000      3.514072000     -6.294950000
C       -2.679443000      4.502094000     -5.521680000
C       -2.306659000      3.798853000     -4.379765000
C       -1.323087000      4.302934000     -3.495201000
H       -1.050097000      3.742359000     -2.607713000
C       -0.716809000      5.493188000     -3.802883000
C       -1.050727000      6.224828000     -4.973458000
C       -2.060001000      5.729223000     -5.866419000
C       -2.993722000      2.559768000     -4.200958000
C       -5.666639000      4.210315000     -5.942541000
H       -6.355005000      3.477950000     -6.386628000
C       -5.863424000      5.573295000     -6.618644000
H       -5.701307000      5.533538000     -7.699703000
H       -6.895858000      5.896463000     -6.443373000
H       -5.195646000      6.324981000     -6.185738000
C       -5.915183000      4.282483000     -4.434619000
H       -5.207982000      4.963457000     -3.947853000
H       -6.925550000      4.669070000     -4.264337000
H       -5.835604000      3.302575000     -3.955449000
C       -3.716107000      3.247485000     -8.109397000
H       -3.876705000      4.220681000     -8.597002000
C       -2.274336000      2.792728000     -8.348682000
H       -2.078970000      1.833415000     -7.857168000
H       -2.119393000      2.661887000     -9.424618000
H       -1.546734000      3.525287000     -7.986362000
C       -4.740191000      2.243924000     -8.647986000
H       -5.769046000      2.592972000     -8.522042000
H       -4.562199000      2.102549000     -9.719061000
H       -4.635131000      1.271911000     -8.154272000
C       -0.401726000      7.442800000     -5.280118000
H       -3.987098000     -2.928771000     -4.650637000
C       -2.369073000      6.475544000     -7.027267000
C       -0.724494000      8.143556000     -6.418051000
C       -1.713595000      7.654233000     -7.296080000
H        0.050653000      5.894968000     -3.146011000
H        0.359086000      7.814432000     -4.598620000
H       -0.218599000      9.077186000     -6.645246000
H       -1.960303000      8.215053000     -8.192765000
H       -3.130072000      6.116942000     -7.712530000
H       -6.166421000     -1.300496000     -1.338202000
H       -5.616939000     -3.190381000     -2.792316000
$$$$
70
C30P2H38, 3b-Ph radical cation
P       -5.201101000     -0.419263000     -4.643212000
C       -5.637901000      0.092156000     -2.932619000
C       -5.361750000      1.438065000     -2.583788000
C       -5.716004000      1.933752000     -1.313613000
H       -5.503924000      2.971108000     -1.072729000
C       -6.302497000      1.091832000     -0.384251000
C       -6.552828000     -0.242127000     -0.710881000
C       -6.224338000     -0.732937000     -1.971057000
C       -4.702653000      2.290970000     -3.492107000
C       -6.819095000     -0.139721000     -5.572991000
H       -6.594477000     -0.508085000     -6.584066000
C       -8.008381000     -0.914708000     -5.007027000
H       -7.834819000     -1.994650000     -4.990128000
H       -8.893038000     -0.729126000     -5.628346000
H       -8.239545000     -0.585543000     -3.987936000
C       -7.126988000      1.356099000     -5.667226000
H       -7.356014000      1.775248000     -4.680665000
H       -8.005382000      1.508777000     -6.304580000
H       -6.291183000      1.920486000     -6.093043000
C       -5.038957000     -2.278447000     -4.536009000
H       -5.924427000     -2.695986000     -4.039436000
C       -3.792486000     -2.629473000     -3.717144000
H       -2.887533000     -2.251063000     -4.206204000
H       -3.700864000     -3.718241000     -3.631344000
H       -3.832480000     -2.213277000     -2.705245000
C       -4.952485000     -2.866509000     -5.948359000
H       -5.873931000     -2.712068000     -6.517790000
H       -4.776257000     -3.946136000     -5.883406000
H       -4.121294000     -2.423508000     -6.509738000
P       -3.143798000      5.312065000     -2.779282000
C       -2.885312000      5.176234000     -4.567437000
C       -3.411285000      3.969509000     -5.049444000
C       -3.289830000      3.617568000     -6.419247000
H       -3.691689000      2.669013000     -6.759558000
C       -2.696760000      4.492860000     -7.286501000
C       -2.175085000      5.736091000     -6.844682000
C       -2.255234000      6.093225000     -5.456678000
C       -4.079324000      3.115199000     -4.145691000
C       -1.649045000      4.696509000     -1.858559000
H       -1.928411000      4.801611000     -0.801414000
C       -0.424465000      5.571236000     -2.156936000
H       -0.586334000      6.623863000     -1.908672000
H        0.410412000      5.206365000     -1.547398000
H       -0.133472000      5.494935000     -3.209697000
C       -1.377345000      3.222189000     -2.160047000
H       -1.143105000      3.069844000     -3.219224000
H       -0.508944000      2.901949000     -1.574867000
H       -2.227240000      2.587959000     -1.895347000
C       -3.635244000      7.002296000     -2.196425000
H       -2.738423000      7.637764000     -2.204968000
C       -4.699745000      7.586770000     -3.127674000
H       -5.595122000      6.956062000     -3.141121000
H       -4.986980000      8.576380000     -2.757379000
H       -4.338388000      7.699502000     -4.153686000
C       -4.139748000      6.897003000     -0.750780000
H       -3.377762000      6.504839000     -0.071105000
H       -4.414760000      7.898570000     -0.404254000
H       -5.027470000      6.258723000     -0.690033000
C       -1.556063000      6.622708000     -7.754260000
H       -6.561033000      1.470583000      0.600165000
C       -1.685824000      7.322800000     -5.049436000
C       -1.029935000      7.818341000     -7.325227000
C       -1.093810000      8.165312000     -5.961522000
H       -2.618600000      4.244052000     -8.341849000
H       -1.500360000      6.336766000     -8.801422000
H       -0.557911000      8.493303000     -8.032802000
H       -0.666281000      9.104961000     -5.624468000
H       -1.707864000      7.609888000     -4.004898000
H       -6.441386000     -1.771127000     -2.201860000
H       -7.015650000     -0.901445000      0.017677000
$$$$
70
C30P2H38, TS(5-rings) for conversion of 3b-Ph radical cation to 4b-Ph radical cation
P       -1.114786000     -3.137849000     -0.554384000
C       -1.214059000     -2.560472000      1.194941000
C       -0.630513000     -1.306713000      1.525301000
C       -0.684206000     -0.818609000      2.840111000
H       -0.235875000      0.142559000      3.070302000
C       -1.294970000     -1.565815000      3.834819000
C       -1.856654000     -2.802973000      3.527461000
C       -1.812061000     -3.290084000      2.223192000
C        0.023050000     -0.588446000      0.496038000
C       -2.776113000     -2.585855000     -1.255235000
H       -2.766328000     -2.992866000     -2.276288000
C       -3.989174000     -3.138245000     -0.507252000
H       -3.997687000     -4.231676000     -0.474141000
H       -4.906474000     -2.812621000     -1.012614000
H       -4.020936000     -2.761205000      0.520907000
C       -2.835074000     -1.059491000     -1.354600000
H       -2.813128000     -0.595566000     -0.361339000
H       -3.771980000     -0.762204000     -1.839319000
H       -2.002586000     -0.655375000     -1.939194000
C       -1.256474000     -4.997697000     -0.416496000
H       -2.126444000     -5.258306000      0.200041000
C        0.010389000     -5.553242000      0.241680000
H        0.893669000     -5.332140000     -0.368438000
H       -0.070633000     -6.642001000      0.337654000
H        0.173773000     -5.137319000      1.241185000
C       -1.456599000     -5.595671000     -1.813169000
H       -2.402522000     -5.283698000     -2.265918000
H       -1.464590000     -6.689255000     -1.742830000
H       -0.639894000     -5.308343000     -2.485970000
P        0.825309000      1.952331000      0.810983000
C        1.333204000      1.848849000     -0.938489000
C        1.131968000      0.566789000     -1.482625000
C        1.467088000      0.275158000     -2.824115000
H        1.306024000     -0.728341000     -3.203438000
C        1.974534000      1.266622000     -3.619939000
C        2.179072000      2.577067000     -3.124070000
C        1.859623000      2.886996000     -1.756568000
C        0.562844000     -0.379328000     -0.598690000
C        2.304620000      1.847431000      1.934344000
H        1.863320000      1.821855000      2.940818000
C        3.222592000      3.068342000      1.814304000
H        2.697584000      4.009549000      2.000736000
H        4.016317000      2.972543000      2.564033000
H        3.693529000      3.111088000      0.827176000
C        3.067605000      0.543080000      1.690218000
H        3.447072000      0.492989000      0.663703000
H        3.926688000      0.508819000      2.368217000
H        2.447663000     -0.337556000      1.877261000
C       -0.223245000      3.440065000      1.177445000
H        0.434522000      4.318569000      1.225852000
C       -1.258232000      3.624743000      0.065750000
H       -1.901892000      2.741998000     -0.018860000
H       -1.891146000      4.483619000      0.312323000
H       -0.792766000      3.811548000     -0.906105000
C       -0.884979000      3.250731000      2.548016000
H       -0.151908000      3.117652000      3.349461000
H       -1.475472000      4.143821000      2.777615000
H       -1.559150000      2.387596000      2.540471000
C        2.701039000      3.589239000     -3.963060000
H       -1.328224000     -1.185701000      4.851395000
C        2.084062000      4.212159000     -1.306986000
C        2.899598000      4.863497000     -3.491253000
C        2.585932000      5.172779000     -2.151891000
H        2.227013000      1.059010000     -4.656436000
H        2.940905000      3.335315000     -4.992268000
H        3.298624000      5.633748000     -4.144326000
H        2.745702000      6.181004000     -1.781061000
H        1.862192000      4.481625000     -0.281657000
H       -2.263197000     -4.254485000      2.011823000
H       -2.337155000     -3.391636000      4.303445000
$$$$
70
C30P2H38, 4b-Ph radical cation
C        0.434813000     -3.119834000      0.172486000
C       -0.358605000     -4.259494000      0.129202000
C       -1.753180000     -4.176941000      0.052890000
C       -2.367797000     -2.926751000      0.015012000
C       -1.580004000     -1.784735000      0.055215000
C       -0.159597000     -1.848903000      0.140260000
P       -2.114897000     -0.068699000      0.007268000
C       -0.450609000      0.550970000      0.020230000
C        0.447827000     -0.546862000      0.144717000
C        0.159314000      1.832995000     -0.141157000
C        1.571439000      1.786216000     -0.107399000
P        2.109441000      0.083918000      0.087022000
C       -0.478019000      3.081066000     -0.356421000
C        0.268055000      4.218544000     -0.510110000
C        1.690062000      4.199694000     -0.445501000
C        2.365825000      2.951554000     -0.233292000
C        3.083471000     -0.422841000     -1.412641000
C        2.129859000     -0.495069000     -2.608787000
C        3.910748000     -1.697914000     -1.250639000
C        3.091996000     -0.177691000      1.641218000
C        2.624331000      0.812393000      2.712666000
C        2.978305000     -1.620342000      2.145543000
C       -3.100113000      0.188955000     -1.541273000
C       -2.154321000      0.107611000     -2.742547000
C       -3.970550000      1.445738000     -1.567478000
C       -3.104468000      0.372794000      1.512106000
C       -3.063967000      1.879481000      1.790340000
C       -2.584840000     -0.413579000      2.720071000
H        1.513350000     -3.221128000      0.227935000
H       -1.560723000      3.133887000     -0.408239000
H        3.769156000      0.425294000     -1.556184000
H        1.535714000      0.418682000     -2.715381000
H        2.715231000     -0.631642000     -3.523928000
H        1.444211000     -1.343342000     -2.508152000
H        4.626435000     -1.628269000     -0.426813000
H        4.479018000     -1.858740000     -2.173118000
H        3.275490000     -2.575572000     -1.097058000
H        4.136013000      0.034177000      1.367395000
H        2.784620000      1.851591000      2.414460000
H        1.559416000      0.673419000      2.932584000
H        3.186747000      0.625330000      3.633450000
H        1.944079000     -1.852370000      2.421009000
H        3.598656000     -1.724930000      3.041662000
H        3.319796000     -2.356109000      1.414096000
H       -3.760927000     -0.692401000     -1.537280000
H       -1.534492000     -0.794737000     -2.717736000
H       -2.746258000      0.092415000     -3.663390000
H       -1.492934000      0.980370000     -2.771387000
H       -4.679742000      1.475645000     -0.736090000
H       -4.546730000      1.443980000     -2.498845000
H       -3.366749000      2.358238000     -1.553963000
H       -4.133124000      0.060487000      1.277644000
H       -3.437191000      2.481991000      0.959090000
H       -3.690608000      2.088282000      2.663505000
H       -2.042630000      2.199097000      2.023578000
H       -2.687513000     -1.493107000      2.587462000
H       -3.158073000     -0.116201000      3.604383000
H       -1.529739000     -0.183618000      2.909465000
C        2.447649000      5.382303000     -0.579567000
C        3.823634000      5.357069000     -0.499267000
C        3.779593000      2.962151000     -0.144323000
C        4.488553000      4.136557000     -0.274988000
H       -0.226693000      5.171381000     -0.682010000
H        1.922419000      6.320297000     -0.743339000
H        4.395580000      6.274341000     -0.602049000
H        5.572247000      4.119824000     -0.199936000
H        4.318513000      2.037092000      0.041466000
H        0.118680000     -5.235304000      0.152505000
H       -3.450784000     -2.849983000     -0.046947000
H       -2.353984000     -5.080155000      0.019275000
$$$$
76
C34P2H40, iso-4b radical cation
P       -4.425797000      0.060968000     -3.971508000
C       -4.245842000     -0.157870000     -2.204179000
C       -3.651579000      1.126085000     -2.103866000
C       -3.143907000      1.554187000     -0.846994000
H       -2.666593000      2.519773000     -0.719611000
C       -3.257178000      0.695636000      0.217249000
C       -3.836883000     -0.607562000      0.118692000
C       -4.335591000     -1.071368000     -1.152758000
C       -3.707902000      1.642627000     -3.449767000
C       -6.132539000      0.102745000     -4.650757000
H       -6.019886000      0.379552000     -5.708411000
C       -6.788015000     -1.280194000     -4.558295000
H       -6.211297000     -2.054605000     -5.072561000
H       -7.777003000     -1.230911000     -5.025132000
H       -6.922938000     -1.576347000     -3.512735000
C       -6.946929000      1.180792000     -3.929737000
H       -7.032365000      0.957997000     -2.860438000
H       -7.956202000      1.204096000     -4.353193000
H       -6.499198000      2.172139000     -4.045968000
C       -3.339170000     -1.068411000     -4.939838000
H       -3.828254000     -2.050335000     -4.848234000
C       -1.954173000     -1.133841000     -4.289187000
H       -1.457425000     -0.158669000     -4.335454000
H       -1.341036000     -1.855511000     -4.838385000
H       -2.006450000     -1.451058000     -3.243789000
C       -3.254029000     -0.677508000     -6.418677000
H       -4.233951000     -0.640261000     -6.903999000
H       -2.649350000     -1.425011000     -6.942284000
H       -2.763531000      0.294330000     -6.537445000
P       -2.576225000      4.380117000     -3.577040000
C       -2.778550000      4.599436000     -5.342072000
C       -3.428726000      3.342282000     -5.426543000
C       -3.976845000      2.933041000     -6.672744000
H       -4.501181000      1.990520000     -6.788184000
C       -3.845343000      3.782973000     -7.742090000
C       -3.204348000      5.058128000     -7.659640000
C       -2.662615000      5.502643000     -6.399135000
C       -3.366504000      2.827556000     -4.079671000
C       -0.865012000      4.252796000     -2.920834000
H       -0.975783000      3.838456000     -1.908108000
C       -0.195928000      5.629427000     -2.834752000
H       -0.743687000      6.322941000     -2.190350000
H        0.808238000      5.503949000     -2.416816000
H       -0.091981000      6.076994000     -3.828709000
C       -0.063806000      3.270138000     -3.780470000
H        0.053407000      3.650383000     -4.801001000
H        0.932972000      3.148909000     -3.344535000
H       -0.542307000      2.287227000     -3.826325000
C       -3.591682000      5.573567000     -2.608388000
H       -3.076474000      6.534307000     -2.763400000
C       -4.999128000      5.657802000     -3.206496000
H       -5.521782000      4.700673000     -3.104126000
H       -5.568316000      6.418441000     -2.662562000
H       -4.978470000      5.934052000     -4.264575000
C       -3.626657000      5.249921000     -1.112357000
H       -2.627838000      5.163352000     -0.673561000
H       -4.152577000      6.057107000     -0.592432000
H       -4.175383000      4.320429000     -0.928950000
C       -3.108187000      5.906458000     -8.779289000
C       -3.911695000     -1.463980000      1.233678000
C       -4.860123000     -2.385984000     -1.244026000
C       -4.441078000     -2.735128000      1.119865000
C       -4.908880000     -3.192969000     -0.129584000
H       -2.876517000      1.002089000      1.189427000
H       -3.537542000     -1.108254000      2.191086000
H       -4.491691000     -3.386183000      1.987205000
H       -5.312450000     -4.198588000     -0.212747000
H       -5.218693000     -2.747549000     -2.204238000
C       -2.069657000      6.788650000     -6.322942000
C       -2.515043000      7.150367000     -8.679963000
C       -2.001037000      7.588386000     -7.441430000
H       -4.258363000      3.491336000     -8.705581000
H       -3.516269000      5.566586000     -9.728571000
H       -2.448233000      7.795329000     -9.550763000
H       -1.545069000      8.572302000     -7.370526000
H       -1.674262000      7.132993000     -5.370781000
$$$$
76
C34P2H40, TS for the converion of iso-4b radical cation to 4b radical cation
P       -0.778436000     -2.750105000     -0.627001000
C       -0.454859000     -2.375151000      1.152720000
C       -0.029934000     -1.049999000      1.374508000
C        0.275251000     -0.570937000      2.674544000
H        0.582445000      0.463201000      2.792980000
C        0.194230000     -1.413232000      3.745914000
C       -0.216413000     -2.757969000      3.583864000
C       -0.559447000     -3.250799000      2.276980000
C        0.108515000     -0.199349000      0.255415000
C       -2.632699000     -2.615322000     -0.869796000
H       -2.762222000     -2.860161000     -1.933691000
C       -3.454249000     -3.594493000     -0.029301000
H       -3.182835000     -4.637290000     -0.217076000
H       -4.514479000     -3.476958000     -0.283961000
H       -3.341024000     -3.388294000      1.040171000
C       -3.092376000     -1.172008000     -0.646359000
H       -2.921509000     -0.857771000      0.389865000
H       -4.167925000     -1.102751000     -0.842828000
H       -2.575516000     -0.471571000     -1.308735000
C       -0.271916000     -4.490482000     -1.080391000
H       -0.970279000     -5.220788000     -0.654376000
C        1.145788000     -4.768224000     -0.577009000
H        1.852925000     -4.038200000     -0.987544000
H        1.460041000     -5.764652000     -0.906743000
H        1.212670000     -4.734886000      0.514319000
C       -0.347726000     -4.605019000     -2.609578000
H       -1.358063000     -4.424651000     -2.989303000
H       -0.055298000     -5.618247000     -2.906790000
H        0.336122000     -3.897138000     -3.090894000
P        0.762639000      2.460583000      0.433042000
C        0.618279000      2.424027000     -1.397552000
C        0.328673000      1.139724000     -1.901486000
C        0.154812000      0.904799000     -3.285644000
H       -0.056146000     -0.103563000     -3.626448000
C        0.238393000      1.950767000     -4.162580000
C        0.519124000      3.263162000     -3.711414000
C        0.725564000      3.513640000     -2.310099000
C        0.206825000      0.116032000     -0.936137000
C        2.570654000      2.454118000      0.900924000
H        2.546598000      2.391567000      1.998377000
C        3.316317000      3.725878000      0.487543000
H        2.854816000      4.633222000      0.888038000
H        4.339288000      3.671786000      0.877968000
H        3.376313000      3.810200000     -0.602379000
C        3.260668000      1.202060000      0.353796000
H        3.232103000      1.181850000     -0.741492000
H        4.311518000      1.214360000      0.662012000
H        2.803656000      0.283024000      0.730381000
C       -0.069351000      3.953095000      1.175436000
H        0.536475000      4.846741000      0.979951000
C       -1.460888000      4.124568000      0.563966000
H       -2.073723000      3.232237000      0.735012000
H       -1.960075000      4.974864000      1.040988000
H       -1.418496000      4.314919000     -0.512261000
C       -0.142859000      3.747081000      2.694185000
H        0.847740000      3.642889000      3.147783000
H       -0.627880000      4.619033000      3.146170000
H       -0.735844000      2.860007000      2.942608000
C        0.610489000      4.332047000     -4.633345000
C       -0.305944000     -3.615712000      4.704856000
C       -1.000439000     -4.595261000      2.184549000
C       -0.722697000     -4.916843000      4.566908000
C       -1.076931000     -5.404078000      3.292846000
H        0.444483000     -1.058726000      4.742452000
H       -0.039052000     -3.219115000      5.681113000
H       -0.786964000     -5.567840000      5.433719000
H       -1.418550000     -6.429357000      3.184060000
H       -1.291507000     -4.998583000      1.225340000
C        1.031214000      4.841434000     -1.918563000
C        0.895061000      5.607240000     -4.210305000
C        1.109736000      5.857979000     -2.839860000
H        0.090681000      1.786585000     -5.226779000
H        0.451859000      4.120268000     -5.687587000
H        0.961381000      6.420812000     -4.926437000
H        1.345016000      6.864739000     -2.507092000
H        1.216186000      5.064991000     -0.876465000
$$$$
76
C34P2H40, 4b radical cation
C        0.458489000     -3.113083000      0.156230000
C       -0.287965000     -4.260637000      0.133508000
C       -1.709923000     -4.233075000      0.113164000
C       -2.384965000     -2.966884000      0.098932000
C       -1.588441000     -1.796997000      0.089841000
C       -0.177477000     -1.846029000      0.141665000
P       -2.127027000     -0.084651000      0.016877000
C       -0.462306000      0.546815000      0.041824000
C        0.432519000     -0.550576000      0.142154000
C        0.148803000      1.830466000     -0.126364000
C        1.560093000      1.780955000     -0.110547000
P        2.098009000      0.076682000      0.075169000
C       -0.485927000      3.081681000     -0.330883000
C        0.262414000      4.217277000     -0.489535000
C        1.683776000      4.194459000     -0.440064000
C        2.357242000      2.943192000     -0.239685000
C        3.063294000     -0.421738000     -1.432725000
C        2.099001000     -0.519834000     -2.618402000
C        3.920688000     -1.677031000     -1.274061000
C        3.081632000     -0.182604000      1.628884000
C        2.599727000      0.795079000      2.705580000
C        2.991512000     -1.629461000      2.125207000
C       -3.056614000      0.207469000     -1.566641000
C       -2.063004000      0.184160000     -2.731191000
C       -3.945077000      1.451669000     -1.579553000
C       -3.141921000      0.391347000      1.498782000
C       -3.046126000      1.891882000      1.793512000
C       -2.690674000     -0.431503000      2.709635000
H        1.540757000     -3.177364000      0.180801000
H       -1.568171000      3.141166000     -0.371200000
H        3.728620000      0.440357000     -1.587755000
H        1.484451000      0.380466000     -2.723015000
H        2.678584000     -0.647587000     -3.538429000
H        1.433697000     -1.382693000     -2.507051000
H        4.639589000     -1.590282000     -0.454680000
H        4.486590000     -1.824303000     -2.200164000
H        3.307414000     -2.569516000     -1.116953000
H        4.122049000      0.046631000      1.355472000
H        2.746352000      1.837957000      2.413522000
H        1.536942000      0.640262000      2.924945000
H        3.164788000      0.610015000      3.625058000
H        1.961672000     -1.880789000      2.400086000
H        3.613665000     -1.727452000      3.020764000
H        3.346248000     -2.355605000      1.390353000
H       -3.700886000     -0.681298000     -1.633672000
H       -1.426340000     -0.706505000     -2.709356000
H       -2.619795000      0.184341000     -3.673892000
H       -1.418906000      1.069761000     -2.710694000
H       -4.677825000      1.446709000     -0.768059000
H       -4.494665000      1.470850000     -2.526668000
H       -3.355867000      2.371747000     -1.521072000
H       -4.178764000      0.133717000      1.239095000
H       -3.396417000      2.513609000      0.966419000
H       -3.670795000      2.113106000      2.665101000
H       -2.016068000      2.173886000      2.035814000
H       -2.837604000     -1.504059000      2.559876000
H       -3.275381000     -0.120070000      3.581507000
H       -1.632277000     -0.251423000      2.931096000
C       -2.469093000     -5.422607000      0.115551000
C        2.443828000      5.375434000     -0.577797000
C        3.819898000      5.344709000     -0.511877000
C        3.772217000      2.948322000     -0.165664000
C       -3.801871000     -2.963173000      0.111417000
C       -3.846577000     -5.384579000      0.115012000
C       -4.512124000     -4.143449000      0.118300000
C        4.483120000      4.120641000     -0.299215000
H       -0.231900000      5.171758000     -0.653266000
H        1.920028000      6.315685000     -0.732605000
H        4.394221000      6.260189000     -0.617128000
H        5.567454000      4.100203000     -0.235721000
H        4.310484000      2.021006000      0.009887000
H       -4.343148000     -2.021182000      0.127249000
H       -5.598089000     -4.115391000      0.130514000
H       -4.420375000     -6.306423000      0.118856000
H       -1.943770000     -6.374634000      0.123112000
H        0.208492000     -5.227969000      0.137551000
$$$$
