# Supplementary material for: π-Extended diphosphonium-bridged ladder stilbenes: water-soluble fluorophores with up to eight annulated rings
Source: Chem Sci. 2025 Sep 29;16(43):20517–26. doi: 10.1039/d5sc03752b (PMC12499890; doi:10.1039/d5sc03752b)
Supplement: SC-016-D5SC03752B-s001 [file SC-016-D5SC03752B-s001.zip › opt_dicatons_in_water_for_TDDFT_NICS_and_AICD.xyz]

64
C26P2H36 [H]2+ in water
C        0.179113000     -3.103732000      0.109067000
C       -0.707543000     -4.176583000      0.164084000
C       -2.080291000     -3.967626000      0.138004000
C       -2.595630000     -2.673163000      0.056161000
C       -1.716568000     -1.605611000     -0.000822000
C       -0.318564000     -1.810110000      0.026031000
P       -2.058383000      0.161642000     -0.051146000
C       -0.294822000      0.598788000     -0.052824000
C        0.426101000     -0.556146000     -0.020096000
C        0.459525000      1.851649000     -0.083481000
C        1.856111000      1.632970000     -0.060297000
P        2.187761000     -0.133022000     -0.048110000
C       -0.017173000      3.155336000     -0.112349000
C        0.885324000      4.217162000     -0.114621000
C        2.254906000      3.990911000     -0.079518000
C        2.751504000      2.686699000     -0.049440000
C        2.998501000     -0.631850000     -1.620934000
C        2.784148000     -2.100557000     -2.001217000
C        4.480862000     -0.232879000     -1.606332000
C        3.091218000     -0.581914000      1.483372000
C        2.273849000     -0.162771000      2.712867000
C        3.548049000     -2.042102000      1.558539000
C       -2.872048000      0.653167000     -1.630853000
C       -3.319041000      2.119428000     -1.655164000
C       -4.018263000     -0.297098000     -2.007854000
C       -2.885851000      0.664071000      1.514635000
C       -4.367686000      0.263481000      1.512323000
C       -2.681593000      2.134803000      1.891703000
H        1.241437000     -3.288690000      0.129872000
H       -3.664726000     -2.526132000      0.036420000
H       -1.074985000      3.360526000     -0.120111000
H        3.817952000      2.519826000     -0.009550000
H        2.471835000     -0.006156000     -2.346213000
H        1.729713000     -2.350019000     -2.094345000
H        3.249856000     -2.265474000     -2.972561000
H        3.248875000     -2.785992000     -1.295297000
H        4.627543000      0.827460000     -1.408761000
H        4.895821000     -0.441564000     -2.591890000
H        5.050496000     -0.807261000     -0.877415000
H        3.976144000      0.057973000      1.411101000
H        1.982700000      0.885842000      2.679962000
H        1.376719000     -0.772481000      2.816910000
H        2.888013000     -0.313072000      3.599960000
H        2.706755000     -2.724429000      1.664233000
H        4.169551000     -2.152782000      2.446796000
H        4.144727000     -2.344427000      0.701609000
H       -2.059942000      0.515713000     -2.349581000
H       -2.505235000      2.814566000     -1.468254000
H       -3.704185000      2.335528000     -2.651222000
H       -4.120250000      2.311242000     -0.944039000
H       -3.687531000     -1.329089000     -2.092934000
H       -4.394973000      0.010526000     -2.983024000
H       -4.846483000     -0.245572000     -1.303767000
H       -2.355201000      0.043484000      2.241844000
H       -4.522150000     -0.788591000      1.281526000
H       -4.764169000      0.439050000      2.511836000
H       -4.947790000      0.865659000      0.815622000
H       -1.629779000      2.388017000      2.000129000
H       -3.161084000      2.301056000      2.856166000
H       -3.140600000      2.814746000      1.176693000
H       -2.757562000     -4.808338000      0.181292000
H       -0.317608000     -5.182482000      0.228404000
H        0.508169000      5.229767000     -0.136420000
H        2.942450000      4.824344000     -0.072041000
$$$$
70
C30P2H38 [4a-Ph]2+ in water
C        3.110888000      2.066113000      0.072971000
C        4.496092000      1.927569000      0.117593000
C        5.087516000      0.670971000      0.101580000
C        4.298381000     -0.478136000      0.038139000
C        2.921534000     -0.342612000     -0.008712000
C        2.311325000      0.932133000      0.011636000
P        1.645850000     -1.611841000     -0.044052000
C        0.298190000     -0.393218000     -0.040402000
C        0.854332000      0.852545000     -0.021633000
C       -1.154770000     -0.474149000     -0.057567000
C       -1.756961000      0.829446000     -0.032231000
P       -0.471953000      2.083416000     -0.040791000
C       -1.958828000     -1.583604000     -0.076676000
C       -3.370202000     -1.452643000     -0.066985000
C       -3.958098000     -0.151196000     -0.027816000
C       -3.111307000      0.989480000     -0.008678000
C       -0.525992000      3.034608000     -1.613484000
C        0.816576000      3.641636000     -2.032611000
C       -1.656657000      4.071850000     -1.574999000
C       -0.566582000      3.092880000      1.486753000
C       -0.468141000      2.181968000      2.718136000
C        0.427506000      4.256882000      1.547861000
C        1.679858000     -2.567495000     -1.620160000
C        0.720445000     -3.763313000     -1.626935000
C        3.106925000     -2.981691000     -2.008761000
C        1.703461000     -2.578120000      1.521429000
C        2.852587000     -3.595930000      1.503282000
C        0.368966000     -3.218172000      1.915832000
H        2.674873000      3.052370000      0.084088000
H        4.771123000     -1.448547000      0.023535000
H       -1.539497000     -2.577185000     -0.085985000
H       -3.568064000      1.968514000      0.031576000
H       -0.788857000      2.251587000     -2.329198000
H        1.594260000      2.887927000     -2.131884000
H        0.682707000      4.109542000     -3.007709000
H        1.156335000      4.412838000     -1.344191000
H       -2.623093000      3.631035000     -1.337730000
H       -1.737073000      4.522414000     -2.563770000
H       -1.451548000      4.868844000     -0.861854000
H       -1.580828000      3.499483000      1.425739000
H       -1.195814000      1.372425000      2.694887000
H        0.529348000      1.752930000      2.810904000
H       -0.660916000      2.782179000      3.606650000
H        1.453379000      3.904930000      1.638885000
H        0.204975000      4.843464000      2.438788000
H        0.355533000      4.922454000      0.691174000
H        1.327935000     -1.823393000     -2.339466000
H       -0.309891000     -3.481758000     -1.427886000
H        0.745984000     -4.207547000     -2.621483000
H        1.022742000     -4.530181000     -0.916215000
H        3.771236000     -2.127346000     -2.110527000
H        3.055546000     -3.478312000     -2.977372000
H        3.539330000     -3.685454000     -1.300265000
H        1.938765000     -1.793199000      2.244992000
H        3.810563000     -3.151778000      1.240633000
H        2.949737000     -4.011275000      2.505801000
H        2.648457000     -4.419946000      0.822096000
H       -0.420910000     -2.480129000      2.031792000
H        0.506091000     -3.709252000      2.879062000
H        0.047956000     -3.976792000      1.204412000
C       -4.215949000     -2.584572000     -0.086385000
C       -5.363815000     -0.029114000     -0.008740000
C       -5.581363000     -2.434090000     -0.068773000
C       -6.159713000     -1.149465000     -0.029612000
H       -3.772382000     -3.570931000     -0.115082000
H       -6.220348000     -3.306332000     -0.084397000
H       -7.236159000     -1.048442000     -0.015822000
H       -5.805273000      0.958271000      0.021345000
H        6.163287000      0.577141000      0.137265000
H        5.114796000      2.812469000      0.165541000
$$$$
76
C34P2H40 [4a]2+ in water
C       -2.800734000     -1.319113000      0.018219000
C       -4.159838000     -0.920392000      0.054858000
C       -4.486097000      0.470401000      0.037127000
C       -3.437850000      1.427233000     -0.018774000
C       -2.137665000      1.012307000     -0.054465000
C       -1.801071000     -0.382984000     -0.033362000
P       -0.627505000      1.988904000     -0.067752000
C        0.434922000      0.516748000     -0.050868000
C       -0.363573000     -0.592099000     -0.049090000
C        1.874497000      0.297844000     -0.049814000
C        2.198044000     -1.101519000     -0.031570000
P        0.685264000     -2.067401000     -0.065214000
C        2.889634000      1.218468000     -0.044683000
C        4.244027000      0.801224000     -0.019193000
C        4.553151000     -0.593119000      0.011003000
C        3.490645000     -1.535967000      0.006706000
C        0.562865000     -2.996404000     -1.648418000
C       -0.868474000     -3.328377000     -2.082072000
C        1.471432000     -4.232867000     -1.615613000
C        0.563156000     -3.091177000      1.452459000
C        0.657939000     -2.196252000      2.695580000
C       -0.649562000     -4.025309000      1.503357000
C       -0.434114000      2.932953000     -1.640820000
C        0.762616000      3.891047000     -1.635631000
C       -1.730847000      3.647361000     -2.048117000
C       -0.510140000      2.951221000      1.497928000
C       -1.425761000      4.182629000      1.463894000
C        0.919519000      3.303922000      1.919327000
H       -2.576347000     -2.374777000      0.029441000
H       -3.702274000      2.474740000     -0.033161000
H        2.684097000      2.277127000     -0.046649000
H        3.737190000     -2.588091000      0.040012000
H        0.977054000     -2.272165000     -2.354823000
H       -1.487225000     -2.438460000     -2.170521000
H       -0.820081000     -3.796827000     -3.064922000
H       -1.354155000     -4.032131000     -1.408874000
H        2.503850000     -3.988233000     -1.372038000
H        1.467649000     -4.683071000     -2.607798000
H        1.112263000     -4.980407000     -0.909804000
H        1.470787000     -3.698708000      1.384286000
H        1.542025000     -1.561013000      2.683143000
H       -0.225102000     -1.565543000      2.795660000
H        0.715968000     -2.836143000      3.575408000
H       -1.579936000     -3.471287000      1.613218000
H       -0.546046000     -4.663465000      2.380582000
H       -0.723102000     -4.673788000      0.633826000
H       -0.243411000      2.129525000     -2.357320000
H        1.704784000      3.390283000     -1.430676000
H        0.842867000      4.333503000     -2.628136000
H        0.629455000      4.703564000     -0.923809000
H       -2.567799000      2.960509000     -2.145827000
H       -1.564621000      4.106286000     -3.022434000
H       -2.000228000      4.439545000     -1.352309000
H       -0.914520000      2.233197000      2.216299000
H       -2.451874000      3.941207000      1.193850000
H       -1.445390000      4.615607000      2.463517000
H       -1.051607000      4.943058000      0.780985000
H        1.540857000      2.419932000      2.040442000
H        0.869258000      3.806610000      2.885101000
H        1.400012000      3.985907000      1.220460000
C       -5.841649000      0.861778000      0.076827000
C       -5.206855000     -1.867761000      0.111558000
C        5.303555000      1.736333000     -0.014526000
C        5.904030000     -1.000240000      0.045088000
C       -6.837397000     -0.083678000      0.132124000
C       -6.516887000     -1.456287000      0.149366000
C        6.608993000      1.309812000      0.017210000
C        6.912285000     -0.066353000      0.047265000
H        5.071212000      2.792804000     -0.036370000
H        7.412838000      2.033191000      0.019793000
H        7.945118000     -0.385404000      0.072369000
H        6.133789000     -2.057360000      0.068427000
H       -6.084611000      1.916101000      0.064066000
H       -4.960920000     -2.921272000      0.125704000
H       -7.311275000     -2.188732000      0.193138000
H       -7.873704000      0.223353000      0.162947000
$$$$
70
C30P2H38 [4b-Ph]2+ in water
C        2.447961000      2.626485000     -0.108502000
C        3.809910000      2.917353000     -0.161955000
C        4.759449000      1.903084000     -0.161239000
C        4.361198000      0.565996000     -0.108883000
C        3.010120000      0.279835000     -0.056315000
C        2.035397000      1.301771000     -0.052562000
P        2.207088000     -1.324821000      0.017697000
C        0.547043000     -0.594056000     -0.021975000
C        0.678122000      0.762050000     -0.015792000
C       -0.811717000     -1.132018000     -0.047589000
C       -1.787203000     -0.135553000     -0.031730000
P       -0.989063000      1.475995000     -0.001824000
C       -1.193193000     -2.484336000     -0.103684000
C       -2.525362000     -2.809584000     -0.134058000
C       -3.535128000     -1.820424000     -0.099435000
C       -3.165866000     -0.435468000     -0.042497000
C       -1.400807000      2.376054000     -1.552120000
C       -0.786554000      1.644341000     -2.753153000
C       -1.076601000      3.871653000     -1.535222000
C       -1.354094000      2.392135000      1.552821000
C       -1.535353000      1.414031000      2.721437000
C       -0.304162000      3.462025000      1.877910000
C        2.667353000     -2.282551000     -1.478152000
C        2.127393000     -1.578316000     -2.730538000
C        2.317785000     -3.771913000     -1.436957000
C        2.549607000     -2.170107000      1.615252000
C        1.520174000     -3.256164000      1.954126000
C        2.672361000     -1.146701000      2.752698000
H        1.730754000      3.431946000     -0.117541000
H       -0.449007000     -3.264224000     -0.128499000
H       -2.487199000      2.258317000     -1.590133000
H       -1.023112000      0.581008000     -2.755883000
H       -1.194358000      2.079944000     -3.664478000
H        0.296137000      1.761494000     -2.777930000
H       -1.574798000      4.394764000     -0.721725000
H       -1.433741000      4.301302000     -2.471009000
H       -0.005861000      4.061092000     -1.479138000
H       -2.308442000      2.881229000      1.339301000
H       -2.339389000      0.702733000      2.547888000
H       -0.617183000      0.862949000      2.924770000
H       -1.779971000      1.991860000      3.612096000
H        0.654564000      3.008906000      2.124723000
H       -0.646606000      4.013202000      2.752989000
H       -0.160381000      4.181458000      1.076117000
H        3.757724000     -2.184088000     -1.459257000
H        2.390053000     -0.521684000     -2.758768000
H        2.564208000     -2.054880000     -3.607345000
H        1.044418000     -1.670168000     -2.801205000
H        2.774157000     -4.281556000     -0.591327000
H        2.705056000     -4.231063000     -2.346318000
H        1.242522000     -3.942323000     -1.420070000
H        3.524382000     -2.634373000      1.440668000
H        1.409092000     -4.005409000      1.174913000
H        1.857386000     -3.768837000      2.854305000
H        0.544930000     -2.820588000      2.166006000
H        3.465595000     -0.424047000      2.578013000
H        2.900521000     -1.687024000      3.670910000
H        1.737190000     -0.608593000      2.908356000
C       -4.907548000     -2.165985000     -0.113036000
C       -5.874183000     -1.196169000     -0.064264000
C       -4.192466000      0.539626000      0.013768000
C       -5.510853000      0.166853000      0.003380000
H       -2.820702000     -3.849149000     -0.181588000
H       -5.179454000     -3.212118000     -0.158873000
H       -6.920099000     -1.469596000     -0.073278000
H       -6.282084000      0.923189000      0.049292000
H       -3.943322000      1.589488000      0.074418000
H        4.127307000      3.949547000     -0.206892000
H        5.101287000     -0.222129000     -0.108274000
H        5.811384000      2.146134000     -0.203722000
$$$$
76
C34P2H40 [4b]2+ in water
C       -2.000514000     -2.419317000     -0.095300000
C       -3.353711000     -2.638824000     -0.135219000
C       -4.283302000     -1.574148000     -0.100405000
C       -3.807495000     -0.222334000     -0.032578000
C       -2.409429000     -0.031236000     -0.012590000
C       -1.514213000     -1.101417000     -0.029018000
P       -1.487247000      1.513345000      0.018873000
C        0.118320000      0.670303000      0.002713000
C       -0.118195000     -0.670275000      0.002717000
C        1.514371000      1.101387000     -0.029136000
C        2.409533000      0.031144000     -0.012502000
P        1.487272000     -1.513386000      0.018825000
C        2.000810000      2.419222000     -0.095712000
C        3.354025000      2.638622000     -0.135501000
C        4.283538000      1.573885000     -0.100346000
C        3.807612000      0.222123000     -0.032409000
C        1.840706000     -2.449307000     -1.523759000
C        1.383008000     -1.635622000     -2.741728000
C        1.317086000     -3.887150000     -1.543121000
C        1.772347000     -2.446274000      1.580691000
C        2.020831000     -1.474325000      2.742361000
C        0.642843000     -3.430480000      1.909240000
C       -1.840784000      2.449520000     -1.523514000
C       -1.381869000      1.636728000     -2.741547000
C       -1.318622000      3.887901000     -1.541924000
C       -1.772560000      2.446177000      1.580712000
C       -0.643173000      3.430480000      1.909370000
C       -2.021202000      1.474282000      2.742374000
H       -1.320777000     -3.255152000     -0.119354000
H        1.321135000      3.255089000     -0.120176000
H        2.933733000     -2.478529000     -1.514391000
H        1.761682000     -0.614671000     -2.725312000
H        1.765965000     -2.119837000     -3.639234000
H        0.296696000     -1.606334000     -2.812307000
H        1.703163000     -4.482397000     -0.718758000
H        1.652820000     -4.352497000     -2.469692000
H        0.229202000     -3.926528000     -1.536525000
H        2.688014000     -3.007300000      1.376064000
H        2.884689000     -0.835942000      2.572899000
H        1.150309000     -0.844796000      2.926301000
H        2.203428000     -2.060797000      3.642194000
H       -0.279706000     -2.903959000      2.148220000
H        0.939209000     -3.998859000      2.790149000
H        0.447350000     -4.143479000      1.112683000
H       -2.933839000      2.477715000     -1.514609000
H       -1.759624000      0.615424000     -2.725615000
H       -1.764929000      2.120888000     -3.639041000
H       -0.295508000      1.608440000     -2.811725000
H       -1.706002000      4.482398000     -0.717614000
H       -1.654104000      4.353265000     -2.468581000
H       -0.230793000      3.928487000     -1.534421000
H       -2.688220000      3.007170000      1.375938000
H       -0.447603000      4.143406000      1.112766000
H       -0.939745000      3.998939000      2.790156000
H        0.279363000      2.904047000      2.148575000
H       -2.884990000      0.835845000      2.572756000
H       -2.204011000      2.060783000      3.642146000
H       -1.150680000      0.844809000      2.926503000
C       -5.678119000     -1.812529000     -0.126092000
C        5.678377000      1.812141000     -0.125899000
C        6.567409000      0.770763000     -0.079305000
C        4.756776000     -0.829259000      0.021503000
C       -4.756763000      0.828960000      0.021226000
C       -6.567248000     -0.771228000     -0.079707000
C       -6.099849000      0.559084000     -0.001679000
C        6.099888000     -0.559505000     -0.001258000
H        3.729313000      3.651608000     -0.191611000
H        6.030057000      2.833816000     -0.179637000
H        7.631213000      0.962389000     -0.097849000
H        6.810483000     -1.373180000      0.043076000
H        4.429446000     -1.857060000      0.090790000
H       -4.429546000      1.856793000      0.090540000
H       -6.810518000      1.372700000      0.042538000
H       -7.631033000     -0.962948000     -0.098351000
H       -6.029698000     -2.834243000     -0.179755000
H       -3.728921000     -3.651849000     -0.191136000
$$$$
76
C34P2H40 [4c-Ph]2+ in water
C        4.277719000      1.338895000      0.057546000
C        5.591384000      0.878191000      0.095220000
C        5.870322000     -0.482463000      0.077106000
C        4.832365000     -1.413055000      0.019535000
C        3.525591000     -0.957397000     -0.020298000
C        3.232664000      0.425329000      0.000543000
P        1.986791000     -1.890736000     -0.041314000
C        0.963466000     -0.389345000     -0.032408000
C        1.798198000      0.692653000     -0.023040000
C       -0.463818000     -0.130082000     -0.041934000
C       -0.740846000      1.290048000     -0.021173000
P        0.803691000      2.202598000     -0.040860000
C       -1.503544000     -1.015372000     -0.050570000
C       -2.851726000     -0.556931000     -0.040027000
C       -3.115743000      0.859776000     -0.007341000
C       -2.012758000      1.766871000      0.005306000
C        0.965657000      3.138666000     -1.616408000
C        2.409628000      3.424216000     -2.041101000
C        0.097393000      4.403684000     -1.580822000
C        0.953516000      3.216698000      1.480295000
C        0.832260000      2.319863000      2.719497000
C        2.190151000      4.119352000      1.537797000
C        1.779560000     -2.827640000     -1.616079000
C        0.557509000     -3.753449000     -1.619486000
C        3.059162000     -3.578489000     -2.012671000
C        1.830437000     -2.841650000      1.527867000
C        2.716495000     -4.094858000      1.507580000
C        0.387557000     -3.157777000      1.932710000
H        4.086575000      2.400099000      0.070805000
H        5.063581000     -2.467319000      0.004536000
H       -1.331438000     -2.080039000     -0.053770000
H       -2.225095000      2.826514000      0.039414000
H        0.531294000      2.433461000     -2.329871000
H        2.996773000      2.513406000     -2.133967000
H        2.383117000      3.901410000     -3.020588000
H        2.916845000      4.104780000     -1.360056000
H       -0.944010000      4.190023000     -1.345636000
H        0.121602000      4.860402000     -2.569779000
H        0.474674000      5.134990000     -0.867515000
H        0.063699000      3.850169000      1.414158000
H       -0.067151000      1.706507000      2.701179000
H        1.698942000      1.666873000      2.819490000
H        0.786943000      2.956796000      3.602224000
H        3.106907000      3.542096000      1.643499000
H        2.102820000      4.754238000      2.419197000
H        2.280115000      4.771439000      0.672556000
H        1.616529000     -2.019166000     -2.333726000
H       -0.372418000     -3.230338000     -1.414405000
H        0.469235000     -4.187504000     -2.614982000
H        0.667807000     -4.573289000     -0.912255000
H        3.914638000     -2.914887000     -2.109640000
H        2.885220000     -4.037925000     -2.985415000
H        3.303568000     -4.374212000     -1.311609000
H        2.243692000     -2.130225000      2.247866000
H        3.750928000     -3.879240000      1.247883000
H        2.714525000     -4.524394000      2.508875000
H        2.331042000     -4.848508000      0.823465000
H       -0.212684000     -2.258253000      2.045187000
H        0.414402000     -3.659468000      2.899887000
H       -0.101767000     -3.828929000      1.229491000
C       -3.922147000     -1.446910000     -0.054766000
C       -4.429419000      1.312285000      0.008931000
C       -5.246058000     -0.995260000     -0.041508000
C       -5.507377000      0.419371000     -0.008865000
H       -3.726541000     -2.511585000     -0.078421000
H       -4.624109000      2.377127000      0.033699000
H        6.893894000     -0.827138000      0.107255000
H        6.401293000      1.592587000      0.139730000
C       -6.348881000     -1.894713000     -0.059947000
C       -7.631584000     -1.424411000     -0.047587000
C       -6.857227000      0.867659000      0.003375000
C       -7.888865000     -0.028376000     -0.015669000
H       -6.152208000     -2.958600000     -0.084508000
H       -8.462764000     -2.116348000     -0.062284000
H       -8.911988000      0.322246000     -0.006595000
H       -7.051973000      1.931990000      0.027579000
$$$$
82
C38P2H42 [4c-Naph]2+ in water
C       -3.634785000     -1.184190000      0.007074000
C       -4.966097000     -0.700208000      0.033864000
C       -5.203459000      0.708423000      0.021011000
C       -4.095787000      1.596188000     -0.020780000
C       -2.824313000      1.099648000     -0.049543000
C       -2.576119000     -0.314298000     -0.032720000
P       -1.256368000      1.980051000     -0.056811000
C       -0.287741000      0.444593000     -0.048880000
C       -1.154579000     -0.614498000     -0.046463000
C        1.131603000      0.140798000     -0.050254000
C        1.367213000     -1.287015000     -0.030514000
P       -0.203994000     -2.152925000     -0.053100000
C        2.197572000      0.994207000     -0.053533000
C        3.531795000      0.496469000     -0.037602000
C        3.753988000     -0.927398000     -0.007628000
C        2.624635000     -1.801408000     -0.001678000
C       -0.384628000     -3.096711000     -1.622580000
C       -1.832084000     -3.329914000     -2.066594000
C        0.431039000     -4.395376000     -1.563288000
C       -0.404129000     -3.147365000      1.475675000
C       -0.222921000     -2.251032000      2.708227000
C       -1.698375000     -3.964053000      1.541495000
C       -1.008426000      2.924159000     -1.622302000
C        0.234872000      3.821333000     -1.609022000
C       -2.264646000      3.708548000     -2.028825000
C       -1.076394000      2.920628000      1.516114000
C       -1.924376000      4.199736000      1.499271000
C        0.373537000      3.190391000      1.930054000
H       -3.478655000     -2.251802000      0.014895000
H       -4.291941000      2.658479000     -0.032209000
H        2.056859000      2.063488000     -0.056468000
H        2.804871000     -2.867184000      0.029938000
H        0.087121000     -2.416073000     -2.336146000
H       -2.383964000     -2.398545000     -2.170134000
H       -1.809005000     -3.811538000     -3.044021000
H       -2.373162000     -3.989558000     -1.390961000
H        1.477776000     -4.221847000     -1.319040000
H        0.398660000     -4.862316000     -2.547236000
H        0.016002000     -5.102055000     -0.845928000
H        0.442424000     -3.837379000      1.412662000
H        0.717988000     -1.703737000      2.687063000
H       -1.041089000     -1.537092000      2.801306000
H       -0.224890000     -2.882675000      3.595982000
H       -2.571868000     -3.322468000      1.640194000
H       -1.655620000     -4.594725000      2.429091000
H       -1.832975000     -4.616808000      0.682437000
H       -0.857482000      2.117401000     -2.344472000
H        1.149869000      3.276982000     -1.392588000
H        0.346076000      4.254678000     -2.602570000
H        0.134741000      4.642707000     -0.902086000
H       -3.134555000      3.066379000     -2.140435000
H       -2.068407000      4.170295000     -2.996226000
H       -2.498268000      4.505423000     -1.325204000
H       -1.514217000      2.218845000      2.231074000
H       -2.963622000      4.016207000      1.233860000
H       -1.914827000      4.624090000      2.502758000
H       -1.514341000      4.945456000      0.820914000
H        0.943501000      2.271563000      2.044173000
H        0.357733000      3.691436000      2.897842000
H        0.888876000      3.845890000      1.230596000
C        4.628118000      1.354529000     -0.044571000
C        5.053959000     -1.418365000      0.013950000
C        5.938081000      0.864230000     -0.025380000
C        6.157645000     -0.557564000      0.004708000
H        4.464175000      2.424588000     -0.066167000
H        5.217275000     -2.488508000      0.036778000
C        7.067100000      1.730934000     -0.034954000
C        8.335345000      1.223208000     -0.016349000
C        7.493872000     -1.045234000      0.023600000
C        8.551436000     -0.179946000      0.013229000
H        6.901910000      2.800228000     -0.057673000
H        9.186537000      1.890505000     -0.024201000
H        9.563732000     -0.560522000      0.027455000
H        7.657172000     -2.114869000      0.045994000
C       -6.531813000      1.185155000      0.048646000
C       -6.071997000     -1.579335000      0.073862000
C       -7.353541000     -1.085539000      0.100561000
C       -7.586143000      0.304784000      0.088005000
H       -5.894106000     -2.646517000      0.083320000
H       -8.193314000     -1.766195000      0.131372000
H       -8.601104000      0.677002000      0.109278000
H       -6.707200000      2.252813000      0.038122000
$$$$
88
C42P2H44 [4c-Anth]2+ in water
C       -2.907922000     -1.049499000     -0.019582000
C       -4.233345000     -0.530306000      0.000776000
C       -4.430090000      0.897495000     -0.010626000
C       -3.286930000      1.752162000     -0.044449000
C       -2.036233000      1.219122000     -0.067559000
C       -1.829247000     -0.212274000     -0.052390000
P       -0.443698000      2.051649000     -0.067357000
C        0.476905000      0.488426000     -0.056626000
C       -0.420178000     -0.547697000     -0.060686000
C        1.886842000      0.143221000     -0.051682000
C        2.081798000     -1.290901000     -0.035130000
P        0.486831000     -2.111936000     -0.064427000
C        2.977737000      0.964944000     -0.046781000
C        4.296966000      0.429027000     -0.026719000
C        4.478039000     -1.000632000     -0.001742000
C        3.323812000     -1.841369000     -0.003483000
C        0.286812000     -3.052004000     -1.633652000
C       -1.164438000     -3.242238000     -2.085874000
C        1.062661000     -4.374680000     -1.568429000
C        0.251049000     -3.096739000      1.465689000
C        0.446008000     -2.199177000      2.695354000
C       -1.064310000     -3.879467000      1.527356000
C       -0.160889000      2.989846000     -1.631018000
C        1.114810000      3.839881000     -1.618192000
C       -1.387347000      3.819469000     -2.038391000
C       -0.240747000      2.988356000      1.505658000
C       -1.047941000      4.293486000      1.487958000
C        1.214790000      3.212156000      1.927761000
H       -2.781403000     -2.121051000     -0.012464000
H       -3.451909000      2.819908000     -0.054195000
H        2.868376000      2.037835000     -0.045915000
H        3.473002000     -2.911940000      0.025011000
H        0.782861000     -2.386790000     -2.345313000
H       -1.686347000     -2.294537000     -2.196352000
H       -1.150125000     -3.728610000     -3.061123000
H       -1.730270000     -3.881636000     -1.410977000
H        2.112769000     -4.232790000     -1.318513000
H        1.021407000     -4.841575000     -2.552058000
H        0.622903000     -5.067754000     -0.852564000
H        1.079875000     -3.808765000      1.411794000
H        1.403192000     -1.680638000      2.681358000
H       -0.351304000     -1.460291000      2.774847000
H        0.415286000     -2.825087000      3.586637000
H       -1.920445000     -3.215300000      1.627750000
H       -1.038804000     -4.513619000      2.413128000
H       -1.215759000     -4.525925000      0.666311000
H       -0.039871000      2.178779000     -2.353992000
H        2.008558000      3.260547000     -1.404207000
H        1.241068000      4.271210000     -2.610860000
H        1.047080000      4.662745000     -0.909244000
H       -2.280475000      3.209569000     -2.148087000
H       -1.175196000      4.271547000     -3.007006000
H       -1.591096000      4.625867000     -1.336441000
H       -0.703494000      2.300182000      2.218188000
H       -2.090846000      4.143629000      1.215760000
H       -1.031327000      4.714271000      2.492896000
H       -0.610956000      5.028514000      0.814742000
H        1.754168000      2.275577000      2.046044000
H        1.209774000      3.714783000      2.894870000
H        1.755419000      3.849622000      1.230590000
C        5.417675000      1.255156000     -0.025192000
C        5.763284000     -1.529007000      0.023280000
C        6.712851000      0.727297000     -0.002246000
C        6.891281000     -0.700357000      0.022591000
H        5.284658000      2.329561000     -0.042955000
H        5.895837000     -2.603463000      0.042277000
C        7.866477000      1.561134000     -0.002902000
C        9.119469000      1.017019000      0.019257000
C        8.212878000     -1.226370000      0.045312000
C        9.294964000     -0.391931000      0.043592000
H        7.732182000      2.634837000     -0.021699000
H        9.989579000      1.659510000      0.018246000
H       10.295820000     -0.801520000      0.060718000
H        8.345198000     -2.300346000      0.063664000
C       -5.721113000      1.412260000      0.009557000
C       -5.344595000     -1.368471000      0.031739000
C       -6.645294000     -0.854320000      0.052348000
C       -6.839534000      0.571541000      0.041119000
H       -5.199552000     -2.441423000      0.040052000
H       -5.865503000      2.485323000      0.000265000
C       -7.789567000     -1.700369000      0.084102000
C       -8.166703000      1.083537000      0.062151000
C       -9.048257000     -1.169524000      0.103840000
C       -9.239324000      0.237604000      0.092796000
H       -7.643555000     -2.772667000      0.092201000
H       -9.911108000     -1.821281000      0.128029000
H      -10.244492000      0.636535000      0.108734000
H       -8.310785000      2.156122000      0.053322000
$$$$
