# Supplementary material for: π-Extended diphosphonium-bridged ladder stilbenes: water-soluble fluorophores with up to eight annulated rings
Source: Chem Sci. 2025 Sep 29;16(43):20517–26. doi: 10.1039/d5sc03752b (PMC12499890; doi:10.1039/d5sc03752b)
Supplement: SC-016-D5SC03752B-s003 [file SC-016-D5SC03752B-s003.cif]

# Supplementary Information (SI) for Chemical Science.
# This journal is © The Royal Society of Chemistry 2025

####################################################################### 
# 
# This file contains crystal structure data downloaded from the 
# Cambridge Structural Database (CSD) hosted by the Cambridge 
# Crystallographic Data Centre (CCDC).
# 
# Full information about CCDC data access policies and citation 
# guidelines are available at http://www.ccdc.cam.ac.uk/access/V1 
# 
# Audit and citation data items may have been added by the CCDC. 
# Please retain this information to preserve the provenance of 
# this file and to allow appropriate attribution of the data. 
# 
#######################################################################

data_cmpd_3b_ba_ss9
_database_code_depnum_ccdc_archive 'CCDC 2431371'
loop_
_audit_author_name
_audit_author_address
'Joachim Ballmann'
;University of Heidelberg
Germany
;
_audit_update_record             
;
2025-03-14 deposited with the CCDC.	2025-09-29 downloaded from the CCDC.
;
_audit_creation_date             2023-11-14
_audit_creation_method           
;
Olex2 1.5
(compiled 2023.08.24 svn.re1ec1418 for OlexSys, GUI svn.r6817)
;
_shelx_SHELXL_version_number     2019/3
loop_
_audit_author_email
joachim.ballmann@uni-heidelberg.de
_chemical_name_systematic        ?
_chemical_name_common            ?
_chemical_formula_moiety         'C34 H40 P2'
_chemical_formula_sum            'C34 H40 P2'
_chemical_formula_weight         510.60
_space_group_crystal_system      triclinic
_space_group_IT_number           1
_space_group_name_H-M_alt        'P 1'
_space_group_name_Hall           'P 1'
_chemical_absolute_configuration ad
loop_
_space_group_symop_operation_xyz
'x, y, z'
_chemical_melting_point          ?
_exptl_crystal_description       plate
_exptl_crystal_colour            'pale yellow'
_diffrn_ambient_temperature      120(1)
_chemical_oxdiff_formula         C34H40P2
_chemical_oxdiff_usercomment     ss228
loop_
_atom_type_symbol
_atom_type_description
_atom_type_scat_dispersion_real
_atom_type_scat_dispersion_imag
_atom_type_scat_source
C C 0.0181 0.0091 'International Tables Vol C Tables 4.2.6.8 and 6.1.1.4'
H H 0.0000 0.0000 'International Tables Vol C Tables 4.2.6.8 and 6.1.1.4'
P P 0.2955 0.4335 'International Tables Vol C Tables 4.2.6.8 and 6.1.1.4'

_shelx_space_group_comment       
;
The symmetry employed for this shelxl refinement is uniquely defined
by the following loop, which should always be used as a source of
symmetry information in preference to the above space-group names.
They are only intended as comments.
;

_cell_length_a                   10.8371(2)
_cell_length_b                   11.6905(2)
_cell_length_c                   12.3737(3)
_cell_angle_alpha                105.871(2)
_cell_angle_beta                 90.048(2)
_cell_angle_gamma                100.228(2)
_cell_volume                     1481.90(5)
_cell_formula_units_Z            2
_cell_measurement_reflns_used    16060
_cell_measurement_temperature    120(1)
_cell_measurement_theta_max      70.9750
_cell_measurement_theta_min      3.7200
_shelx_estimated_absorpt_T_max   0.904
_shelx_estimated_absorpt_T_min   0.758
_exptl_absorpt_coefficient_mu    1.463
_exptl_absorpt_correction_T_max  0.846
_exptl_absorpt_correction_T_min  0.309
_exptl_absorpt_correction_type   gaussian
_exptl_absorpt_process_details   
;
CrysAlisPro 1.171.42.51a (Rigaku Oxford Diffraction, 2022)
Numerical absorption correction based on gaussian integration over
a multifaceted crystal model
Empirical absorption correction using spherical harmonics,
implemented in SCALE3 ABSPACK scaling algorithm.
;
_exptl_absorpt_special_details   ?
_exptl_crystal_density_diffrn    1.144
_exptl_crystal_density_meas      ?
_exptl_crystal_density_method    ?
_exptl_crystal_F_000             548
loop_
_exptl_crystal_face_index_h
_exptl_crystal_face_index_k
_exptl_crystal_face_index_l
_exptl_crystal_face_perp_dist
2 -1 0 0.0908
-5 1 5 0.1007
-7 3 0 0.0908
1 2 -8 0.0635
1 7 1 0.0337
-1 8 -2 0.0545
-1 -7 0 0.0337
-3 -1 -6 0.0811
-1 -7 5 0.0708
4 5 0 0.0599
1 7 -5 0.0553
-4 -1 -6 0.0885
-2 -7 3 0.0660
2 5 -7 0.0567
-6 -2 0 0.0830
-6 0 -3 0.0904
0 -4 8 0.0836
0 -1 8 0.0842
-6 5 0 0.0804
4 -3 -5 0.0881
-6 5 -2 0.0933
1 6 2 0.0353
6 3 -2 0.0722
-1 7 1 0.0442
1 4 5 0.0518
0 6 -6 0.0651

_exptl_crystal_size_max          0.2
_exptl_crystal_size_mid          0.15
_exptl_crystal_size_min          0.07
_exptl_transmission_factor_max   ?
_exptl_transmission_factor_min   ?
_diffrn_reflns_av_R_equivalents  0.0645
_diffrn_reflns_av_unetI/netI     0.0614
_diffrn_reflns_Laue_measured_fraction_full 1.000
_diffrn_reflns_Laue_measured_fraction_max 0.985
_diffrn_reflns_limit_h_max       13
_diffrn_reflns_limit_h_min       -13
_diffrn_reflns_limit_k_max       14
_diffrn_reflns_limit_k_min       -14
_diffrn_reflns_limit_l_max       14
_diffrn_reflns_limit_l_min       -15
_diffrn_reflns_number            31950
_diffrn_reflns_point_group_measured_fraction_full 0.946
_diffrn_reflns_point_group_measured_fraction_max 0.921
_diffrn_reflns_theta_full        67.684
_diffrn_reflns_theta_max         71.133
_diffrn_reflns_theta_min         3.719
_diffrn_ambient_environment      N~2~
_diffrn_detector                 'CCD plate'
_diffrn_detector_area_resol_mean 7.9621
_diffrn_detector_type            Eos
_diffrn_measured_fraction_theta_full 1.000
_diffrn_measured_fraction_theta_max 0.985
_diffrn_measurement_details      
;
List of Runs (angles in degrees, time in seconds):

  # Type    Start    End  Width  t~exp~   \w     \q     \k     \f   Frames
#--------------------------------------------------------------------------
  1  \w     19.00  64.00   1.00    2.00    --    0.00  77.00-180.00   45
  2  \w     18.00  71.00   1.00    2.00    --    0.00  77.00   0.00   53
  3  \w    -31.00  14.00   1.00    2.00    --    0.00  77.00   0.00   45
  4  \w    -31.00  17.00   1.00    2.00    --    0.00  77.00-180.00   48
  5  \w    -18.00  54.00   1.00    2.00    --    0.00  57.00 120.00   72
  6  \w    -32.00  -7.00   1.00    2.00    --   22.00 123.00 178.84   25
  7  \w    -23.00   2.00   1.00    2.00    --   26.00 115.00 -56.72   25
  8  \w      3.00  28.00   1.00    7.00    --   42.00  91.00  21.71   25
  9  \w      3.00  28.00   1.00    7.00    --   42.00  91.00-102.47   25
 10  \w      2.00  27.00   1.00    7.00    --   42.00  92.00 122.95   25
 11  \w     12.00  37.00   1.00    7.00    --   46.00  81.00-170.58   25
 12  \w     11.00  36.00   1.00    7.00    --   46.00  83.00  71.56   25
 13  \w     14.00  45.00   1.00    7.00    --   46.00  82.00 -49.60   31
 14  \w     70.00 121.00   1.00    7.00    --   50.00  76.00  86.23   51
 15  \w     16.00  41.00   1.00    7.00    --   50.00  82.00  17.57   25
 16  \w     16.00  41.00   1.00    7.00    --   50.00  82.00 -93.57   25
 17  \w     22.00  49.00   1.00    7.00    --   50.00  76.00  86.23   27
 18  \w     28.00  55.00   1.00    7.00    --   54.48  77.00-180.00   27
 19  \w     24.00  49.00   1.00    7.00    --   54.48  77.00 -30.00   25
 20  \w     24.00  85.00   1.00    7.00    --   54.48-125.00-120.00   61
 21  \w     24.00  72.00   1.00    7.00    --   54.48-125.00-180.00   48
 22  \w     27.00  54.00   1.00    7.00    --   54.48  77.00 -60.00   27
 23  \w     29.00  56.00   1.00    7.00    --   54.48  77.00 120.00   27
 24  \w     24.00  49.00   1.00    7.00    --   54.48  77.00 -90.00   25
 25  \w     23.00  50.00   1.00    7.00    --   54.48  77.00 150.00   27
 26  \w     29.00  56.00   1.00    7.00    --   54.48  77.00  30.00   27
 27  \w     24.00  51.00   1.00    7.00    --   54.48  77.00  60.00   27
 28  \w      1.00  97.00   1.00    7.00    --   54.48 -99.00 -30.00   96
 29  \w     29.00  56.00   1.00    7.00    --   58.00  77.00 160.06   27
 30  \w     27.00  52.00   1.00    7.00    --   58.00  77.00   0.59   25
 31  \w     35.00  62.00   1.00    7.00    --   58.00  73.00 -92.92   27
 32  \w    102.00 129.00   1.00    7.00    --   58.00  77.00   0.59   27
 33  \w     95.00 122.00   1.00    7.00    --   58.00  77.00-138.88   27
 34  \w     26.00  52.00   1.00    7.00    --   58.00  77.00-138.88   26
 35  \w     28.00  55.00   1.00    7.00    --   58.00  74.00 -18.88   27
 36  \w     89.00 131.00   1.00    7.00    --   62.00  77.00 -65.25   42
 37  \w     30.00  62.00   1.00    7.00    --   62.00  77.00 -65.25   32
 38  \w     31.00  58.00   1.00    7.00    --   62.00  77.00  67.66   27
 39  \w     31.00  58.00   1.00    7.00    --   62.00  75.00 106.37   27
 40  \w     30.00  58.00   1.00    7.00    --   62.00  77.00  33.95   28
 41  \w     34.00  67.00   1.00    7.00    --   62.00  71.00 -97.78   33
 42  \w     35.00  66.00   1.00    7.00    --   66.00  76.00 -36.71   31
 43  \w     36.00  61.00   1.00    7.00    --   66.00  75.00  41.59   25
 44  \w     38.00  65.00   1.00    7.00    --   66.00  73.00 -72.82   27
 45  \w     39.00 103.00   1.00    7.00    --   66.00  72.00  16.99   64
 46  \w     40.00  65.00   1.00    7.00    --   66.00  75.00 -24.55   25
 47  \w     47.00 130.00   1.00    7.00    --   70.00  64.00 179.14   83
 48  \w     41.00  71.00   1.00    7.00    --   70.00  76.00-129.17   30
 49  \w     39.00  66.00   1.00    7.00    --   70.00  75.00-158.14   27
 50  \w     41.00  68.00   1.00    7.00    --   70.00  77.00  45.11   27
 51  \w     39.00  66.00   1.00    7.00    --   70.00  77.00 121.44   27
 52  \w    111.00 136.00   1.00    7.00    --   70.00  76.00-129.17   25
 53  \w     43.00  70.00   1.00    7.00    --   70.00  71.00   7.75   27
 54  \w     98.00 136.00   1.00    7.00    --   74.00  70.00-109.82   38
 55  \w     53.00  89.00   1.00    7.00    --   74.00  70.00-109.82   36
 56  \w     93.00 139.00   1.00    7.00    --   74.00  66.00 -73.30   46
 57  \w     55.00  85.00   1.00    7.00    --   74.00  66.00 -73.30   30
 58  \w     83.00 145.00   1.00    7.00    --   74.00  75.00  17.98   62
 59  \w     46.00  78.00   1.00    7.00    --   74.00  75.00  17.98   32
 60  \w     51.00  85.00   1.00    7.00    --   74.00  64.00 -79.01   34
 61  \w     48.00  77.00   1.00    7.00    --   78.00  77.00 137.10   29
 62  \w     57.00  84.00   1.00    7.00    --   78.00  73.00 116.89   27
 63  \w     55.00  81.00   1.00    7.00    --   78.00  62.00  45.25   26
 64  \w     53.00  80.00   1.00    7.00    --   78.00  72.00  77.91   27
 65  \w     51.00  78.00   1.00    7.00    --   78.00  70.00 110.12   27
 66  \w     75.00 102.00   1.00   16.00    --   82.00  68.00 102.61   27
 67  \w     61.00  88.00   1.00   16.00    --   82.00  55.00-171.56   27
 68  \w    124.00 152.00   1.00   16.00    --   82.00  77.00  49.83   28
 69  \w     50.00  76.00   1.00   16.00    --   82.00  77.00  49.83   26
 70  \w     51.00  77.00   1.00   16.00    --   82.00  75.00 -69.65   26
 71  \w     64.00 131.00   1.00   16.00    --   86.00  55.00 -68.16   67
 72  \w    105.00 153.00   1.00   16.00    --   86.00  66.00-172.54   48
 73  \w     60.00  91.00   1.00   16.00    --   86.00  66.00-172.54   31
 74  \w    117.00 144.00   1.00   16.00    --   86.00  77.00-132.53   27
 75  \w     54.00  94.00   1.00   16.00    --   86.00  77.00-132.53   40
 76  \w     80.00 156.00   1.00   16.00    --   86.00  76.00 130.16   76
 77  \w     65.00  94.00   1.00   16.00    --   86.00  61.00-153.21   29
 78  \w     55.00 144.00   1.00   16.00    --   86.00  77.00 -43.59   89
 79  \w     66.00  93.00   1.00   16.00    --   90.00  62.00-141.74   27
 80  \w     62.00  90.00   1.00   16.00    --   90.00  70.00 124.76   28
 81  \w     65.00  90.00   1.00   16.00    --   90.00  41.00  29.99   25
 82  \w    128.00 164.00   1.00   16.00    --   94.00  55.00-156.12   36
 83  \w     72.00  98.00   1.00   16.00    --   94.00  55.00-156.12   26
 84  \w     72.00  98.00   1.00   16.00    --   98.00  66.00  66.67   26
 85  \w     80.00 160.00   1.00   16.00    --  102.00  54.00 103.43   80
 86  \w     37.00  76.00   1.00   16.00    --  108.96 -92.00  30.00   39
 87  \w     36.00 109.00   1.00   16.00    --  108.96 -92.00-120.00   73
 88  \w     81.00 108.00   1.00   16.00    --  108.96  71.00 -67.03   27
 89  \w     82.00 116.00   1.00   16.00    --  108.96  38.00  60.00   34
 90  \w     85.00 165.00   1.00   16.00    --  108.96  64.00 150.00   80
 91  \w     85.00 113.00   1.00   16.00    --  108.96  64.00  90.00   28
 92  \w     88.00 169.00   1.00   16.00    --  108.96  64.00  60.00   81
 93  \w     84.00 172.00   1.00   16.00    --  108.96  64.00 -90.00   88
 94  \w     88.00 172.00   1.00   16.00    --  108.96  64.00-180.00   84
 95  \w     80.00 115.00   1.00   16.00    --  108.96  77.00   0.00   35
 96  \w     41.00 132.00   1.00   16.00    --  108.96 -64.00  30.00   91
 97  \w     85.00 161.00   1.00   16.00    --  108.96  64.00 120.00   76
 98  \w     65.00 111.00   1.00   16.00    --  108.96-111.00   0.00   46
 99  \w     85.00 112.00   1.00   16.00    --  108.96  64.00 -30.00   27
100  \w    136.00 176.00   1.00   16.00    --  108.96  64.00-150.00   40
101  \w     86.00 134.00   1.00   16.00    --  108.96  64.00-150.00   48
102  \w    119.00 144.00   1.00   16.00    --  108.96  77.00  90.00   25
103  \w     78.00 105.00   1.00   16.00    --  108.96  77.00  90.00   27
104  \w     77.00 103.00   1.00   16.00    --  108.96  77.00 150.00   26
105  \w     82.00 109.00   1.00   16.00    --  108.96  77.00-180.00   27
106  \w    117.00 158.00   1.00   16.00    --  108.96  77.00   0.00   41
107  \w     78.00 166.00   1.00   16.00    --  108.96  77.00 -60.00   88
108  \w     77.00 104.00   1.00   16.00    --  108.96  77.00-120.00   27
109  \w     85.00 112.00   1.00   16.00    --  108.96  64.00   0.00   27
110  \w     78.00 103.00   1.00   16.00    --  108.96  77.00 120.00   25
111  \w     77.00 103.00   1.00   16.00    --  108.96  77.00  60.00   26
112  \w    113.00 170.00   1.00   16.00    --  108.96  77.00  30.00   57
113  \w     77.00 104.00   1.00   16.00    --  108.96  77.00  30.00   27
114  \w     47.00 109.00   1.00   16.00    --  108.96-111.00-150.00   62
115  \w     77.00 104.00   1.00   16.00    --  108.96  77.00-150.00   27
116  \w     80.00 107.00   1.00   16.00    --  108.96  77.00 -90.00   27
117  \w     78.00 176.00   1.00   16.00    --  108.96  77.00 -30.00   98
118  \w     74.00 109.00   1.00   16.00    --  108.96-111.00  90.00   35
119  \w     85.00 174.00   1.00   16.00    --  108.96  64.00-120.00   89
120  \w     40.00 127.00   1.00   16.00    --  108.96 -50.00-120.00   87
121  \w     76.00 103.00   1.00   16.00    --  108.96 -92.00 120.00   27
;
_diffrn_measurement_device       'four-circle diffractometer'
_diffrn_measurement_device_type  'SuperNova, Dual, Cu at home/near, Eos'
_diffrn_measurement_method       '\w scans'
_diffrn_orient_matrix_type       
'CrysAlisPro convention (1999,Acta A55,543-557)'
_diffrn_orient_matrix_UB_11      -0.0997575000
_diffrn_orient_matrix_UB_12      0.0654642000
_diffrn_orient_matrix_UB_13      0.0659003000
_diffrn_orient_matrix_UB_21      0.0901344000
_diffrn_orient_matrix_UB_22      0.1222478000
_diffrn_orient_matrix_UB_23      0.0186424000
_diffrn_orient_matrix_UB_31      -0.0533610000
_diffrn_orient_matrix_UB_32      0.0142606000
_diffrn_orient_matrix_UB_33      -0.1100419000
_diffrn_radiation_monochromator  mirror
_diffrn_radiation_probe          x-ray
_diffrn_radiation_type           'Cu K\a'
_diffrn_radiation_wavelength     1.54184
_diffrn_source                   'micro-focus sealed X-ray tube'
_diffrn_source_type              'SuperNova (Cu) X-ray Source'
_reflns_Friedel_coverage         0.871
_reflns_Friedel_fraction_full    0.892
_reflns_Friedel_fraction_max     0.858
_reflns_number_gt                9980
_reflns_number_total             10602
_reflns_special_details          
;
 Reflections were merged by SHELXL according to the crystal
 class for the calculation of statistics and refinement.
 
 _reflns_Friedel_fraction is defined as the number of unique
 Friedel pairs measured divided by the number that would be
 possible theoretically, ignoring centric projections and
 systematic absences.
;
_reflns_threshold_expression     'I > 2\s(I)'
_computing_cell_refinement       'CrysAlisPro 1.171.42.51a (Rigaku OD, 2022)'
_computing_data_collection       'CrysAlisPro 1.171.42.51a (Rigaku OD, 2022)'
_computing_data_reduction        'CrysAlisPro 1.171.42.51a (Rigaku OD, 2022)'
_computing_molecular_graphics    'Olex2 1.5 (Dolomanov et al., 2009)'
_computing_publication_material  'Olex2 1.5 (Dolomanov et al., 2009)'
_computing_structure_refinement  'SHELXL 2019/3 (Sheldrick, 2015)'
_computing_structure_solution    'SHELXT  (Sheldrick, 2015)'
_refine_diff_density_max         0.681
_refine_diff_density_min         -0.303
_refine_diff_density_rms         0.046
_refine_ls_abs_structure_details 
;
 Flack x determined using 4248 quotients [(I+)-(I-)]/[(I+)+(I-)]
 (Parsons, Flack and Wagner, Acta Cryst. B69 (2013) 249-259).
;
_refine_ls_abs_structure_Flack   -0.012(12)
_refine_ls_extinction_coef       .
_refine_ls_extinction_method     none
_refine_ls_goodness_of_fit_ref   1.025
_refine_ls_hydrogen_treatment    constr
_refine_ls_matrix_type           full
_refine_ls_number_parameters     689
_refine_ls_number_reflns         10602
_refine_ls_number_restraints     75
_refine_ls_R_factor_all          0.0509
_refine_ls_R_factor_gt           0.0478
_refine_ls_restrained_S_all      1.022
_refine_ls_shift/su_max          0.000
_refine_ls_shift/su_mean         0.000
_refine_ls_structure_factor_coef Fsqd
_refine_ls_weighting_details     
'w=1/[\s^2^(Fo^2^)+(0.0783P)^2^+0.0773P] where P=(Fo^2^+2Fc^2^)/3'
_refine_ls_weighting_scheme      calc
_refine_ls_wR_factor_gt          0.1225
_refine_ls_wR_factor_ref         0.1266
_refine_special_details          ?
_olex2_refinement_description    
;
1. Fixed Uiso
 At 1.2 times of:
  All C(H) groups
 At 1.5 times of:
  All C(H,H,H) groups
2. Restrained distances
 P51-C73A \\sim P51-C73B
 with sigma of 0.02
 C73A-C75A \\sim C73B-C75B
 with sigma of 0.02
 C73A-C74A \\sim C73B-C74B
 with sigma of 0.02
 P51-C75A \\sim P51-C75B
 with sigma of 0.02
 P51-C74A \\sim P51-C74B
 with sigma of 0.02
 C75A-C74A \\sim C75B-C74B
 with sigma of 0.02
3. Uiso/Uaniso restraints and constraints
C73A \\sim C73B \\sim C74B \\sim C74A \\sim C75A \\sim C75B: within 2A with
sigma of 0.04 and sigma for terminal atoms of 0.08 within 2A
Uanis(C73A) = Uanis(C73B)
4. Others
 Sof(C73B)=Sof(H73B)=Sof(C74B)=Sof(H74D)=Sof(H74E)=Sof(H74F)=Sof(C75B)=
 Sof(H75D)=Sof(H75E)=Sof(H75F)=1-FVAR(1)
 Sof(C73A)=Sof(H73A)=Sof(C75A)=Sof(H75A)=Sof(H75B)=Sof(H75C)=Sof(C74A)=
 Sof(H74A)=Sof(H74B)=Sof(H74C)=FVAR(1)
5.a Ternary CH refined with riding coordinates:
 C29(H29), C82(H82), C26(H26), C79(H79), C23(H23), C32(H32), C76(H76),
 C73A(H73A), C73B(H73B)
5.b Aromatic/amide H refined with riding coordinates:
 C3(H3), C53(H53), C8(H8), C59(H59), C58(H58), C9(H9), C67(H67), C64(H64),
 C65(H65), C15(H15), C20(H20), C55(H55), C54(H54), C14(H14), C68(H68), C56(H56),
  C4(H4), C17(H17), C70(H70), C69(H69), C6(H6), C18(H18), C5(H5), C19(H19)
5.c Idealised Me refined as rotating group:
 C84(H84A,H84B,H84C), C34(H34A,H34B,H34C), C27(H27A,H27B,H27C), C81(H81A,H81B,
 H81C), C30(H30A,H30B,H30C), C28(H28A,H28B,H28C), C24(H24A,H24B,H24C), C83(H83A,
 H83B,H83C), C78(H78A,H78B,H78C), C31(H31A,H31B,H31C), C33(H33A,H33B,H33C),
 C77(H77A,H77B,H77C), C80(H80A,H80B,H80C), C25(H25A,H25B,H25C), C75A(H75A,H75B,
 H75C), C74A(H74A,H74B,H74C), C74B(H74D,H74E,H74F), C75B(H75D,H75E,H75F)
;
_atom_sites_solution_hydrogens   geom
_atom_sites_solution_primary     dual
_atom_sites_solution_secondary   ?
loop_
_atom_site_label
_atom_site_type_symbol
_atom_site_fract_x
_atom_site_fract_y
_atom_site_fract_z
_atom_site_U_iso_or_equiv
_atom_site_adp_type
_atom_site_occupancy
_atom_site_site_symmetry_order
_atom_site_calc_flag
_atom_site_refinement_flags_posn
_atom_site_refinement_flags_adp
_atom_site_refinement_flags_occupancy
_atom_site_disorder_assembly
_atom_site_disorder_group
P52 P 0.72398(8) 0.80813(8) 0.32352(8) 0.0305(2) Uani 1 1 d . . . . .
P2 P 0.25988(8) 0.81219(8) 0.83008(8) 0.0310(2) Uani 1 1 d . . . . .
P1 P 0.31793(9) 0.22638(8) 0.53849(8) 0.0319(2) Uani 1 1 d . . . . .
P51 P 0.82023(9) 0.24280(9) 0.21657(10) 0.0393(3) Uani 1 1 d D . . . .
C51 C 0.9155(3) 0.3227(3) 0.1242(3) 0.0288(8) Uani 1 1 d . . . . .
C63 C 0.5834(4) 0.5763(3) 0.1988(3) 0.0321(8) Uani 1 1 d . . . . .
C52 C 1.0221(3) 0.2739(3) 0.0764(3) 0.0303(8) Uani 1 1 d . . . . .
C22 C 0.1119(3) 0.7008(3) 0.7861(3) 0.0297(7) Uani 1 1 d . . . . .
C21 C -0.0017(4) 0.7491(4) 0.7948(3) 0.0340(8) Uani 1 1 d . . . . .
C2 C 0.5331(4) 0.2555(3) 0.6796(3) 0.0324(8) Uani 1 1 d . . . . .
C13 C 0.1043(4) 0.5765(3) 0.7504(3) 0.0318(8) Uani 1 1 d . . . . .
C60 C 0.8900(4) 0.4250(3) 0.0994(3) 0.0312(8) Uani 1 1 d . . . . .
C12 C 0.2132(4) 0.5202(3) 0.7434(3) 0.0322(8) Uani 1 1 d . . . . .
C11 C 0.2980(4) 0.4648(3) 0.7384(3) 0.0319(8) Uani 1 1 d . . . . .
C10 C 0.4041(4) 0.4084(3) 0.7455(3) 0.0329(8) Uani 1 1 d . . . . .
C62 C 0.6969(4) 0.5306(3) 0.1691(3) 0.0328(8) Uani 1 1 d . . . . .
C3 C 0.5645(4) 0.1521(4) 0.6010(4) 0.0362(9) Uani 1 1 d . . . . .
H3 H 0.511068 0.112658 0.535612 0.043 Uiso 1 1 calc R U . . .
C53 C 1.0575(4) 0.1699(3) 0.0968(4) 0.0369(9) Uani 1 1 d . . . . .
H53 H 1.009162 0.129579 0.144065 0.044 Uiso 1 1 calc R U . . .
C57 C 1.0982(3) 0.3304(3) 0.0043(3) 0.0320(8) Uani 1 1 d . . . . .
C29 C 0.3141(4) 0.7576(3) 0.9472(4) 0.0339(8) Uani 1 1 d . . . . .
H29 H 0.305578 0.667623 0.920486 0.041 Uiso 1 1 calc R U . . .
C1 C 0.4247(3) 0.3056(3) 0.6642(3) 0.0309(8) Uani 1 1 d . . . . .
C8 C 0.5903(4) 0.4155(4) 0.8563(4) 0.0422(9) Uani 1 1 d . . . . .
H8 H 0.644507 0.452442 0.921609 0.051 Uiso 1 1 calc R U . . .
C59 C 0.9673(4) 0.4821(3) 0.0298(3) 0.0354(8) Uani 1 1 d . . . . .
H59 H 0.948945 0.553301 0.015618 0.042 Uiso 1 1 calc R U . . .
C61 C 0.7830(4) 0.4786(3) 0.1397(3) 0.0329(8) Uani 1 1 d . . . . .
C66 C 0.3499(4) 0.6412(4) 0.2548(4) 0.0375(9) Uani 1 1 d . . . . .
C71 C 0.4619(4) 0.7294(4) 0.2861(3) 0.0326(8) Uani 1 1 d . . . . .
C58 C 1.0674(4) 0.4358(4) -0.0168(4) 0.0380(9) Uani 1 1 d . . . . .
H58 H 1.117581 0.474436 -0.064192 0.046 Uiso 1 1 calc R U . . .
C72 C 0.5818(3) 0.6944(3) 0.2603(3) 0.0309(8) Uani 1 1 d . . . . .
C82 C 0.8355(4) 0.8005(4) 0.2077(3) 0.0343(8) Uani 1 1 d . . . . .
H82 H 0.873890 0.726825 0.197639 0.041 Uiso 1 1 calc R U . . .
C9 C 0.4884(4) 0.4629(4) 0.8409(4) 0.0400(9) Uani 1 1 d . . . . .
H9 H 0.473185 0.533603 0.894725 0.048 Uiso 1 1 calc R U . . .
C67 C 0.2314(4) 0.6736(5) 0.2853(4) 0.0479(11) Uani 1 1 d . . . . .
H67 H 0.156811 0.614096 0.266405 0.058 Uiso 1 1 calc R U . . .
C64 C 0.4696(4) 0.4902(4) 0.1627(4) 0.0380(9) Uani 1 1 d . . . . .
H64 H 0.472676 0.410540 0.118203 0.046 Uiso 1 1 calc R U . . .
C7 C 0.6171(4) 0.3116(4) 0.7764(4) 0.0382(9) Uani 1 1 d . . . . .
C84 C 0.9399(4) 0.9135(4) 0.2418(4) 0.0417(10) Uani 1 1 d . . . . .
H84A H 0.903047 0.986144 0.251082 0.063 Uiso 1 1 calc R U . . .
H84B H 1.000892 0.909532 0.183082 0.063 Uiso 1 1 calc R U . . .
H84C H 0.982131 0.916829 0.312911 0.063 Uiso 1 1 calc R U . . .
C16 C -0.1197(4) 0.6692(4) 0.7680(4) 0.0376(9) Uani 1 1 d . . . . .
C65 C 0.3572(4) 0.5222(4) 0.1918(4) 0.0407(9) Uani 1 1 d . . . . .
H65 H 0.282326 0.463611 0.169454 0.049 Uiso 1 1 calc R U . . .
C34 C 0.2954(4) 0.7271(4) 0.5985(4) 0.0433(10) Uani 1 1 d . . . . .
H34A H 0.243144 0.647318 0.589724 0.065 Uiso 1 1 calc R U . . .
H34B H 0.355799 0.721777 0.539176 0.065 Uiso 1 1 calc R U . . .
H34C H 0.241987 0.784848 0.592725 0.065 Uiso 1 1 calc R U . . .
C15 C -0.1230(4) 0.5436(4) 0.7299(4) 0.0448(10) Uani 1 1 d . . . . .
H15 H -0.201521 0.490111 0.710056 0.054 Uiso 1 1 calc R U . . .
C20 C -0.0021(4) 0.8753(4) 0.8306(4) 0.0407(9) Uani 1 1 d . . . . .
H20 H 0.075424 0.930758 0.848166 0.049 Uiso 1 1 calc R U . . .
C55 C 1.2331(4) 0.1825(4) -0.0218(4) 0.0448(10) Uani 1 1 d . . . . .
H55 H 1.303537 0.150882 -0.054509 0.054 Uiso 1 1 calc R U . . .
C54 C 1.1596(4) 0.1273(4) 0.0494(4) 0.0450(10) Uani 1 1 d . . . . .
H54 H 1.181504 0.058094 0.065131 0.054 Uiso 1 1 calc R U . . .
C26 C 0.2924(4) 0.3482(4) 0.4748(3) 0.0353(8) Uani 1 1 d . . . . .
H26 H 0.229372 0.393211 0.517646 0.042 Uiso 1 1 calc R U . . .
C79 C 0.7900(4) 0.7273(4) 0.4149(4) 0.0366(9) Uani 1 1 d . . . . .
H79 H 0.826895 0.659993 0.365781 0.044 Uiso 1 1 calc R U . . .
C14 C -0.0143(4) 0.4973(4) 0.7208(4) 0.0400(9) Uani 1 1 d . . . . .
H14 H -0.018154 0.412314 0.694766 0.048 Uiso 1 1 calc R U . . .
C68 C 0.2251(4) 0.7897(5) 0.3413(4) 0.0527(12) Uani 1 1 d . . . . .
H68 H 0.146035 0.810838 0.362185 0.063 Uiso 1 1 calc R U . . .
C23 C 0.1703(4) 0.1875(3) 0.6097(4) 0.0358(9) Uani 1 1 d . . . . .
H23 H 0.162070 0.258345 0.674542 0.043 Uiso 1 1 calc R U . . .
C27 C 0.4152(4) 0.4364(4) 0.4752(4) 0.0433(10) Uani 1 1 d . . . . .
H27A H 0.443253 0.481538 0.552900 0.065 Uiso 1 1 calc R U . . .
H27B H 0.401503 0.492991 0.432779 0.065 Uiso 1 1 calc R U . . .
H27C H 0.479524 0.391041 0.440165 0.065 Uiso 1 1 calc R U . . .
C56 C 1.2023(4) 0.2823(4) -0.0437(4) 0.0404(9) Uani 1 1 d . . . . .
H56 H 1.251842 0.320074 -0.092124 0.048 Uiso 1 1 calc R U . . .
C4 C 0.6701(4) 0.1080(4) 0.6173(4) 0.0435(10) Uani 1 1 d . . . . .
H4 H 0.688949 0.039240 0.563046 0.052 Uiso 1 1 calc R U . . .
C17 C -0.2322(4) 0.7190(5) 0.7787(4) 0.0515(12) Uani 1 1 d . . . . .
H17 H -0.311299 0.666187 0.760653 0.062 Uiso 1 1 calc R U . . .
C81 C 0.8935(4) 0.8131(5) 0.4966(4) 0.0505(11) Uani 1 1 d . . . . .
H81A H 0.960294 0.845940 0.454154 0.076 Uiso 1 1 calc R U . . .
H81B H 0.927990 0.768794 0.542571 0.076 Uiso 1 1 calc R U . . .
H81C H 0.858601 0.879497 0.545579 0.076 Uiso 1 1 calc R U . . .
C70 C 0.4491(4) 0.8502(4) 0.3435(4) 0.0392(9) Uani 1 1 d . . . . .
H70 H 0.521722 0.911908 0.364505 0.047 Uiso 1 1 calc R U . . .
C69 C 0.3329(5) 0.8776(5) 0.3683(4) 0.0483(11) Uani 1 1 d . . . . .
H69 H 0.326091 0.958827 0.405006 0.058 Uiso 1 1 calc R U . . .
C32 C 0.3659(4) 0.7698(4) 0.7131(4) 0.0377(9) Uani 1 1 d . . . . .
H32 H 0.409215 0.704931 0.724402 0.045 Uiso 1 1 calc R U . . .
C30 C 0.4503(5) 0.8124(5) 0.9851(5) 0.0549(12) Uani 1 1 d . . . . .
H30A H 0.504344 0.785871 0.923261 0.082 Uiso 1 1 calc R U . . .
H30B H 0.473287 0.785874 1.049679 0.082 Uiso 1 1 calc R U . . .
H30C H 0.461019 0.900882 1.006770 0.082 Uiso 1 1 calc R U . . .
C6 C 0.7245(4) 0.2625(4) 0.7904(4) 0.0466(10) Uani 1 1 d . . . . .
H6 H 0.779632 0.299591 0.855019 0.056 Uiso 1 1 calc R U . . .
C18 C -0.2279(4) 0.8389(5) 0.8138(4) 0.0523(12) Uani 1 1 d . . . . .
H18 H -0.303903 0.869607 0.820713 0.063 Uiso 1 1 calc R U . . .
C76 C 0.8083(5) 0.3665(4) 0.3457(4) 0.0463(11) Uani 1 1 d . . . . .
H76 H 0.749688 0.417412 0.329272 0.056 Uiso 1 1 calc R U . . .
C28 C 0.2418(4) 0.2875(4) 0.3524(4) 0.0474(11) Uani 1 1 d . . . . .
H28A H 0.303927 0.243962 0.310419 0.071 Uiso 1 1 calc R U . . .
H28B H 0.225806 0.349542 0.317317 0.071 Uiso 1 1 calc R U . . .
H28C H 0.163459 0.230517 0.351549 0.071 Uiso 1 1 calc R U . . .
C24 C 0.0550(4) 0.1585(5) 0.5290(5) 0.0511(12) Uani 1 1 d . . . . .
H24A H 0.044571 0.231486 0.508278 0.077 Uiso 1 1 calc R U . . .
H24B H -0.019774 0.130316 0.565839 0.077 Uiso 1 1 calc R U . . .
H24C H 0.066215 0.095115 0.461195 0.077 Uiso 1 1 calc R U . . .
C83 C 0.7703(5) 0.7948(5) 0.0972(4) 0.0520(12) Uani 1 1 d . . . . .
H83A H 0.711177 0.717816 0.070855 0.078 Uiso 1 1 calc R U . . .
H83B H 0.832958 0.800821 0.041056 0.078 Uiso 1 1 calc R U . . .
H83C H 0.724529 0.861948 0.108470 0.078 Uiso 1 1 calc R U . . .
C5 C 0.7501(4) 0.1633(4) 0.7129(5) 0.0482(11) Uani 1 1 d . . . . .
H5 H 0.822479 0.131463 0.723787 0.058 Uiso 1 1 calc R U . . .
C78 C 0.9356(5) 0.4453(5) 0.3864(4) 0.0573(13) Uani 1 1 d . . . . .
H78A H 0.996239 0.394100 0.392438 0.086 Uiso 1 1 calc R U . . .
H78B H 0.928921 0.501444 0.460232 0.086 Uiso 1 1 calc R U . . .
H78C H 0.963794 0.491278 0.332713 0.086 Uiso 1 1 calc R U . . .
C31 C 0.2286(5) 0.7892(5) 1.0444(4) 0.0495(11) Uani 1 1 d . . . . .
H31A H 0.243205 0.877209 1.076910 0.074 Uiso 1 1 calc R U . . .
H31B H 0.246835 0.750611 1.102044 0.074 Uiso 1 1 calc R U . . .
H31C H 0.140739 0.760235 1.016612 0.074 Uiso 1 1 calc R U . . .
C33 C 0.4634(4) 0.8851(4) 0.7200(5) 0.0491(12) Uani 1 1 d . . . . .
H33A H 0.422425 0.944597 0.698590 0.074 Uiso 1 1 calc R U . . .
H33B H 0.530022 0.864973 0.668606 0.074 Uiso 1 1 calc R U . . .
H33C H 0.499750 0.919193 0.797107 0.074 Uiso 1 1 calc R U . . .
C19 C -0.1134(5) 0.9189(5) 0.8402(4) 0.0505(11) Uani 1 1 d . . . . .
H19 H -0.111791 1.003586 0.864870 0.061 Uiso 1 1 calc R U . . .
C77 C 0.7562(5) 0.3094(6) 0.4379(5) 0.0636(15) Uani 1 1 d . . . . .
H77A H 0.676009 0.254882 0.410560 0.095 Uiso 1 1 calc R U . . .
H77B H 0.743240 0.373221 0.504710 0.095 Uiso 1 1 calc R U . . .
H77C H 0.816035 0.263462 0.457377 0.095 Uiso 1 1 calc R U . . .
C73A C 0.6663(8) 0.2058(8) 0.1285(12) 0.040(2) Uani 0.66(2) 1 d D U P A 1
H73A H 0.648949 0.281255 0.113173 0.048 Uiso 0.66(2) 1 calc R U P A 1
C80 C 0.6896(5) 0.6740(6) 0.4818(5) 0.0619(15) Uani 1 1 d . . . . .
H80A H 0.646720 0.737817 0.524709 0.093 Uiso 1 1 calc R U . . .
H80B H 0.728612 0.639264 0.533760 0.093 Uiso 1 1 calc R U . . .
H80C H 0.628614 0.610621 0.430254 0.093 Uiso 1 1 calc R U . . .
C25 C 0.1820(5) 0.0809(4) 0.6545(4) 0.0474(11) Uani 1 1 d . . . . .
H25A H 0.189825 0.010803 0.591651 0.071 Uiso 1 1 calc R U . . .
H25B H 0.107051 0.060953 0.694954 0.071 Uiso 1 1 calc R U . . .
H25C H 0.256519 0.102178 0.705934 0.071 Uiso 1 1 calc R U . . .
C75A C 0.6768(9) 0.1141(8) 0.0190(8) 0.042(2) Uani 0.66(2) 1 d D U P A 1
H75A H 0.746367 0.146236 -0.021349 0.063 Uiso 0.66(2) 1 calc R U P A 1
H75B H 0.598353 0.096735 -0.026869 0.063 Uiso 0.66(2) 1 calc R U P A 1
H75C H 0.692561 0.039554 0.033487 0.063 Uiso 0.66(2) 1 calc R U P A 1
C74A C 0.5595(7) 0.1569(11) 0.1934(11) 0.056(3) Uani 0.66(2) 1 d D U P A 1
H74A H 0.582549 0.091369 0.219706 0.084 Uiso 0.66(2) 1 calc R U P A 1
H74B H 0.483254 0.125980 0.143937 0.084 Uiso 0.66(2) 1 calc R U P A 1
H74C H 0.544250 0.222067 0.258099 0.084 Uiso 0.66(2) 1 calc R U P A 1
C73B C 0.6517(15) 0.2060(19) 0.169(2) 0.040(2) Uani 0.34(2) 1 d D U P A 2
H73B H 0.616755 0.282286 0.189305 0.048 Uiso 0.34(2) 1 calc R U P A 2
C74B C 0.578(2) 0.118(2) 0.225(2) 0.075(8) Uani 0.34(2) 1 d D U P A 2
H74D H 0.610120 0.041793 0.205014 0.113 Uiso 0.34(2) 1 calc R U P A 2
H74E H 0.488964 0.101398 0.200111 0.113 Uiso 0.34(2) 1 calc R U P A 2
H74F H 0.586162 0.152366 0.307120 0.113 Uiso 0.34(2) 1 calc R U P A 2
C75B C 0.643(3) 0.156(4) 0.042(2) 0.083(9) Uani 0.34(2) 1 d D U P A 2
H75D H 0.554584 0.136484 0.015076 0.124 Uiso 0.34(2) 1 calc R U P A 2
H75E H 0.678889 0.081788 0.021121 0.124 Uiso 0.34(2) 1 calc R U P A 2
H75F H 0.689395 0.215690 0.008304 0.124 Uiso 0.34(2) 1 calc R U P A 2

loop_
_atom_site_aniso_label
_atom_site_aniso_U_11
_atom_site_aniso_U_22
_atom_site_aniso_U_33
_atom_site_aniso_U_23
_atom_site_aniso_U_13
_atom_site_aniso_U_12
P52 0.0308(4) 0.0308(4) 0.0298(5) 0.0088(4) 0.0010(4) 0.0049(3)
P2 0.0297(4) 0.0319(4) 0.0325(5) 0.0134(4) -0.0017(4) 0.0014(3)
P1 0.0331(5) 0.0328(4) 0.0274(5) 0.0068(4) -0.0004(4) 0.0027(3)
P51 0.0383(5) 0.0348(5) 0.0514(7) 0.0220(4) 0.0151(5) 0.0084(4)
C51 0.0300(17) 0.0273(16) 0.028(2) 0.0080(14) 0.0031(15) 0.0017(13)
C63 0.037(2) 0.0365(18) 0.0254(19) 0.0134(15) -0.0038(16) 0.0048(15)
C52 0.0302(17) 0.0309(17) 0.0269(19) 0.0065(14) -0.0028(15) 0.0006(13)
C22 0.0263(16) 0.0424(19) 0.0225(18) 0.0154(15) 0.0022(14) 0.0021(14)
C21 0.0337(19) 0.050(2) 0.0222(19) 0.0163(16) 0.0007(15) 0.0086(16)
C2 0.0320(18) 0.0362(18) 0.031(2) 0.0175(15) 0.0061(15) -0.0010(14)
C13 0.0308(18) 0.0392(18) 0.0238(19) 0.0109(15) -0.0009(14) -0.0010(14)
C60 0.0353(19) 0.0327(17) 0.0234(19) 0.0069(14) -0.0030(15) 0.0020(14)
C12 0.0370(19) 0.0294(17) 0.028(2) 0.0090(14) 0.0023(15) -0.0018(14)
C11 0.039(2) 0.0303(17) 0.0228(19) 0.0071(14) 0.0023(15) -0.0017(15)
C10 0.0344(18) 0.0334(18) 0.030(2) 0.0129(15) 0.0035(16) -0.0020(15)
C62 0.040(2) 0.0296(17) 0.030(2) 0.0094(15) -0.0052(16) 0.0064(15)
C3 0.0336(19) 0.0406(19) 0.038(2) 0.0188(17) 0.0068(17) 0.0042(15)
C53 0.040(2) 0.0345(19) 0.040(2) 0.0139(17) 0.0053(18) 0.0091(15)
C57 0.0324(18) 0.0352(18) 0.025(2) 0.0082(15) 0.0005(15) -0.0017(14)
C29 0.039(2) 0.0326(17) 0.030(2) 0.0111(15) -0.0059(16) 0.0047(15)
C1 0.0320(18) 0.0320(17) 0.029(2) 0.0134(15) 0.0014(15) -0.0004(14)
C8 0.038(2) 0.051(2) 0.033(2) 0.0140(18) -0.0080(17) -0.0051(17)
C59 0.045(2) 0.0341(18) 0.029(2) 0.0144(15) 0.0000(17) 0.0043(15)
C61 0.041(2) 0.0301(17) 0.029(2) 0.0100(15) -0.0015(16) 0.0071(15)
C66 0.0292(18) 0.059(2) 0.030(2) 0.0222(18) -0.0002(16) 0.0054(17)
C71 0.036(2) 0.044(2) 0.0246(19) 0.0181(16) 0.0019(16) 0.0097(16)
C58 0.040(2) 0.041(2) 0.033(2) 0.0170(17) 0.0020(17) -0.0016(16)
C72 0.0299(18) 0.0373(18) 0.029(2) 0.0148(15) 0.0006(15) 0.0062(14)
C82 0.037(2) 0.0375(19) 0.030(2) 0.0134(16) -0.0007(16) 0.0054(15)
C9 0.044(2) 0.039(2) 0.033(2) 0.0077(17) -0.0008(18) 0.0000(16)
C67 0.033(2) 0.081(3) 0.037(2) 0.029(2) 0.0017(18) 0.008(2)
C64 0.041(2) 0.0398(19) 0.032(2) 0.0120(16) -0.0077(17) 0.0005(16)
C7 0.0341(19) 0.044(2) 0.038(2) 0.0204(18) 0.0005(17) -0.0025(16)
C84 0.042(2) 0.039(2) 0.046(3) 0.0182(18) 0.0019(19) 0.0023(17)
C16 0.0265(18) 0.063(3) 0.026(2) 0.0195(18) 0.0005(15) 0.0025(17)
C65 0.032(2) 0.053(2) 0.036(2) 0.0198(19) -0.0095(17) -0.0051(17)
C34 0.044(2) 0.058(3) 0.034(2) 0.0246(19) 0.0069(18) 0.0075(19)
C15 0.032(2) 0.066(3) 0.031(2) 0.015(2) -0.0020(17) -0.0094(18)
C20 0.041(2) 0.050(2) 0.035(2) 0.0163(18) 0.0029(18) 0.0125(17)
C55 0.038(2) 0.053(2) 0.041(3) 0.0061(19) 0.0059(19) 0.0111(18)
C54 0.045(2) 0.044(2) 0.049(3) 0.013(2) 0.003(2) 0.0162(18)
C26 0.0361(19) 0.043(2) 0.028(2) 0.0144(16) 0.0018(16) 0.0039(16)
C79 0.047(2) 0.0394(19) 0.026(2) 0.0145(16) -0.0017(17) 0.0069(16)
C14 0.039(2) 0.044(2) 0.032(2) 0.0100(17) 0.0020(17) -0.0057(17)
C68 0.039(2) 0.093(4) 0.038(3) 0.026(2) 0.0083(19) 0.032(2)
C23 0.0369(19) 0.0307(18) 0.036(2) 0.0075(16) -0.0008(17) -0.0015(15)
C27 0.042(2) 0.050(2) 0.039(2) 0.0202(19) 0.0039(19) -0.0012(18)
C56 0.035(2) 0.051(2) 0.033(2) 0.0114(18) 0.0058(17) 0.0036(17)
C4 0.041(2) 0.045(2) 0.052(3) 0.025(2) 0.011(2) 0.0102(17)
C17 0.033(2) 0.095(4) 0.030(2) 0.023(2) -0.0009(18) 0.009(2)
C81 0.040(2) 0.069(3) 0.044(3) 0.027(2) -0.007(2) -0.004(2)
C70 0.043(2) 0.049(2) 0.032(2) 0.0158(18) 0.0055(18) 0.0173(18)
C69 0.051(3) 0.064(3) 0.038(2) 0.016(2) 0.008(2) 0.030(2)
C32 0.0365(19) 0.039(2) 0.043(2) 0.0224(18) 0.0046(18) 0.0024(16)
C30 0.046(2) 0.061(3) 0.057(3) 0.026(2) -0.022(2) -0.006(2)
C6 0.035(2) 0.062(3) 0.049(3) 0.031(2) -0.0043(19) 0.0016(19)
C18 0.041(2) 0.090(4) 0.037(3) 0.025(2) 0.006(2) 0.030(2)
C76 0.054(3) 0.057(3) 0.041(3) 0.027(2) 0.017(2) 0.023(2)
C28 0.049(3) 0.058(3) 0.033(2) 0.0132(19) -0.0013(19) 0.003(2)
C24 0.040(2) 0.058(3) 0.052(3) 0.022(2) -0.005(2) -0.0103(19)
C83 0.050(3) 0.071(3) 0.039(3) 0.028(2) -0.002(2) 0.002(2)
C5 0.038(2) 0.059(3) 0.060(3) 0.036(2) 0.005(2) 0.0110(19)
C78 0.074(3) 0.057(3) 0.037(3) 0.014(2) 0.012(2) 0.002(2)
C31 0.066(3) 0.057(3) 0.031(2) 0.015(2) 0.002(2) 0.020(2)
C33 0.035(2) 0.055(3) 0.067(3) 0.037(2) 0.009(2) 0.0015(18)
C19 0.052(3) 0.067(3) 0.043(3) 0.024(2) 0.008(2) 0.028(2)
C77 0.046(3) 0.103(4) 0.056(3) 0.047(3) 0.015(2) 0.012(3)
C73A 0.034(3) 0.032(2) 0.055(8) 0.018(4) 0.017(4) 0.002(2)
C80 0.054(3) 0.085(4) 0.045(3) 0.037(3) -0.014(2) -0.023(3)
C25 0.055(3) 0.039(2) 0.049(3) 0.0188(19) 0.007(2) 0.0003(18)
C75A 0.043(4) 0.034(4) 0.046(5) 0.014(3) 0.005(4) -0.003(3)
C74A 0.042(4) 0.055(6) 0.053(6) -0.002(5) 0.012(4) -0.011(4)
C73B 0.034(3) 0.032(2) 0.055(8) 0.018(4) 0.017(4) 0.002(2)
C74B 0.105(18) 0.047(11) 0.071(15) 0.026(10) 0.044(13) -0.009(10)
C75B 0.067(16) 0.10(2) 0.067(17) 0.027(16) 0.000(12) -0.019(15)

_geom_special_details            
;
 All esds (except the esd in the dihedral angle between two l.s. planes)
 are estimated using the full covariance matrix.  The cell esds are taken
 into account individually in the estimation of esds in distances, angles
 and torsion angles; correlations between esds in cell parameters are only
 used when they are defined by crystal symmetry.  An approximate (isotropic)
 treatment of cell esds is used for estimating esds involving l.s. planes.
;
loop_
_geom_bond_atom_site_label_1
_geom_bond_atom_site_label_2
_geom_bond_distance
_geom_bond_site_symmetry_2
_geom_bond_publ_flag
P52 C72 1.859(4) . ?
P52 C82 1.870(4) . ?
P52 C79 1.873(4) . ?
P2 C22 1.853(4) . ?
P2 C29 1.868(4) . ?
P2 C32 1.863(4) . ?
P1 C1 1.856(4) . ?
P1 C26 1.865(4) . ?
P1 C23 1.873(4) . ?
P51 C51 1.868(4) . ?
P51 C76 1.861(5) . ?
P51 C73A 1.908(9) . ?
P51 C73B 1.856(17) . ?
C51 C52 1.436(5) . ?
C51 C60 1.385(5) . ?
C63 C62 1.435(5) . ?
C63 C72 1.386(5) . ?
C63 C64 1.430(5) . ?
C52 C53 1.421(6) . ?
C52 C57 1.430(5) . ?
C22 C21 1.434(5) . ?
C22 C13 1.386(5) . ?
C21 C16 1.423(6) . ?
C21 C20 1.421(6) . ?
C2 C3 1.424(6) . ?
C2 C1 1.437(6) . ?
C2 C7 1.432(6) . ?
C13 C12 1.441(6) . ?
C13 C14 1.426(5) . ?
C60 C59 1.417(5) . ?
C60 C61 1.440(5) . ?
C12 C11 1.208(6) . ?
C11 C10 1.438(6) . ?
C10 C1 1.392(5) . ?
C10 C9 1.419(6) . ?
C62 C61 1.205(6) . ?
C3 H3 0.9500 . ?
C3 C4 1.371(6) . ?
C53 H53 0.9500 . ?
C53 C54 1.361(6) . ?
C57 C58 1.421(6) . ?
C57 C56 1.409(6) . ?
C29 H29 1.0000 . ?
C29 C30 1.519(6) . ?
C29 C31 1.524(6) . ?
C8 H8 0.9500 . ?
C8 C9 1.356(6) . ?
C8 C7 1.415(6) . ?
C59 H59 0.9500 . ?
C59 C58 1.356(6) . ?
C66 C71 1.422(6) . ?
C66 C67 1.425(6) . ?
C66 C65 1.413(6) . ?
C71 C72 1.440(5) . ?
C71 C70 1.428(6) . ?
C58 H58 0.9500 . ?
C82 H82 1.0000 . ?
C82 C84 1.538(5) . ?
C82 C83 1.517(6) . ?
C9 H9 0.9500 . ?
C67 H67 0.9500 . ?
C67 C68 1.359(8) . ?
C64 H64 0.9500 . ?
C64 C65 1.357(6) . ?
C7 C6 1.416(6) . ?
C84 H84A 0.9800 . ?
C84 H84B 0.9800 . ?
C84 H84C 0.9800 . ?
C16 C15 1.408(7) . ?
C16 C17 1.433(6) . ?
C65 H65 0.9500 . ?
C34 H34A 0.9800 . ?
C34 H34B 0.9800 . ?
C34 H34C 0.9800 . ?
C34 C32 1.524(7) . ?
C15 H15 0.9500 . ?
C15 C14 1.373(6) . ?
C20 H20 0.9500 . ?
C20 C19 1.384(6) . ?
C55 H55 0.9500 . ?
C55 C54 1.400(7) . ?
C55 C56 1.362(7) . ?
C54 H54 0.9500 . ?
C26 H26 1.0000 . ?
C26 C27 1.531(5) . ?
C26 C28 1.539(6) . ?
C79 H79 1.0000 . ?
C79 C81 1.526(6) . ?
C79 C80 1.517(6) . ?
C14 H14 0.9500 . ?
C68 H68 0.9500 . ?
C68 C69 1.385(8) . ?
C23 H23 1.0000 . ?
C23 C24 1.528(6) . ?
C23 C25 1.520(6) . ?
C27 H27A 0.9800 . ?
C27 H27B 0.9800 . ?
C27 H27C 0.9800 . ?
C56 H56 0.9500 . ?
C4 H4 0.9500 . ?
C4 C5 1.396(8) . ?
C17 H17 0.9500 . ?
C17 C18 1.341(8) . ?
C81 H81A 0.9800 . ?
C81 H81B 0.9800 . ?
C81 H81C 0.9800 . ?
C70 H70 0.9500 . ?
C70 C69 1.369(6) . ?
C69 H69 0.9500 . ?
C32 H32 1.0000 . ?
C32 C33 1.540(5) . ?
C30 H30A 0.9800 . ?
C30 H30B 0.9800 . ?
C30 H30C 0.9800 . ?
C6 H6 0.9500 . ?
C6 C5 1.360(7) . ?
C18 H18 0.9500 . ?
C18 C19 1.393(8) . ?
C76 H76 1.0000 . ?
C76 C78 1.516(7) . ?
C76 C77 1.533(7) . ?
C28 H28A 0.9800 . ?
C28 H28B 0.9800 . ?
C28 H28C 0.9800 . ?
C24 H24A 0.9800 . ?
C24 H24B 0.9800 . ?
C24 H24C 0.9800 . ?
C83 H83A 0.9800 . ?
C83 H83B 0.9800 . ?
C83 H83C 0.9800 . ?
C5 H5 0.9500 . ?
C78 H78A 0.9800 . ?
C78 H78B 0.9800 . ?
C78 H78C 0.9800 . ?
C31 H31A 0.9800 . ?
C31 H31B 0.9800 . ?
C31 H31C 0.9800 . ?
C33 H33A 0.9800 . ?
C33 H33B 0.9800 . ?
C33 H33C 0.9800 . ?
C19 H19 0.9500 . ?
C77 H77A 0.9800 . ?
C77 H77B 0.9800 . ?
C77 H77C 0.9800 . ?
C73A H73A 1.0000 . ?
C73A C75A 1.499(11) . ?
C73A C74A 1.525(11) . ?
C80 H80A 0.9800 . ?
C80 H80B 0.9800 . ?
C80 H80C 0.9800 . ?
C25 H25A 0.9800 . ?
C25 H25B 0.9800 . ?
C25 H25C 0.9800 . ?
C75A H75A 0.9800 . ?
C75A H75B 0.9800 . ?
C75A H75C 0.9800 . ?
C74A H74A 0.9800 . ?
C74A H74B 0.9800 . ?
C74A H74C 0.9800 . ?
C73B H73B 1.0000 . ?
C73B C74B 1.515(19) . ?
C73B C75B 1.51(2) . ?
C74B H74D 0.9800 . ?
C74B H74E 0.9800 . ?
C74B H74F 0.9800 . ?
C75B H75D 0.9800 . ?
C75B H75E 0.9800 . ?
C75B H75F 0.9800 . ?

loop_
_geom_angle_atom_site_label_1
_geom_angle_atom_site_label_2
_geom_angle_atom_site_label_3
_geom_angle
_geom_angle_site_symmetry_1
_geom_angle_site_symmetry_3
_geom_angle_publ_flag
C72 P52 C82 105.07(18) . . ?
C72 P52 C79 100.09(18) . . ?
C82 P52 C79 103.25(18) . . ?
C22 P2 C29 98.69(18) . . ?
C22 P2 C32 104.71(18) . . ?
C32 P2 C29 106.36(19) . . ?
C1 P1 C26 104.71(18) . . ?
C1 P1 C23 99.51(18) . . ?
C26 P1 C23 105.92(18) . . ?
C51 P51 C73A 96.2(5) . . ?
C76 P51 C51 103.46(18) . . ?
C76 P51 C73A 108.2(4) . . ?
C73B P51 C51 110.6(8) . . ?
C73B P51 C76 97.4(8) . . ?
C52 C51 P51 117.1(3) . . ?
C60 C51 P51 124.4(3) . . ?
C60 C51 C52 118.5(3) . . ?
C72 C63 C62 123.3(3) . . ?
C72 C63 C64 121.3(4) . . ?
C64 C63 C62 115.4(3) . . ?
C53 C52 C51 123.2(4) . . ?
C53 C52 C57 116.9(3) . . ?
C57 C52 C51 119.8(3) . . ?
C21 C22 P2 116.3(3) . . ?
C13 C22 P2 124.6(3) . . ?
C13 C22 C21 119.1(3) . . ?
C16 C21 C22 119.8(4) . . ?
C20 C21 C22 122.6(4) . . ?
C20 C21 C16 117.6(4) . . ?
C3 C2 C1 123.1(4) . . ?
C3 C2 C7 116.9(4) . . ?
C7 C2 C1 119.9(4) . . ?
C22 C13 C12 122.7(3) . . ?
C22 C13 C14 120.7(4) . . ?
C14 C13 C12 116.6(3) . . ?
C51 C60 C59 121.4(4) . . ?
C51 C60 C61 122.9(3) . . ?
C59 C60 C61 115.7(3) . . ?
C11 C12 C13 174.7(4) . . ?
C12 C11 C10 173.2(4) . . ?
C1 C10 C11 122.7(4) . . ?
C1 C10 C9 120.9(4) . . ?
C9 C10 C11 116.4(3) . . ?
C61 C62 C63 172.0(4) . . ?
C2 C3 H3 119.2 . . ?
C4 C3 C2 121.6(4) . . ?
C4 C3 H3 119.2 . . ?
C52 C53 H53 119.5 . . ?
C54 C53 C52 120.9(4) . . ?
C54 C53 H53 119.5 . . ?
C58 C57 C52 118.7(3) . . ?
C56 C57 C52 120.1(4) . . ?
C56 C57 C58 121.1(4) . . ?
P2 C29 H29 108.7 . . ?
C30 C29 P2 112.1(3) . . ?
C30 C29 H29 108.7 . . ?
C30 C29 C31 110.7(4) . . ?
C31 C29 P2 108.1(3) . . ?
C31 C29 H29 108.7 . . ?
C2 C1 P1 117.7(3) . . ?
C10 C1 P1 123.9(3) . . ?
C10 C1 C2 118.4(4) . . ?
C9 C8 H8 119.6 . . ?
C9 C8 C7 120.9(4) . . ?
C7 C8 H8 119.6 . . ?
C60 C59 H59 119.7 . . ?
C58 C59 C60 120.5(4) . . ?
C58 C59 H59 119.7 . . ?
C62 C61 C60 174.7(4) . . ?
C71 C66 C67 120.1(4) . . ?
C65 C66 C71 119.4(3) . . ?
C65 C66 C67 120.5(4) . . ?
C66 C71 C72 119.7(4) . . ?
C66 C71 C70 117.3(4) . . ?
C70 C71 C72 122.9(4) . . ?
C57 C58 H58 119.5 . . ?
C59 C58 C57 121.0(4) . . ?
C59 C58 H58 119.5 . . ?
C63 C72 P52 124.5(3) . . ?
C63 C72 C71 118.3(3) . . ?
C71 C72 P52 117.0(3) . . ?
P52 C82 H82 109.0 . . ?
C84 C82 P52 108.4(3) . . ?
C84 C82 H82 109.0 . . ?
C83 C82 P52 111.8(3) . . ?
C83 C82 H82 109.0 . . ?
C83 C82 C84 109.6(4) . . ?
C10 C9 H9 119.5 . . ?
C8 C9 C10 121.0(4) . . ?
C8 C9 H9 119.5 . . ?
C66 C67 H67 120.0 . . ?
C68 C67 C66 119.9(4) . . ?
C68 C67 H67 120.0 . . ?
C63 C64 H64 119.9 . . ?
C65 C64 C63 120.2(4) . . ?
C65 C64 H64 119.9 . . ?
C8 C7 C2 118.9(4) . . ?
C8 C7 C6 121.5(4) . . ?
C6 C7 C2 119.6(4) . . ?
C82 C84 H84A 109.5 . . ?
C82 C84 H84B 109.5 . . ?
C82 C84 H84C 109.5 . . ?
H84A C84 H84B 109.5 . . ?
H84A C84 H84C 109.5 . . ?
H84B C84 H84C 109.5 . . ?
C21 C16 C17 119.0(4) . . ?
C15 C16 C21 119.2(4) . . ?
C15 C16 C17 121.7(4) . . ?
C66 C65 H65 119.5 . . ?
C64 C65 C66 121.0(4) . . ?
C64 C65 H65 119.5 . . ?
H34A C34 H34B 109.5 . . ?
H34A C34 H34C 109.5 . . ?
H34B C34 H34C 109.5 . . ?
C32 C34 H34A 109.5 . . ?
C32 C34 H34B 109.5 . . ?
C32 C34 H34C 109.5 . . ?
C16 C15 H15 119.5 . . ?
C14 C15 C16 121.0(4) . . ?
C14 C15 H15 119.5 . . ?
C21 C20 H20 119.4 . . ?
C19 C20 C21 121.2(4) . . ?
C19 C20 H20 119.4 . . ?
C54 C55 H55 120.4 . . ?
C56 C55 H55 120.4 . . ?
C56 C55 C54 119.2(4) . . ?
C53 C54 C55 121.8(4) . . ?
C53 C54 H54 119.1 . . ?
C55 C54 H54 119.1 . . ?
P1 C26 H26 109.6 . . ?
C27 C26 P1 111.2(3) . . ?
C27 C26 H26 109.6 . . ?
C27 C26 C28 109.1(3) . . ?
C28 C26 P1 107.8(3) . . ?
C28 C26 H26 109.6 . . ?
P52 C79 H79 108.5 . . ?
C81 C79 P52 110.7(3) . . ?
C81 C79 H79 108.5 . . ?
C80 C79 P52 111.7(3) . . ?
C80 C79 H79 108.5 . . ?
C80 C79 C81 108.8(4) . . ?
C13 C14 H14 119.9 . . ?
C15 C14 C13 120.1(4) . . ?
C15 C14 H14 119.9 . . ?
C67 C68 H68 119.7 . . ?
C67 C68 C69 120.6(4) . . ?
C69 C68 H68 119.7 . . ?
P1 C23 H23 108.8 . . ?
C24 C23 P1 111.2(3) . . ?
C24 C23 H23 108.8 . . ?
C25 C23 P1 108.0(3) . . ?
C25 C23 H23 108.8 . . ?
C25 C23 C24 111.4(4) . . ?
C26 C27 H27A 109.5 . . ?
C26 C27 H27B 109.5 . . ?
C26 C27 H27C 109.5 . . ?
H27A C27 H27B 109.5 . . ?
H27A C27 H27C 109.5 . . ?
H27B C27 H27C 109.5 . . ?
C57 C56 H56 119.5 . . ?
C55 C56 C57 121.0(4) . . ?
C55 C56 H56 119.5 . . ?
C3 C4 H4 119.7 . . ?
C3 C4 C5 120.7(4) . . ?
C5 C4 H4 119.7 . . ?
C16 C17 H17 119.4 . . ?
C18 C17 C16 121.2(4) . . ?
C18 C17 H17 119.4 . . ?
C79 C81 H81A 109.5 . . ?
C79 C81 H81B 109.5 . . ?
C79 C81 H81C 109.5 . . ?
H81A C81 H81B 109.5 . . ?
H81A C81 H81C 109.5 . . ?
H81B C81 H81C 109.5 . . ?
C71 C70 H70 119.8 . . ?
C69 C70 C71 120.4(4) . . ?
C69 C70 H70 119.8 . . ?
C68 C69 H69 119.2 . . ?
C70 C69 C68 121.6(5) . . ?
C70 C69 H69 119.2 . . ?
P2 C32 H32 109.7 . . ?
C34 C32 P2 112.1(3) . . ?
C34 C32 H32 109.7 . . ?
C34 C32 C33 109.6(4) . . ?
C33 C32 P2 105.9(3) . . ?
C33 C32 H32 109.7 . . ?
C29 C30 H30A 109.5 . . ?
C29 C30 H30B 109.5 . . ?
C29 C30 H30C 109.5 . . ?
H30A C30 H30B 109.5 . . ?
H30A C30 H30C 109.5 . . ?
H30B C30 H30C 109.5 . . ?
C7 C6 H6 119.4 . . ?
C5 C6 C7 121.2(5) . . ?
C5 C6 H6 119.4 . . ?
C17 C18 H18 119.6 . . ?
C17 C18 C19 120.8(4) . . ?
C19 C18 H18 119.6 . . ?
P51 C76 H76 109.3 . . ?
C78 C76 P51 111.3(3) . . ?
C78 C76 H76 109.3 . . ?
C78 C76 C77 109.1(5) . . ?
C77 C76 P51 108.4(4) . . ?
C77 C76 H76 109.3 . . ?
C26 C28 H28A 109.5 . . ?
C26 C28 H28B 109.5 . . ?
C26 C28 H28C 109.5 . . ?
H28A C28 H28B 109.5 . . ?
H28A C28 H28C 109.5 . . ?
H28B C28 H28C 109.5 . . ?
C23 C24 H24A 109.5 . . ?
C23 C24 H24B 109.5 . . ?
C23 C24 H24C 109.5 . . ?
H24A C24 H24B 109.5 . . ?
H24A C24 H24C 109.5 . . ?
H24B C24 H24C 109.5 . . ?
C82 C83 H83A 109.5 . . ?
C82 C83 H83B 109.5 . . ?
C82 C83 H83C 109.5 . . ?
H83A C83 H83B 109.5 . . ?
H83A C83 H83C 109.5 . . ?
H83B C83 H83C 109.5 . . ?
C4 C5 H5 120.0 . . ?
C6 C5 C4 120.0(4) . . ?
C6 C5 H5 120.0 . . ?
C76 C78 H78A 109.5 . . ?
C76 C78 H78B 109.5 . . ?
C76 C78 H78C 109.5 . . ?
H78A C78 H78B 109.5 . . ?
H78A C78 H78C 109.5 . . ?
H78B C78 H78C 109.5 . . ?
C29 C31 H31A 109.5 . . ?
C29 C31 H31B 109.5 . . ?
C29 C31 H31C 109.5 . . ?
H31A C31 H31B 109.5 . . ?
H31A C31 H31C 109.5 . . ?
H31B C31 H31C 109.5 . . ?
C32 C33 H33A 109.5 . . ?
C32 C33 H33B 109.5 . . ?
C32 C33 H33C 109.5 . . ?
H33A C33 H33B 109.5 . . ?
H33A C33 H33C 109.5 . . ?
H33B C33 H33C 109.5 . . ?
C20 C19 C18 120.2(5) . . ?
C20 C19 H19 119.9 . . ?
C18 C19 H19 119.9 . . ?
C76 C77 H77A 109.5 . . ?
C76 C77 H77B 109.5 . . ?
C76 C77 H77C 109.5 . . ?
H77A C77 H77B 109.5 . . ?
H77A C77 H77C 109.5 . . ?
H77B C77 H77C 109.5 . . ?
P51 C73A H73A 109.1 . . ?
C75A C73A P51 109.6(6) . . ?
C75A C73A H73A 109.1 . . ?
C75A C73A C74A 110.3(7) . . ?
C74A C73A P51 109.5(7) . . ?
C74A C73A H73A 109.1 . . ?
C79 C80 H80A 109.5 . . ?
C79 C80 H80B 109.5 . . ?
C79 C80 H80C 109.5 . . ?
H80A C80 H80B 109.5 . . ?
H80A C80 H80C 109.5 . . ?
H80B C80 H80C 109.5 . . ?
C23 C25 H25A 109.5 . . ?
C23 C25 H25B 109.5 . . ?
C23 C25 H25C 109.5 . . ?
H25A C25 H25B 109.5 . . ?
H25A C25 H25C 109.5 . . ?
H25B C25 H25C 109.5 . . ?
C73A C75A H75A 109.5 . . ?
C73A C75A H75B 109.5 . . ?
C73A C75A H75C 109.5 . . ?
H75A C75A H75B 109.5 . . ?
H75A C75A H75C 109.5 . . ?
H75B C75A H75C 109.5 . . ?
C73A C74A H74A 109.5 . . ?
C73A C74A H74B 109.5 . . ?
C73A C74A H74C 109.5 . . ?
H74A C74A H74B 109.5 . . ?
H74A C74A H74C 109.5 . . ?
H74B C74A H74C 109.5 . . ?
P51 C73B H73B 108.7 . . ?
C74B C73B P51 111.3(16) . . ?
C74B C73B H73B 108.7 . . ?
C75B C73B P51 108.1(13) . . ?
C75B C73B H73B 108.7 . . ?
C75B C73B C74B 111.5(15) . . ?
C73B C74B H74D 109.5 . . ?
C73B C74B H74E 109.5 . . ?
C73B C74B H74F 109.5 . . ?
H74D C74B H74E 109.5 . . ?
H74D C74B H74F 109.5 . . ?
H74E C74B H74F 109.5 . . ?
C73B C75B H75D 109.5 . . ?
C73B C75B H75E 109.5 . . ?
C73B C75B H75F 109.5 . . ?
H75D C75B H75E 109.5 . . ?
H75D C75B H75F 109.5 . . ?
H75E C75B H75F 109.5 . . ?

loop_
_geom_torsion_atom_site_label_1
_geom_torsion_atom_site_label_2
_geom_torsion_atom_site_label_3
_geom_torsion_atom_site_label_4
_geom_torsion
_geom_torsion_site_symmetry_1
_geom_torsion_site_symmetry_2
_geom_torsion_site_symmetry_3
_geom_torsion_site_symmetry_4
_geom_torsion_publ_flag
P2 C22 C21 C16 -176.9(3) . . . . ?
P2 C22 C21 C20 2.5(5) . . . . ?
P2 C22 C13 C12 -0.3(6) . . . . ?
P2 C22 C13 C14 178.4(3) . . . . ?
P51 C51 C52 C53 -0.4(5) . . . . ?
P51 C51 C52 C57 179.5(3) . . . . ?
P51 C51 C60 C59 179.2(3) . . . . ?
P51 C51 C60 C61 -2.3(5) . . . . ?
C51 P51 C76 C78 -48.2(4) . . . . ?
C51 P51 C76 C77 -168.1(3) . . . . ?
C51 P51 C73B C74B 167.2(15) . . . . ?
C51 P51 C73B C75B 45(2) . . . . ?
C51 C52 C53 C54 -179.9(4) . . . . ?
C51 C52 C57 C58 1.1(5) . . . . ?
C51 C52 C57 C56 -179.5(4) . . . . ?
C51 C60 C59 C58 1.6(6) . . . . ?
C63 C64 C65 C66 2.1(7) . . . . ?
C52 C51 C60 C59 -0.8(6) . . . . ?
C52 C51 C60 C61 177.7(4) . . . . ?
C52 C53 C54 C55 -0.7(7) . . . . ?
C52 C57 C58 C59 -0.4(6) . . . . ?
C52 C57 C56 C55 -0.6(6) . . . . ?
C22 P2 C29 C30 166.7(3) . . . . ?
C22 P2 C29 C31 -71.1(3) . . . . ?
C22 P2 C32 C34 37.2(3) . . . . ?
C22 P2 C32 C33 156.7(3) . . . . ?
C22 C21 C16 C15 -2.0(6) . . . . ?
C22 C21 C16 C17 179.1(4) . . . . ?
C22 C21 C20 C19 -178.7(4) . . . . ?
C22 C13 C14 C15 -1.5(6) . . . . ?
C21 C22 C13 C12 -177.6(4) . . . . ?
C21 C22 C13 C14 1.0(6) . . . . ?
C21 C16 C15 C14 1.6(6) . . . . ?
C21 C16 C17 C18 -0.3(7) . . . . ?
C21 C20 C19 C18 -0.5(7) . . . . ?
C2 C3 C4 C5 0.5(6) . . . . ?
C2 C7 C6 C5 0.5(6) . . . . ?
C13 C22 C21 C16 0.7(6) . . . . ?
C13 C22 C21 C20 -179.9(4) . . . . ?
C60 C51 C52 C53 179.6(4) . . . . ?
C60 C51 C52 C57 -0.5(5) . . . . ?
C60 C59 C58 C57 -0.9(6) . . . . ?
C12 C13 C14 C15 177.3(4) . . . . ?
C11 C10 C1 P1 -1.2(5) . . . . ?
C11 C10 C1 C2 -179.4(3) . . . . ?
C11 C10 C9 C8 178.9(4) . . . . ?
C62 C63 C72 P52 -5.2(6) . . . . ?
C62 C63 C72 C71 -179.3(4) . . . . ?
C62 C63 C64 C65 176.3(4) . . . . ?
C3 C2 C1 P1 2.8(5) . . . . ?
C3 C2 C1 C10 -178.9(3) . . . . ?
C3 C2 C7 C8 179.4(3) . . . . ?
C3 C2 C7 C6 -0.7(5) . . . . ?
C3 C4 C5 C6 -0.7(7) . . . . ?
C53 C52 C57 C58 -179.0(4) . . . . ?
C53 C52 C57 C56 0.5(6) . . . . ?
C57 C52 C53 C54 0.2(6) . . . . ?
C29 P2 C22 C21 119.0(3) . . . . ?
C29 P2 C22 C13 -58.4(4) . . . . ?
C29 P2 C32 C34 141.0(3) . . . . ?
C29 P2 C32 C33 -99.4(3) . . . . ?
C1 P1 C26 C27 42.5(3) . . . . ?
C1 P1 C26 C28 161.9(3) . . . . ?
C1 P1 C23 C24 161.2(3) . . . . ?
C1 P1 C23 C25 -76.4(3) . . . . ?
C1 C2 C3 C4 178.7(4) . . . . ?
C1 C2 C7 C8 0.8(5) . . . . ?
C1 C2 C7 C6 -179.3(4) . . . . ?
C1 C10 C9 C8 -0.9(6) . . . . ?
C8 C7 C6 C5 -179.5(4) . . . . ?
C61 C60 C59 C58 -177.0(4) . . . . ?
C66 C71 C72 P52 -170.5(3) . . . . ?
C66 C71 C72 C63 4.0(6) . . . . ?
C66 C71 C70 C69 1.2(6) . . . . ?
C66 C67 C68 C69 0.6(7) . . . . ?
C71 C66 C67 C68 2.0(7) . . . . ?
C71 C66 C65 C64 1.3(6) . . . . ?
C71 C70 C69 C68 1.4(7) . . . . ?
C58 C57 C56 C55 178.8(4) . . . . ?
C72 P52 C82 C84 164.9(3) . . . . ?
C72 P52 C82 C83 43.9(3) . . . . ?
C72 P52 C79 C81 -167.7(3) . . . . ?
C72 P52 C79 C80 -46.3(4) . . . . ?
C72 C63 C64 C65 -2.4(6) . . . . ?
C72 C71 C70 C69 -178.3(4) . . . . ?
C82 P52 C72 C63 49.0(4) . . . . ?
C82 P52 C72 C71 -136.8(3) . . . . ?
C82 P52 C79 C81 84.1(3) . . . . ?
C82 P52 C79 C80 -154.6(3) . . . . ?
C9 C10 C1 P1 178.6(3) . . . . ?
C9 C10 C1 C2 0.4(5) . . . . ?
C9 C8 C7 C2 -1.3(6) . . . . ?
C9 C8 C7 C6 178.8(4) . . . . ?
C67 C66 C71 C72 176.6(4) . . . . ?
C67 C66 C71 C70 -2.9(6) . . . . ?
C67 C66 C65 C64 -179.7(4) . . . . ?
C67 C68 C69 C70 -2.4(8) . . . . ?
C64 C63 C72 P52 173.4(3) . . . . ?
C64 C63 C72 C71 -0.7(6) . . . . ?
C7 C2 C3 C4 0.2(5) . . . . ?
C7 C2 C1 P1 -178.7(3) . . . . ?
C7 C2 C1 C10 -0.4(5) . . . . ?
C7 C8 C9 C10 1.3(6) . . . . ?
C7 C6 C5 C4 0.2(7) . . . . ?
C16 C21 C20 C19 0.7(6) . . . . ?
C16 C15 C14 C13 0.1(7) . . . . ?
C16 C17 C18 C19 0.5(7) . . . . ?
C65 C66 C71 C72 -4.3(6) . . . . ?
C65 C66 C71 C70 176.1(4) . . . . ?
C65 C66 C67 C68 -177.0(4) . . . . ?
C15 C16 C17 C18 -179.1(5) . . . . ?
C20 C21 C16 C15 178.6(4) . . . . ?
C20 C21 C16 C17 -0.3(6) . . . . ?
C54 C55 C56 C57 0.1(7) . . . . ?
C26 P1 C1 C2 -131.4(3) . . . . ?
C26 P1 C1 C10 50.3(3) . . . . ?
C26 P1 C23 C24 52.8(3) . . . . ?
C26 P1 C23 C25 175.2(3) . . . . ?
C79 P52 C72 C63 -57.8(4) . . . . ?
C79 P52 C72 C71 116.4(3) . . . . ?
C79 P52 C82 C84 -90.7(3) . . . . ?
C79 P52 C82 C83 148.4(3) . . . . ?
C23 P1 C1 C2 119.2(3) . . . . ?
C23 P1 C1 C10 -59.0(3) . . . . ?
C23 P1 C26 C27 147.1(3) . . . . ?
C23 P1 C26 C28 -93.4(3) . . . . ?
C56 C57 C58 C59 -179.8(4) . . . . ?
C56 C55 C54 C53 0.5(7) . . . . ?
C17 C16 C15 C14 -179.6(4) . . . . ?
C17 C18 C19 C20 -0.1(8) . . . . ?
C70 C71 C72 P52 9.0(5) . . . . ?
C70 C71 C72 C63 -176.5(4) . . . . ?
C32 P2 C22 C21 -131.5(3) . . . . ?
C32 P2 C22 C13 51.1(4) . . . . ?
C32 P2 C29 C30 58.5(4) . . . . ?
C32 P2 C29 C31 -179.3(3) . . . . ?
C76 P51 C51 C52 129.3(3) . . . . ?
C76 P51 C51 C60 -50.7(4) . . . . ?
C76 P51 C73B C74B -85.3(17) . . . . ?
C76 P51 C73B C75B 152.0(19) . . . . ?
C73A P51 C51 C52 -120.2(4) . . . . ?
C73A P51 C51 C60 59.8(5) . . . . ?
C73A P51 C76 C78 -149.4(5) . . . . ?
C73A P51 C76 C77 90.6(5) . . . . ?
C73B P51 C51 C52 -127.3(8) . . . . ?
C73B P51 C51 C60 52.7(8) . . . . ?
C73B P51 C76 C78 -161.5(8) . . . . ?
C73B P51 C76 C77 78.5(8) . . . . ?

_shelx_res_file                  
;
TITL ba_ss9.res in P1
    ba_ss9.res
    created by SHELXL-2019/3 at 19:16:24 on 14-Nov-2023
REM SHELXT solution in P1: R1 0.108, Rweak 0.035, Alpha 0.000
REM <I/s> 0.000 for 0 systematic absences, Orientation as input
REM Flack x = 0.015 ( 0.020 ) from 4354 Parsons' quotients
REM Formula found by SHELXT: C68 P4
CELL 1.54184 10.8371 11.6905 12.3737 105.871 90.048 100.228
ZERR 2 0.0002 0.0002 0.0003 0.002 0.002 0.002
LATT -1
SFAC C H P
UNIT 68 80 4
SADI P51 C73A P51 C73B
SADI C73A C75A C73B C75B
SADI C73A C74A C73B C74B
SADI P51 C75A P51 C75B
SADI P51 C74A P51 C74B
SADI C75A C74A C75B C74B
EADP C73A C73B
SIMU C74B C74A C73B C73A C75B C75A

L.S. 10 0 0
PLAN  20
SIZE 0.07 0.15 0.2
TEMP -153.1(10)
CONF
list 4
MORE -1
BOND $H
fmap 2 53
acta
REM <olex2.extras>
REM <HklSrc "%.\\ba_ss9.hkl">
REM </olex2.extras>

WGHT    0.078300    0.077300
FVAR       6.75399   0.66275
P52   3    0.723981    0.808130    0.323517    11.00000    0.03082    0.03079 =
         0.02978    0.00876    0.00104    0.00486
P2    3    0.259881    0.812188    0.830078    11.00000    0.02966    0.03188 =
         0.03252    0.01345   -0.00165    0.00137
P1    3    0.317929    0.226379    0.538489    11.00000    0.03314    0.03278 =
         0.02745    0.00682   -0.00035    0.00273
P51   3    0.820227    0.242802    0.216575    11.00000    0.03827    0.03484 =
         0.05137    0.02201    0.01514    0.00838
C51   1    0.915545    0.322736    0.124222    11.00000    0.02996    0.02725 =
         0.02810    0.00804    0.00306    0.00172
C63   1    0.583441    0.576257    0.198822    11.00000    0.03660    0.03652 =
         0.02540    0.01335   -0.00380    0.00475
C52   1    1.022112    0.273866    0.076398    11.00000    0.03019    0.03094 =
         0.02688    0.00655   -0.00276    0.00060
C22   1    0.111862    0.700792    0.786116    11.00000    0.02630    0.04239 =
         0.02249    0.01541    0.00222    0.00208
C21   1   -0.001656    0.749053    0.794783    11.00000    0.03365    0.05021 =
         0.02224    0.01630    0.00067    0.00863
C2    1    0.533147    0.255464    0.679605    11.00000    0.03196    0.03624 =
         0.03109    0.01746    0.00610   -0.00101
C13   1    0.104277    0.576463    0.750424    11.00000    0.03082    0.03924 =
         0.02383    0.01085   -0.00088   -0.00101
C60   1    0.889961    0.425009    0.099423    11.00000    0.03527    0.03269 =
         0.02336    0.00690   -0.00298    0.00200
C12   1    0.213151    0.520233    0.743381    11.00000    0.03703    0.02944 =
         0.02764    0.00899    0.00226   -0.00182
C11   1    0.297989    0.464837    0.738444    11.00000    0.03943    0.03032 =
         0.02282    0.00714    0.00234   -0.00171
C10   1    0.404120    0.408354    0.745470    11.00000    0.03435    0.03344 =
         0.03011    0.01286    0.00351   -0.00202
C62   1    0.696900    0.530589    0.169050    11.00000    0.03965    0.02962 =
         0.02970    0.00937   -0.00525    0.00636
C3    1    0.564528    0.152073    0.600965    11.00000    0.03363    0.04058 =
         0.03798    0.01876    0.00684    0.00424
AFIX  43
H3    2    0.511068    0.112658    0.535612    11.00000   -1.20000
AFIX   0

C53   1    1.057461    0.169884    0.096754    11.00000    0.03950    0.03454 =
         0.03976    0.01386    0.00533    0.00913
AFIX  43
H53   2    1.009162    0.129579    0.144065    11.00000   -1.20000
AFIX   0
C57   1    1.098242    0.330380    0.004269    11.00000    0.03238    0.03519 =
         0.02527    0.00816    0.00052   -0.00171

C29   1    0.314121    0.757626    0.947150    11.00000    0.03929    0.03260 =
         0.03039    0.01113   -0.00592    0.00472
AFIX  13
H29   2    0.305578    0.667623    0.920486    11.00000   -1.20000
AFIX   0
C1    1    0.424719    0.305621    0.664193    11.00000    0.03201    0.03201 =
         0.02926    0.01338    0.00136   -0.00038
C8    1    0.590325    0.415468    0.856310    11.00000    0.03833    0.05110 =
         0.03336    0.01404   -0.00802   -0.00505
AFIX  43
H8    2    0.644507    0.452442    0.921609    11.00000   -1.20000
AFIX   0

C59   1    0.967307    0.482071    0.029796    11.00000    0.04495    0.03407 =
         0.02931    0.01437    0.00000    0.00434
AFIX  43
H59   2    0.948945    0.553301    0.015618    11.00000   -1.20000
AFIX   0
C61   1    0.782959    0.478594    0.139682    11.00000    0.04091    0.03011 =
         0.02907    0.00998   -0.00154    0.00707
C66   1    0.349903    0.641223    0.254752    11.00000    0.02923    0.05860 =
         0.02963    0.02222   -0.00021    0.00541
C71   1    0.461931    0.729384    0.286131    11.00000    0.03561    0.04370 =
         0.02462    0.01813    0.00186    0.00970
C58   1    1.067365    0.435802   -0.016779    11.00000    0.04001    0.04128 =
         0.03313    0.01696    0.00198   -0.00158
AFIX  43
H58   2    1.117581    0.474436   -0.064192    11.00000   -1.20000
AFIX   0
C72   1    0.581808    0.694414    0.260317    11.00000    0.02989    0.03732 =
         0.02874    0.01478    0.00059    0.00616
C82   1    0.835508    0.800541    0.207660    11.00000    0.03693    0.03747 =
         0.03035    0.01343   -0.00073    0.00538
AFIX  13
H82   2    0.873890    0.726825    0.197639    11.00000   -1.20000
AFIX   0

C9    1    0.488406    0.462855    0.840872    11.00000    0.04369    0.03927 =
         0.03271    0.00771   -0.00084    0.00003
AFIX  43
H9    2    0.473185    0.533603    0.894725    11.00000   -1.20000
AFIX   0

C67   1    0.231358    0.673615    0.285254    11.00000    0.03255    0.08123 =
         0.03703    0.02939    0.00174    0.00843
AFIX  43
H67   2    0.156811    0.614096    0.266405    11.00000   -1.20000
AFIX   0
C64   1    0.469594    0.490227    0.162679    11.00000    0.04099    0.03984 =
         0.03179    0.01201   -0.00772    0.00053
AFIX  43
H64   2    0.472676    0.410540    0.118203    11.00000   -1.20000
AFIX   0

C7    1    0.617075    0.311645    0.776437    11.00000    0.03414    0.04420 =
         0.03785    0.02041    0.00052   -0.00250
C84   1    0.939857    0.913506    0.241778    11.00000    0.04167    0.03882 =
         0.04647    0.01824    0.00186    0.00227
AFIX 137
H84A  2    0.903047    0.986144    0.251082    11.00000   -1.50000
H84B  2    1.000892    0.909532    0.183082    11.00000   -1.50000
H84C  2    0.982131    0.916829    0.312911    11.00000   -1.50000
AFIX   0

C16   1   -0.119732    0.669186    0.768040    11.00000    0.02647    0.06254 =
         0.02598    0.01946    0.00047    0.00249
C65   1    0.357219    0.522166    0.191766    11.00000    0.03236    0.05315 =
         0.03595    0.01983   -0.00951   -0.00510
AFIX  43
H65   2    0.282326    0.463611    0.169454    11.00000   -1.20000
AFIX   0

C34   1    0.295422    0.727139    0.598461    11.00000    0.04359    0.05840 =
         0.03411    0.02458    0.00689    0.00747
AFIX 137
H34A  2    0.243144    0.647318    0.589724    11.00000   -1.50000
H34B  2    0.355799    0.721777    0.539176    11.00000   -1.50000
H34C  2    0.241987    0.784848    0.592725    11.00000   -1.50000
AFIX   0
C15   1   -0.122979    0.543612    0.729860    11.00000    0.03187    0.06553 =
         0.03087    0.01493   -0.00197   -0.00941
AFIX  43
H15   2   -0.201521    0.490111    0.710056    11.00000   -1.20000
AFIX   0
C20   1   -0.002090    0.875297    0.830554    11.00000    0.04149    0.04954 =
         0.03534    0.01632    0.00295    0.01255
AFIX  43
H20   2    0.075424    0.930758    0.848166    11.00000   -1.20000
AFIX   0

C55   1    1.233079    0.182543   -0.021840    11.00000    0.03781    0.05268 =
         0.04079    0.00608    0.00591    0.01109
AFIX  43
H55   2    1.303537    0.150882   -0.054509    11.00000   -1.20000
AFIX   0
C54   1    1.159552    0.127255    0.049402    11.00000    0.04472    0.04421 =
         0.04911    0.01298    0.00320    0.01621
AFIX  43
H54   2    1.181504    0.058094    0.065131    11.00000   -1.20000
AFIX   0

C26   1    0.292373    0.348183    0.474791    11.00000    0.03613    0.04284 =
         0.02827    0.01440    0.00179    0.00393
AFIX  13
H26   2    0.229372    0.393211    0.517646    11.00000   -1.20000
AFIX   0

C79   1    0.789994    0.727340    0.414933    11.00000    0.04671    0.03937 =
         0.02642    0.01454   -0.00170    0.00689
AFIX  13
H79   2    0.826895    0.659993    0.365781    11.00000   -1.20000
AFIX   0

C14   1   -0.014316    0.497282    0.720809    11.00000    0.03903    0.04401 =
         0.03158    0.01004    0.00202   -0.00569
AFIX  43
H14   2   -0.018154    0.412314    0.694766    11.00000   -1.20000
AFIX   0

C68   1    0.225112    0.789734    0.341325    11.00000    0.03862    0.09315 =
         0.03834    0.02601    0.00830    0.03174
AFIX  43
H68   2    0.146035    0.810838    0.362185    11.00000   -1.20000
AFIX   0

C23   1    0.170259    0.187513    0.609710    11.00000    0.03692    0.03070 =
         0.03569    0.00752   -0.00076   -0.00145
AFIX  13
H23   2    0.162070    0.258345    0.674542    11.00000   -1.20000
AFIX   0
C27   1    0.415221    0.436377    0.475195    11.00000    0.04197    0.05000 =
         0.03901    0.02016    0.00386   -0.00120
AFIX 137
H27A  2    0.443253    0.481538    0.552900    11.00000   -1.50000
H27B  2    0.401503    0.492991    0.432779    11.00000   -1.50000
H27C  2    0.479524    0.391041    0.440165    11.00000   -1.50000
AFIX   0

C56   1    1.202320    0.282313   -0.043727    11.00000    0.03502    0.05119 =
         0.03312    0.01142    0.00579    0.00362
AFIX  43
H56   2    1.251842    0.320074   -0.092124    11.00000   -1.20000
AFIX   0

C4    1    0.670079    0.108024    0.617303    11.00000    0.04125    0.04511 =
         0.05156    0.02452    0.01135    0.01019
AFIX  43
H4    2    0.688949    0.039240    0.563046    11.00000   -1.20000
AFIX   0
C17   1   -0.232210    0.719045    0.778739    11.00000    0.03268    0.09484 =
         0.02954    0.02348   -0.00089    0.00889
AFIX  43
H17   2   -0.311299    0.666187    0.760653    11.00000   -1.20000
AFIX   0

C81   1    0.893475    0.813059    0.496615    11.00000    0.04008    0.06881 =
         0.04416    0.02722   -0.00652   -0.00417
AFIX 137
H81A  2    0.960294    0.845940    0.454154    11.00000   -1.50000
H81B  2    0.927990    0.768794    0.542571    11.00000   -1.50000
H81C  2    0.858601    0.879497    0.545579    11.00000   -1.50000
AFIX   0
C70   1    0.449137    0.850187    0.343480    11.00000    0.04289    0.04864 =
         0.03226    0.01577    0.00554    0.01730
AFIX  43
H70   2    0.521722    0.911908    0.364505    11.00000   -1.20000
AFIX   0
C69   1    0.332937    0.877599    0.368344    11.00000    0.05134    0.06427 =
         0.03774    0.01596    0.00761    0.02971
AFIX  43
H69   2    0.326091    0.958827    0.405006    11.00000   -1.20000
AFIX   0

C32   1    0.365905    0.769849    0.713129    11.00000    0.03649    0.03854 =
         0.04293    0.02238    0.00461    0.00236
AFIX  13
H32   2    0.409215    0.704931    0.724402    11.00000   -1.20000
AFIX   0
C30   1    0.450265    0.812422    0.985078    11.00000    0.04615    0.06112 =
         0.05731    0.02636   -0.02235   -0.00611
AFIX 137
H30A  2    0.504344    0.785871    0.923261    11.00000   -1.50000
H30B  2    0.473287    0.785874    1.049679    11.00000   -1.50000
H30C  2    0.461019    0.900882    1.006770    11.00000   -1.50000
AFIX   0
C6    1    0.724479    0.262528    0.790374    11.00000    0.03525    0.06194 =
         0.04920    0.03110   -0.00426    0.00157
AFIX  43
H6    2    0.779632    0.299591    0.855019    11.00000   -1.20000
AFIX   0
C18   1   -0.227938    0.838872    0.813790    11.00000    0.04134    0.08978 =
         0.03734    0.02497    0.00596    0.03045
AFIX  43
H18   2   -0.303903    0.869607    0.820713    11.00000   -1.20000
AFIX   0

C76   1    0.808342    0.366481    0.345670    11.00000    0.05449    0.05654 =
         0.04081    0.02671    0.01678    0.02331
AFIX  13
H76   2    0.749688    0.417412    0.329272    11.00000   -1.20000
AFIX   0

C28   1    0.241796    0.287541    0.352399    11.00000    0.04913    0.05795 =
         0.03298    0.01322   -0.00126    0.00330
AFIX 137
H28A  2    0.303927    0.243962    0.310419    11.00000   -1.50000
H28B  2    0.225806    0.349542    0.317317    11.00000   -1.50000
H28C  2    0.163459    0.230517    0.351549    11.00000   -1.50000
AFIX   0
C24   1    0.054982    0.158507    0.529021    11.00000    0.03967    0.05809 =
         0.05197    0.02180   -0.00504   -0.01030
AFIX 137
H24A  2    0.044571    0.231486    0.508278    11.00000   -1.50000
H24B  2   -0.019774    0.130316    0.565839    11.00000   -1.50000
H24C  2    0.066215    0.095115    0.461195    11.00000   -1.50000
AFIX   0

C83   1    0.770266    0.794771    0.097233    11.00000    0.04979    0.07134 =
         0.03853    0.02761   -0.00209    0.00169
AFIX 137
H83A  2    0.711177    0.717816    0.070855    11.00000   -1.50000
H83B  2    0.832958    0.800821    0.041056    11.00000   -1.50000
H83C  2    0.724529    0.861948    0.108470    11.00000   -1.50000
AFIX   0

C5    1    0.750092    0.163251    0.712877    11.00000    0.03778    0.05919 =
         0.06022    0.03607    0.00501    0.01098
AFIX  43
H5    2    0.822479    0.131463    0.723787    11.00000   -1.20000
AFIX   0

C78   1    0.935564    0.445288    0.386358    11.00000    0.07431    0.05750 =
         0.03664    0.01402    0.01161    0.00195
AFIX 137
H78A  2    0.996239    0.394100    0.392438    11.00000   -1.50000
H78B  2    0.928921    0.501444    0.460232    11.00000   -1.50000
H78C  2    0.963794    0.491278    0.332713    11.00000   -1.50000
AFIX   0

C31   1    0.228592    0.789242    1.044354    11.00000    0.06558    0.05662 =
         0.03133    0.01531    0.00159    0.01962
AFIX 137
H31A  2    0.243205    0.877209    1.076910    11.00000   -1.50000
H31B  2    0.246835    0.750611    1.102044    11.00000   -1.50000
H31C  2    0.140739    0.760235    1.016612    11.00000   -1.50000
AFIX   0
C33   1    0.463387    0.885132    0.719981    11.00000    0.03463    0.05457 =
         0.06734    0.03671    0.00881    0.00151
AFIX 137
H33A  2    0.422425    0.944597    0.698590    11.00000   -1.50000
H33B  2    0.530022    0.864973    0.668606    11.00000   -1.50000
H33C  2    0.499750    0.919193    0.797107    11.00000   -1.50000
AFIX   0
C19   1   -0.113432    0.918881    0.840189    11.00000    0.05218    0.06749 =
         0.04345    0.02421    0.00822    0.02770
AFIX  43
H19   2   -0.111791    1.003586    0.864870    11.00000   -1.20000
AFIX   0

C77   1    0.756202    0.309357    0.437902    11.00000    0.04648    0.10279 =
         0.05569    0.04697    0.01498    0.01186
AFIX 137
H77A  2    0.676009    0.254882    0.410560    11.00000   -1.50000
H77B  2    0.743240    0.373221    0.504710    11.00000   -1.50000
H77C  2    0.816035    0.263462    0.457377    11.00000   -1.50000
AFIX   0
PART 1
C73A  1    0.666288    0.205795    0.128519    21.00000    0.03365    0.03227 =
         0.05467    0.01762    0.01667    0.00179
AFIX  13
H73A  2    0.648949    0.281255    0.113173    21.00000   -1.20000
AFIX   0
PART 0
C80   1    0.689606    0.674047    0.481831    11.00000    0.05417    0.08478 =
         0.04474    0.03742   -0.01402   -0.02299
AFIX 137
H80A  2    0.646720    0.737817    0.524709    11.00000   -1.50000
H80B  2    0.728612    0.639264    0.533760    11.00000   -1.50000
H80C  2    0.628614    0.610621    0.430254    11.00000   -1.50000
AFIX   0

C25   1    0.181953    0.080886    0.654547    11.00000    0.05530    0.03872 =
         0.04905    0.01883    0.00735    0.00034
AFIX 137
H25A  2    0.189825    0.010803    0.591651    11.00000   -1.50000
H25B  2    0.107051    0.060953    0.694954    11.00000   -1.50000
H25C  2    0.256519    0.102178    0.705934    11.00000   -1.50000
AFIX   0

PART 1
C75A  1    0.676803    0.114144    0.018960    21.00000    0.04306    0.03405 =
         0.04613    0.01417    0.00472   -0.00321
AFIX 137
H75A  2    0.746367    0.146236   -0.021349    21.00000   -1.50000
H75B  2    0.598353    0.096735   -0.026869    21.00000   -1.50000
H75C  2    0.692561    0.039554    0.033487    21.00000   -1.50000
AFIX   0
C74A  1    0.559549    0.156938    0.193358    21.00000    0.04222    0.05479 =
         0.05254   -0.00174    0.01245   -0.01077
AFIX 137
H74A  2    0.582549    0.091369    0.219706    21.00000   -1.50000
H74B  2    0.483254    0.125980    0.143937    21.00000   -1.50000
H74C  2    0.544250    0.222067    0.258099    21.00000   -1.50000
AFIX   0
PART 2
C73B  1    0.651714    0.205980    0.169057   -21.00000    0.03365    0.03227 =
         0.05467    0.01762    0.01667    0.00179
AFIX  13
H73B  2    0.616755    0.282286    0.189305   -21.00000   -1.20000
AFIX   0
C74B  1    0.577706    0.117580    0.225290   -21.00000    0.10469    0.04739 =
         0.07056    0.02605    0.04363   -0.00935
AFIX 137
H74D  2    0.610120    0.041793    0.205014   -21.00000   -1.50000
H74E  2    0.488964    0.101398    0.200111   -21.00000   -1.50000
H74F  2    0.586162    0.152366    0.307120   -21.00000   -1.50000
AFIX   0
C75B  1    0.642865    0.155533    0.042193   -21.00000    0.06697    0.10316 =
         0.06719    0.02706   -0.00014   -0.01887
AFIX 137
H75D  2    0.554584    0.136484    0.015076   -21.00000   -1.50000
H75E  2    0.678889    0.081788    0.021121   -21.00000   -1.50000
H75F  2    0.689395    0.215690    0.008304   -21.00000   -1.50000
AFIX   0
HKLF 4


REM  ba_ss9.res in P1
REM wR2 = 0.1266, GooF = S = 1.025, Restrained GooF = 1.022 for all data
REM R1 = 0.0478 for 9980 Fo > 4sig(Fo) and 0.0509 for all 10602 data
REM 689 parameters refined using 75 restraints

END

WGHT      0.0783      0.0773

REM Highest difference peak  0.681,  deepest hole -0.303,  1-sigma level  0.046
Q1    1   1.3938  0.1678 -0.0635  11.00000  0.05    0.68
Q2    1   0.9000  0.1500  0.7645  11.00000  0.05    0.63
Q3    1   0.2946  0.7416  0.8229  11.00000  0.05    0.59
Q4    1   0.7910  0.3237  0.2387  11.00000  0.05    0.33
Q5    1   0.2828  0.3032  0.5410  11.00000  0.05    0.28
Q6    1   0.6931  0.8850  0.3343  11.00000  0.05    0.25
Q7    1   0.8317  0.1644  0.2105  11.00000  0.05    0.24
Q8    1   0.4694  0.2755  0.6674  11.00000  0.05    0.23
Q9    1   0.3543  0.1615  0.5166  11.00000  0.05    0.23
Q10   1   0.2467  0.8953  0.8415  11.00000  0.05    0.22
Q11   1   0.4015  0.3413  0.7032  11.00000  0.05    0.21
Q12   1   0.5568  0.2373  0.6412  11.00000  0.05    0.21
Q13   1   0.7622  0.7335  0.3260  11.00000  0.05    0.20
Q14   1   0.5447  0.2836  0.6961  11.00000  0.05    0.20
Q15   1   0.6809  0.8976  0.1185  11.00000  0.05    0.20
Q16   1   0.3856  0.2825  0.6164  11.00000  0.05    0.19
Q17   1   1.0387  0.2317  0.0787  11.00000  0.05    0.19
Q18   1   0.5963  0.3275  0.7908  11.00000  0.05    0.18
Q19   1   0.1809  0.9048  0.2867  11.00000  0.05    0.18
Q20   1   0.6580  0.8617  0.3976  11.00000  0.05    0.18
;
_shelx_res_checksum              4103
_olex2_submission_special_instructions 'No special instructions were received'
_oxdiff_exptl_absorpt_empirical_details 
;
Empirical correction (ABSPACK) includes:
- Absorption correction using spherical harmonics
- Frame scaling
- Detector area scaling
;
####################################################################### 
# 
# This file contains crystal structure data downloaded from the 
# Cambridge Structural Database (CSD) hosted by the Cambridge 
# Crystallographic Data Centre (CCDC).
# 
# Full information about CCDC data access policies and citation 
# guidelines are available at http://www.ccdc.cam.ac.uk/access/V1 
# 
# Audit and citation data items may have been added by the CCDC. 
# Please retain this information to preserve the provenance of 
# this file and to allow appropriate attribution of the data. 
# 
#######################################################################

data_ba_ss4
_database_code_depnum_ccdc_archive 'CCDC 2470828'
loop_
_audit_author_name
_audit_author_address
'Ballmann J.'
;Heidelberg University
Germany
;
_audit_update_record             
;
2025-07-08 deposited with the CCDC.	2025-09-29 downloaded from the CCDC.
;
_audit_creation_date             2023-05-21
_audit_creation_method           
;
Olex2 1.5
(compiled 2023.03.06 svn.rbb2c1857 for OlexSys, GUI svn.r6748)
;
_shelx_SHELXL_version_number     2018/3
loop_
_audit_author_email
joachim.ballmann@uni-heidelberg.de
_chemical_name_common            ?
_chemical_name_systematic        ?
_chemical_formula_moiety         'C34 H40 Cl2 P2, 6(C1 H2 Cl2), 2(Cl)'
_chemical_formula_sum            'C40 H52 Cl16 P2'
_chemical_formula_weight         1161.95
_chemical_melting_point          ?
_chemical_oxdiff_formula         'C34H40Cl4P2 (CH2Cl2)6'
_chemical_oxdiff_usercomment     ss163
loop_
_atom_type_symbol
_atom_type_description
_atom_type_scat_dispersion_real
_atom_type_scat_dispersion_imag
_atom_type_scat_source
C C 0.0181 0.0091 'International Tables Vol C Tables 4.2.6.8 and 6.1.1.4'
H H 0.0000 0.0000 'International Tables Vol C Tables 4.2.6.8 and 6.1.1.4'
Cl Cl 0.3639 0.7018 'International Tables Vol C Tables 4.2.6.8 and 6.1.1.4'
P P 0.2955 0.4335 'International Tables Vol C Tables 4.2.6.8 and 6.1.1.4'

_shelx_space_group_comment       
;
The symmetry employed for this shelxl refinement is uniquely defined
by the following loop, which should always be used as a source of
symmetry information in preference to the above space-group names.
They are only intended as comments.
;
_space_group_crystal_system      triclinic
_space_group_IT_number           2
_space_group_name_H-M_alt        'P -1'
_space_group_name_Hall           '-P 1'
loop_
_space_group_symop_operation_xyz
'x, y, z'
'-x, -y, -z'

_cell_length_a                   10.3156(2)
_cell_length_b                   11.7343(2)
_cell_length_c                   23.0477(5)
_cell_angle_alpha                85.394(2)
_cell_angle_beta                 79.220(2)
_cell_angle_gamma                89.6000(10)
_cell_volume                     2731.66(9)
_cell_formula_units_Z            2
_cell_measurement_reflns_used    29517
_cell_measurement_temperature    120(1)
_cell_measurement_theta_max      70.6590
_cell_measurement_theta_min      3.7540
_shelx_estimated_absorpt_T_max   0.599
_shelx_estimated_absorpt_T_min   0.307
_exptl_absorpt_coefficient_mu    8.144
_exptl_absorpt_correction_T_max  1.000
_exptl_absorpt_correction_T_min  0.730
_exptl_absorpt_correction_type   gaussian
_exptl_absorpt_process_details   
;
CrysAlisPro 1.171.42.51a (Rigaku Oxford Diffraction, 2022)
Numerical absorption correction based on gaussian integration over
a multifaceted crystal model
Empirical absorption correction using spherical harmonics,
implemented in SCALE3 ABSPACK scaling algorithm.
;
_exptl_absorpt_special_details   ?
_exptl_crystal_colour            colourless
_exptl_crystal_colour_primary    colourless
_exptl_crystal_density_diffrn    1.413
_exptl_crystal_density_meas      ?
_exptl_crystal_density_method    ?
_exptl_crystal_description       irregular
_exptl_crystal_F_000             1188
loop_
_exptl_crystal_face_index_h
_exptl_crystal_face_index_k
_exptl_crystal_face_index_l
_exptl_crystal_face_perp_dist
3 -2 14 0.0530
-3 2 -14 0.0203
-2 -3 -14 0.0258
0 7 4 0.0361
0 -7 -4 0.0374
-7 0 -3 0.0631
2 2 -13 0.0643
6 0 6 0.0790
3 -6 -6 0.0604
3 -4 11 0.0530
0 0 -15 0.0416
3 4 13 0.0484
-2 -7 -5 0.0464
0 -6 7 0.0616
4 1 13 0.0569
-5 -2 -11 0.0386
-5 -3 5 0.0795
-2 -1 2 0.0795

_exptl_crystal_size_max          0.19
_exptl_crystal_size_mid          0.08
_exptl_crystal_size_min          0.07
loop_
_exptl_oxdiff_crystal_face_indexfrac_h
_exptl_oxdiff_crystal_face_indexfrac_k
_exptl_oxdiff_crystal_face_indexfrac_l
_exptl_oxdiff_crystal_face_x
_exptl_oxdiff_crystal_face_y
_exptl_oxdiff_crystal_face_z
2.8167 -1.8289 13.6939 0.0413 0.1605 -0.9862
-3.1440 1.7196 -13.5342 -0.0538 -0.2132 0.9755
-1.7501 -2.6022 -14.3676 -0.5924 0.0117 0.8056
-0.3667 7.4439 3.9730 0.9861 -0.1286 0.1049
0.3779 -7.4570 -3.8386 -0.9852 0.1277 -0.1142
-6.6886 -0.1652 -3.4666 -0.1238 -0.9449 0.3030
1.5101 2.2712 -12.6124 0.0589 0.4733 0.8789
6.4960 -0.3298 6.1326 0.1103 0.8640 -0.4913
3.2912 -5.7512 -5.7894 -0.7933 0.6070 0.0482
2.9743 -4.3413 10.6542 -0.3223 0.2419 -0.9152
-0.3390 -0.2374 -14.8013 -0.3008 0.2347 0.9244
2.5362 3.6000 13.2946 0.7004 0.1285 -0.7021
-1.7975 -7.1975 -4.7407 -0.9828 -0.1838 -0.0151
0.0322 -6.4708 6.7357 -0.6734 -0.1285 -0.7280
4.2601 0.8951 13.0938 0.3743 0.3918 -0.8405
-4.9897 -2.2651 -11.2119 -0.5130 -0.5392 0.6679
-5.1044 -2.9771 5.0266 -0.3056 -0.8708 -0.3852
-1.9978 -1.0083 2.0063 -0.0996 -0.3415 -0.1458

_exptl_transmission_factor_max   ?
_exptl_transmission_factor_min   ?
_diffrn_reflns_av_R_equivalents  0.0908
_diffrn_reflns_av_unetI/netI     0.0460
_diffrn_reflns_Laue_measured_fraction_full 0.999
_diffrn_reflns_Laue_measured_fraction_max 0.982
_diffrn_reflns_limit_h_max       12
_diffrn_reflns_limit_h_min       -12
_diffrn_reflns_limit_k_max       14
_diffrn_reflns_limit_k_min       -14
_diffrn_reflns_limit_l_max       26
_diffrn_reflns_limit_l_min       -28
_diffrn_reflns_number            65423
_diffrn_reflns_point_group_measured_fraction_full 0.999
_diffrn_reflns_point_group_measured_fraction_max 0.982
_diffrn_reflns_theta_full        67.684
_diffrn_reflns_theta_max         71.036
_diffrn_reflns_theta_min         3.779
_diffrn_ambient_environment      N~2~
_diffrn_ambient_temperature      120(1)
_diffrn_detector                 'CCD plate'
_diffrn_detector_area_resol_mean 7.9621
_diffrn_detector_type            Eos
_diffrn_measured_fraction_theta_full 0.999
_diffrn_measured_fraction_theta_max 0.982
_diffrn_measurement_details      
;
List of Runs (angles in degrees, time in seconds):

  # Type    Start    End  Width  t~exp~   \w     \q     \k     \f   Frames
#--------------------------------------------------------------------------
  1  \w    -69.00  22.00   1.00    2.00    --    0.00 -57.00 150.00   91
  2  \w    -22.00  69.00   1.00    2.00    --    0.00  57.00 -30.00   91
  3  \w    -22.00  69.00   1.00    2.00    --    0.00  57.00-180.00   91
  4  \w    -30.00  18.00   1.00    2.00    --   14.00 101.00-104.71   48
  5  \w    -29.00  10.00   1.00    2.00    --   18.00 111.00  67.78   39
  6  \w    -41.00 -13.00   1.00   15.00    --   30.00 147.00 -91.53   28
  7  \w     -2.00  28.00   1.00   15.00    --   38.00  92.00 -68.19   30
  8  \w      4.00  33.00   1.00   15.00    --   42.00  89.00  66.26   29
  9  \w     10.00  36.00   1.00   15.00    --   46.00  85.00 -91.38   26
 10  \w     10.00  36.00   1.00   15.00    --   46.00  85.00-154.70   26
 11  \w     12.00  45.00   1.00   15.00    --   46.00  82.00 127.21   33
 12  \w     16.00  45.00   1.00   15.00    --   50.00  82.00  47.98   29
 13  \w     16.00  45.00   1.00   15.00    --   50.00  82.00 156.18   29
 14  \w     17.00  45.00   1.00   15.00    --   50.00  80.00 -69.86   28
 15  \w     16.00  45.00   1.00   15.00    --   50.00  81.00   2.66   29
 16  \w     16.00  45.00   1.00   15.00    --   50.00  81.00  86.73   29
 17  \w      1.00  97.00   1.00   15.00    --   54.47 -99.00-180.00   96
 18  \w     23.00 111.00   1.00   15.00    --   54.47-125.00  30.00   88
 19  \w    -16.00  86.00   1.00   15.00    --   54.47 -77.00  30.00  102
 20  \w     23.00 125.00   1.00   15.00    --   54.47  77.00 -30.00  102
 21  \w     27.00 129.00   1.00   15.00    --   58.00  76.00-142.16  102
 22  \w     27.00 129.00   1.00   15.00    --   58.00  76.00  58.40  102
 23  \w     30.00 133.00   1.00   15.00    --   62.00  77.00-174.89  103
 24  \w     30.00 133.00   1.00   15.00    --   62.00  77.00 -41.52  103
 25  \w     30.00 133.00   1.00   15.00    --   62.00  77.00 123.35  103
 26  \w     31.00 133.00   1.00   15.00    --   62.00  75.00 -12.86  102
 27  \w     30.00 133.00   1.00   15.00    --   62.00  77.00  26.76  103
 28  \w     35.00 137.00   1.00   15.00    --   66.00  76.00 -88.37  102
 29  \w     35.00 137.00   1.00   15.00    --   66.00  75.00 159.76  102
 30  \w     39.00 141.00   1.00   15.00    --   70.00  75.00  85.18  102
 31  \w     38.00 141.00   1.00   15.00    --   70.00  77.00-126.71  103
 32  \w     42.00 140.00   1.00   15.00    --   70.00  70.00 -63.09   98
 33  \w     47.00 144.00   1.00   15.00    --   74.00  69.00  45.90   97
 34  \w     46.00 144.00   1.00   15.00    --   74.00  70.00-145.53   98
 35  \w     46.00 144.00   1.00   15.00    --   74.00  71.00   5.80   98
 36  \w     43.00 145.00   1.00   15.00    --   74.00  76.00 103.14  102
 37  \w     47.00 149.00   1.00   15.00    --   78.00  76.00 -46.80  102
 38  \w     47.00 149.00   1.00   15.00    --   78.00  75.00  46.70  102
 39  \w     50.00 148.00   1.00   15.00    --   78.00  70.00-178.90   98
 40  \w     47.00 149.00   1.00   15.00    --   78.00  75.00-129.15  102
 41  \w     50.00 116.00   1.00   35.00    --   82.00  77.00 109.81   66
 42  \w     50.00  86.00   1.00   35.00    --   82.00  77.00 130.55   36
 43  \w     58.00  95.00   1.00   35.00    --   86.00  73.00 -93.15   37
 44  \w     54.00  81.00   1.00   35.00    --   86.00  77.00 -41.71   27
 45  \w     55.00 144.00   1.00   35.00    --   86.00  76.00-115.35   89
 46  \w     55.00  97.00   1.00   35.00    --   86.00  75.00-174.90   42
 47  \w     63.00 125.00   1.00   35.00    --   90.00  69.00-135.56   62
 48  \w     64.00  93.00   1.00   35.00    --   94.00  74.00 -35.46   29
 49  \w     65.00  91.00   1.00   35.00    --   94.00  74.00  27.74   26
 50  \w     63.00  89.00   1.00   35.00    --   94.00  75.00  69.87   26
 51  \w     66.00 102.00   1.00   35.00    --   94.00  74.00  36.90   36
 52  \w     63.00 156.00   1.00   35.00    --   94.00  75.00   4.49   93
 53  \w    132.00 163.00   1.00   35.00    --   98.00  70.00  56.92   31
 54  \w     70.00  96.00   1.00   35.00    --   98.00  70.00  56.92   26
 55  \w     69.00  95.00   1.00   35.00    --   98.00  75.00 163.85   26
 56  \w     70.00  99.00   1.00   35.00    --  102.00  77.00 -88.68   29
 57  \w     39.00 111.00   1.00   35.00    --  108.94-111.00 -30.00   72
 58  \w     77.00 162.00   1.00   35.00    --  108.94  77.00  60.00   85
 59  \w     57.00  87.00   1.00   35.00    --  108.94 -92.00  60.00   30
 60  \w     77.00 130.00   1.00   35.00    --  108.94  77.00 120.00   53
 61  \w     36.00 109.00   1.00   35.00    --  108.94 -92.00-180.00   73
 62  \w     77.00 178.00   1.00   35.00    --  108.94  77.00-180.00  101
 63  \w    115.00 175.00   1.00   35.00    --  108.94 111.00 120.00   60
 64  \w     47.00 104.00   1.00   35.00    --  108.94 -92.00 120.00   57
 65  \w     37.00  68.00   1.00   35.00    --  108.94 -92.00-120.00   31
 66  \w     48.00 112.00   1.00   35.00    --  108.94-111.00  60.00   64
 67  \w     79.00 176.00   1.00   35.00    --  108.94  74.00-143.25   97
 68  \w     78.00 178.00   1.00   35.00    --  108.94  77.00  97.25  100
 69  \w     80.00 177.00   1.00   35.00    --  108.94  77.00 -90.00   97
 70  \w     85.00 170.00   1.00   35.00    --  108.94  64.00  30.00   85
 71  \w     42.00  89.00   1.00   35.00    --  108.94 -92.00 -90.00   47
 72  \w     77.00 157.00   1.00   35.00    --  108.94  77.00 -60.00   80
 73  \w     77.00 175.00   1.00   35.00    --  108.94  77.00 -30.00   98
 74  \w     85.00 134.00   1.00   35.00    --  108.94  64.00  90.00   49
 75  \w     78.00 169.00   1.00   35.00    --  108.94  77.00   0.00   91
 76  \w     77.00 169.00   1.00   35.00    --  108.94  77.00-120.00   92
 77  \w     84.00 172.00   1.00   35.00    --  108.94  64.00 150.00   88
;
_diffrn_measurement_device       'four-circle diffractometer'
_diffrn_measurement_device_type  'SuperNova, Dual, Cu at home/near, Eos'
_diffrn_measurement_method       '\w scans'
_diffrn_orient_matrix_type       
'CrysAlisPro convention (1999,Acta A55,543-557)'
_diffrn_orient_matrix_UB_11      0.0060317000
_diffrn_orient_matrix_UB_12      0.1230530000
_diffrn_orient_matrix_UB_13      0.0182090000
_diffrn_orient_matrix_UB_21      0.1512760000
_diffrn_orient_matrix_UB_22      0.0004898000
_diffrn_orient_matrix_UB_23      -0.0193291000
_diffrn_orient_matrix_UB_31      -0.0138741000
_diffrn_orient_matrix_UB_32      0.0469786000
_diffrn_orient_matrix_UB_33      -0.0628874000
_diffrn_radiation_monochromator  mirror
_diffrn_radiation_probe          x-ray
_diffrn_radiation_type           'Cu K\a'
_diffrn_radiation_wavelength     1.54184
_diffrn_source                   'micro-focus sealed X-ray tube'
_diffrn_source_type              'SuperNova (Cu) X-ray Source'
_reflns_Friedel_coverage         0.000
_reflns_Friedel_fraction_full    .
_reflns_Friedel_fraction_max     .
_reflns_number_gt                8884
_reflns_number_total             10392
_reflns_special_details          
;
 Reflections were merged by SHELXL according to the crystal
 class for the calculation of statistics and refinement.
 
 _reflns_Friedel_fraction is defined as the number of unique
 Friedel pairs measured divided by the number that would be
 possible theoretically, ignoring centric projections and
 systematic absences.
;
_reflns_threshold_expression     'I > 2\s(I)'
_computing_cell_refinement       'CrysAlisPro 1.171.42.51a (Rigaku OD, 2022)'
_computing_data_collection       'CrysAlisPro 1.171.42.51a (Rigaku OD, 2022)'
_computing_data_reduction        'CrysAlisPro 1.171.42.51a (Rigaku OD, 2022)'
_computing_molecular_graphics    'Olex2 1.5 (Dolomanov et al., 2009)'
_computing_publication_material  'Olex2 1.5 (Dolomanov et al., 2009)'
_computing_structure_refinement  'SHELXL 2018/3 (Sheldrick, 2015)'
_computing_structure_solution    'SHELXT  (Sheldrick, 2015)'
_refine_diff_density_max         1.253
_refine_diff_density_min         -0.887
_refine_diff_density_rms         0.096
_refine_ls_extinction_coef       0.00062(11)
_refine_ls_extinction_expression Fc^*^=kFc[1+0.001xFc^2^\l^3^/sin(2\q)]^-1/4^
_refine_ls_extinction_method     'SHELXL-2018/3 (Sheldrick 2018)'
_refine_ls_goodness_of_fit_ref   1.041
_refine_ls_hydrogen_treatment    constr
_refine_ls_matrix_type           full
_refine_ls_number_parameters     536
_refine_ls_number_reflns         10392
_refine_ls_number_restraints     3
_refine_ls_R_factor_all          0.0644
_refine_ls_R_factor_gt           0.0563
_refine_ls_restrained_S_all      1.048
_refine_ls_shift/su_max          0.001
_refine_ls_shift/su_mean         0.000
_refine_ls_structure_factor_coef Fsqd
_refine_ls_weighting_details     
'w=1/[\s^2^(Fo^2^)+(0.0857P)^2^+3.3693P] where P=(Fo^2^+2Fc^2^)/3'
_refine_ls_weighting_scheme      calc
_refine_ls_wR_factor_gt          0.1502
_refine_ls_wR_factor_ref         0.1587
_refine_special_details          ?
_olex2_refinement_description    
;
1. Fixed Uiso
 At 1.2 times of:
  All C(H) groups, All C(H,H) groups
 At 1.5 times of:
  All C(H,H,H) groups
2. Restrained distances
 Cl17-C57 \\sim Cl15-C56
 with sigma of 0.02
 Cl18-C57 \\sim Cl16-C56
 with sigma of 0.02
 Cl17-Cl18 \\sim Cl15-Cl16
 with sigma of 0.02
3. Uiso/Uaniso restraints and constraints
Uanis(Cl17) = Uanis(Cl15) = Uanis(Cl18) = Uanis(Cl16)
Uanis(C57) = Uanis(C56)
4. Others
 Sof(Cl15)=Sof(Cl16)=Sof(C56)=Sof(H56A)=Sof(H56B)=1-FVAR(1)
 Sof(Cl17)=Sof(Cl18)=Sof(C57)=Sof(H57A)=Sof(H57B)=FVAR(1)
5.a Ternary CH refined with riding coordinates:
 C23(H23), C26(H26), C29(H29), C32(H32)
5.b Secondary CH2 refined with riding coordinates:
 C56(H56A,H56B), C57(H57A,H57B), C55(H55A,H55B), C54(H54A,H54B), C51(H51A,
 H51B), C53(H53A,H53B), C52(H52A,H52B)
5.c Aromatic/amide H refined with riding coordinates:
 C2(H2), C3(H3), C5(H5), C6(H6), C7(H7), C8(H8), C15(H15), C16(H16), C18(H18),
 C19(H19), C20(H20), C21(H21)
5.d Idealised Me refined as rotating group:
 C24(H24A,H24B,H24C), C25(H25A,H25B,H25C), C27(H27A,H27B,H27C), C28(H28A,H28B,
 H28C), C30(H30A,H30B,H30C), C31(H31A,H31B,H31C), C33(H33A,H33B,H33C), C34(H34A,
 H34B,H34C)
;
_atom_sites_solution_hydrogens   geom
_atom_sites_solution_primary     dual
_atom_sites_solution_secondary   ?
loop_
_atom_site_label
_atom_site_type_symbol
_atom_site_fract_x
_atom_site_fract_y
_atom_site_fract_z
_atom_site_U_iso_or_equiv
_atom_site_adp_type
_atom_site_occupancy
_atom_site_site_symmetry_order
_atom_site_calc_flag
_atom_site_refinement_flags_posn
_atom_site_refinement_flags_adp
_atom_site_refinement_flags_occupancy
_atom_site_disorder_assembly
_atom_site_disorder_group
Cl1 Cl 0.16843(8) 0.63445(6) 0.33322(3) 0.03250(19) Uani 1 1 d . . . . .
Cl2 Cl 0.43483(8) 0.62973(7) 0.21099(4) 0.0357(2) Uani 1 1 d . . . . .
P1 P 0.18375(7) 0.75806(7) 0.38610(3) 0.02622(19) Uani 1 1 d . . . . .
P2 P 0.36804(7) 0.61708(6) 0.13597(3) 0.02361(18) Uani 1 1 d . . . . .
C1 C 0.3128(3) 0.8577(3) 0.35259(13) 0.0247(6) Uani 1 1 d . . . . .
C2 C 0.3879(3) 0.8996(3) 0.39234(15) 0.0313(7) Uani 1 1 d . . . . .
H2 H 0.370833 0.871560 0.432895 0.038 Uiso 1 1 calc R U . . .
C3 C 0.4844(3) 0.9799(3) 0.37233(15) 0.0334(7) Uani 1 1 d . . . . .
H3 H 0.535880 1.005203 0.399030 0.040 Uiso 1 1 calc R U . . .
C4 C 0.5092(3) 1.0258(3) 0.31335(14) 0.0278(7) Uani 1 1 d . . . . .
C5 C 0.6065(3) 1.1120(3) 0.29320(16) 0.0348(8) Uani 1 1 d . . . . .
H5 H 0.658444 1.137601 0.319649 0.042 Uiso 1 1 calc R U . . .
C6 C 0.6261(3) 1.1587(3) 0.23551(16) 0.0362(8) Uani 1 1 d . . . . .
H6 H 0.689860 1.217819 0.222531 0.043 Uiso 1 1 calc R U . . .
C7 C 0.5519(3) 1.1191(3) 0.19566(16) 0.0336(7) Uani 1 1 d . . . . .
H7 H 0.566536 1.151653 0.155869 0.040 Uiso 1 1 calc R U . . .
C8 C 0.4589(3) 1.0345(3) 0.21336(14) 0.0286(7) Uani 1 1 d . . . . .
H8 H 0.410742 1.007913 0.185693 0.034 Uiso 1 1 calc R U . . .
C9 C 0.4342(3) 0.9863(2) 0.27283(13) 0.0234(6) Uani 1 1 d . . . . .
C10 C 0.3358(3) 0.8993(2) 0.29350(13) 0.0226(6) Uani 1 1 d . . . . .
C11 C 0.2685(3) 0.8572(2) 0.25029(13) 0.0234(6) Uani 1 1 d . . . . .
C12 C 0.2232(3) 0.8190(2) 0.21141(13) 0.0225(6) Uani 1 1 d . . . . .
C13 C 0.1587(3) 0.7716(2) 0.16897(13) 0.0216(6) Uani 1 1 d . . . . .
C14 C 0.2069(3) 0.6773(2) 0.13858(13) 0.0224(6) Uani 1 1 d . . . . .
C15 C 0.1355(3) 0.6309(3) 0.09878(13) 0.0255(6) Uani 1 1 d . . . . .
H15 H 0.169226 0.566761 0.078312 0.031 Uiso 1 1 calc R U . . .
C16 C 0.0193(3) 0.6779(3) 0.08981(14) 0.0253(6) Uani 1 1 d . . . . .
H16 H -0.027933 0.645200 0.063520 0.030 Uiso 1 1 calc R U . . .
C17 C -0.0321(3) 0.7739(3) 0.11873(13) 0.0236(6) Uani 1 1 d . . . . .
C18 C -0.1517(3) 0.8248(3) 0.10903(15) 0.0294(7) Uani 1 1 d . . . . .
H18 H -0.199986 0.793010 0.082851 0.035 Uiso 1 1 calc R U . . .
C19 C -0.1987(3) 0.9194(3) 0.13698(16) 0.0363(8) Uani 1 1 d . . . . .
H19 H -0.279292 0.952605 0.130118 0.044 Uiso 1 1 calc R U . . .
C20 C -0.1287(3) 0.9678(3) 0.17564(16) 0.0357(8) Uani 1 1 d . . . . .
H20 H -0.161617 1.034127 0.194336 0.043 Uiso 1 1 calc R U . . .
C21 C -0.0134(3) 0.9202(3) 0.18668(14) 0.0283(7) Uani 1 1 d . . . . .
H21 H 0.032532 0.953250 0.213359 0.034 Uiso 1 1 calc R U . . .
C22 C 0.0381(3) 0.8222(2) 0.15870(13) 0.0219(6) Uani 1 1 d . . . . .
C23 C 0.2234(3) 0.6854(3) 0.45249(15) 0.0348(7) Uani 1 1 d . . . . .
H23 H 0.239646 0.744467 0.479307 0.042 Uiso 1 1 calc R U . . .
C24 C 0.1075(4) 0.6098(4) 0.48490(17) 0.0460(9) Uani 1 1 d . . . . .
H24A H 0.030974 0.657838 0.497673 0.069 Uiso 1 1 calc R U . . .
H24B H 0.132331 0.567837 0.519622 0.069 Uiso 1 1 calc R U . . .
H24C H 0.084959 0.555429 0.458140 0.069 Uiso 1 1 calc R U . . .
C25 C 0.3496(4) 0.6151(3) 0.43772(18) 0.0443(9) Uani 1 1 d . . . . .
H25A H 0.332902 0.551539 0.414969 0.066 Uiso 1 1 calc R U . . .
H25B H 0.376479 0.584971 0.474543 0.066 Uiso 1 1 calc R U . . .
H25C H 0.420155 0.664063 0.414229 0.066 Uiso 1 1 calc R U . . .
C26 C 0.0256(3) 0.8276(3) 0.40083(15) 0.0329(7) Uani 1 1 d . . . . .
H26 H -0.041443 0.768285 0.419960 0.039 Uiso 1 1 calc R U . . .
C27 C 0.0316(4) 0.9162(4) 0.44584(18) 0.0448(9) Uani 1 1 d . . . . .
H27A H 0.055886 0.878348 0.481699 0.067 Uiso 1 1 calc R U . . .
H27B H -0.054970 0.951951 0.456024 0.067 Uiso 1 1 calc R U . . .
H27C H 0.097722 0.974986 0.428500 0.067 Uiso 1 1 calc R U . . .
C28 C -0.0189(3) 0.8809(3) 0.34537(17) 0.0409(8) Uani 1 1 d . . . . .
H28A H 0.044573 0.940173 0.325854 0.061 Uiso 1 1 calc R U . . .
H28B H -0.106073 0.915174 0.356428 0.061 Uiso 1 1 calc R U . . .
H28C H -0.023879 0.821754 0.318160 0.061 Uiso 1 1 calc R U . . .
C29 C 0.3652(3) 0.4655(3) 0.12758(15) 0.0317(7) Uani 1 1 d . . . . .
H29 H 0.337743 0.454617 0.088998 0.038 Uiso 1 1 calc R U . . .
C30 C 0.2634(4) 0.4051(3) 0.17698(19) 0.0463(9) Uani 1 1 d . . . . .
H30A H 0.288982 0.413279 0.215297 0.070 Uiso 1 1 calc R U . . .
H30B H 0.259274 0.323768 0.170483 0.070 Uiso 1 1 calc R U . . .
H30C H 0.176570 0.439454 0.176826 0.070 Uiso 1 1 calc R U . . .
C31 C 0.5043(4) 0.4164(3) 0.12489(17) 0.0416(9) Uani 1 1 d . . . . .
H31A H 0.566382 0.460200 0.093845 0.062 Uiso 1 1 calc R U . . .
H31B H 0.504102 0.336186 0.115916 0.062 Uiso 1 1 calc R U . . .
H31C H 0.531211 0.421512 0.163192 0.062 Uiso 1 1 calc R U . . .
C32 C 0.4827(3) 0.6946(3) 0.07760(15) 0.0294(7) Uani 1 1 d . . . . .
H32 H 0.571248 0.658284 0.075735 0.035 Uiso 1 1 calc R U . . .
C33 C 0.4959(3) 0.8200(3) 0.09025(18) 0.0402(8) Uani 1 1 d . . . . .
H33A H 0.410496 0.857835 0.091673 0.060 Uiso 1 1 calc R U . . .
H33B H 0.561569 0.858823 0.058747 0.060 Uiso 1 1 calc R U . . .
H33C H 0.524080 0.823467 0.128389 0.060 Uiso 1 1 calc R U . . .
C34 C 0.4401(3) 0.6838(3) 0.01819(15) 0.0376(8) Uani 1 1 d . . . . .
H34A H 0.421506 0.603437 0.014033 0.056 Uiso 1 1 calc R U . . .
H34B H 0.511107 0.712118 -0.014128 0.056 Uiso 1 1 calc R U . . .
H34C H 0.360503 0.729105 0.016572 0.056 Uiso 1 1 calc R U . . .
Cl15 Cl 0.0857(15) 0.3377(13) 0.3448(8) 0.0693(5) Uani 0.173(5) 1 d D . P A 2
Cl16 Cl 0.0612(13) 0.1781(8) 0.2683(4) 0.0693(5) Uani 0.173(5) 1 d D . P A 2
Cl17 Cl 0.0600(3) 0.3505(3) 0.34635(16) 0.0693(5) Uani 0.827(5) 1 d D . P A 1
Cl18 Cl 0.0004(3) 0.18795(15) 0.26394(8) 0.0693(5) Uani 0.827(5) 1 d D . P A 1
C56 C 0.008(3) 0.215(2) 0.3375(9) 0.0581(14) Uani 0.173(5) 1 d D . P A 2
H56A H 0.028258 0.153533 0.366531 0.070 Uiso 0.173(5) 1 calc R U P A 2
H56B H -0.088903 0.225846 0.344596 0.070 Uiso 0.173(5) 1 calc R U P A 2
C57 C -0.0555(6) 0.2738(5) 0.3193(3) 0.0581(14) Uani 0.827(5) 1 d D . P A 1
H57A H -0.106667 0.225494 0.352916 0.070 Uiso 0.827(5) 1 calc R U P A 1
H57B H -0.117706 0.328992 0.304970 0.070 Uiso 0.827(5) 1 calc R U P A 1
Cl13 Cl 0.86379(11) 0.40970(9) 0.15776(5) 0.0576(3) Uani 1 1 d . . . . .
Cl14 Cl 0.83105(9) 0.23721(8) 0.07686(5) 0.0486(2) Uani 1 1 d . . . . .
C55 C 0.8932(3) 0.3750(3) 0.08322(18) 0.0416(9) Uani 1 1 d . . . . .
H55A H 0.989344 0.377721 0.067408 0.050 Uiso 1 1 calc R U . . .
H55B H 0.850562 0.432422 0.059234 0.050 Uiso 1 1 calc R U . . .
Cl11 Cl 0.67104(13) 0.46671(12) 0.39065(6) 0.0735(4) Uani 1 1 d . . . . .
Cl12 Cl 0.48065(15) 0.40148(11) 0.32087(6) 0.0709(3) Uani 1 1 d . . . . .
C54 C 0.5445(5) 0.3703(4) 0.3866(2) 0.0622(12) Uani 1 1 d . . . . .
H54A H 0.472773 0.374767 0.421466 0.075 Uiso 1 1 calc R U . . .
H54B H 0.579207 0.291386 0.387309 0.075 Uiso 1 1 calc R U . . .
Cl5 Cl 0.26256(18) 1.11167(11) 0.10915(7) 0.0855(5) Uani 1 1 d . . . . .
Cl6 Cl 0.19911(15) 0.98026(10) 0.01776(5) 0.0703(4) Uani 1 1 d . . . . .
C51 C 0.1599(4) 1.1009(4) 0.05778(19) 0.0492(10) Uani 1 1 d . . . . .
H51A H 0.169611 1.170567 0.030039 0.059 Uiso 1 1 calc R U . . .
H51B H 0.066846 1.095391 0.078660 0.059 Uiso 1 1 calc R U . . .
Cl9 Cl 0.32711(10) 0.25246(12) 0.54873(6) 0.0666(3) Uani 1 1 d . . . . .
Cl10 Cl 0.25871(12) 0.19919(11) 0.43737(6) 0.0642(3) Uani 1 1 d . . . . .
C53 C 0.3503(4) 0.1562(4) 0.4931(2) 0.0510(10) Uani 1 1 d . . . . .
H53A H 0.321582 0.078675 0.510726 0.061 Uiso 1 1 calc R U . . .
H53B H 0.445195 0.153142 0.475245 0.061 Uiso 1 1 calc R U . . .
Cl7 Cl -0.10089(9) 0.60240(10) 0.26885(5) 0.0543(3) Uani 1 1 d . . . . .
Cl8 Cl -0.33524(11) 0.74633(10) 0.28911(6) 0.0614(3) Uani 1 1 d . . . . .
C52 C -0.2543(4) 0.6367(4) 0.24924(19) 0.0485(9) Uani 1 1 d . . . . .
H52A H -0.240422 0.660706 0.206349 0.058 Uiso 1 1 calc R U . . .
H52B H -0.311285 0.567549 0.256565 0.058 Uiso 1 1 calc R U . . .
Cl3 Cl 0.28219(7) 0.86904(6) 0.55782(3) 0.02769(17) Uani 1 1 d . . . . .
Cl4 Cl 0.77457(6) 0.60306(6) -0.00233(3) 0.02240(16) Uani 1 1 d . . . . .

loop_
_atom_site_aniso_label
_atom_site_aniso_U_11
_atom_site_aniso_U_22
_atom_site_aniso_U_33
_atom_site_aniso_U_23
_atom_site_aniso_U_13
_atom_site_aniso_U_12
Cl1 0.0366(4) 0.0328(4) 0.0302(4) -0.0078(3) -0.0088(3) -0.0111(3)
Cl2 0.0349(4) 0.0500(5) 0.0287(4) -0.0159(3) -0.0180(3) 0.0131(3)
P1 0.0243(4) 0.0314(4) 0.0232(4) -0.0059(3) -0.0030(3) -0.0102(3)
P2 0.0205(3) 0.0307(4) 0.0222(4) -0.0087(3) -0.0080(3) 0.0040(3)
C1 0.0226(14) 0.0294(15) 0.0228(15) -0.0064(12) -0.0040(11) -0.0077(11)
C2 0.0306(16) 0.0405(18) 0.0238(16) -0.0063(14) -0.0052(13) -0.0132(13)
C3 0.0335(17) 0.0409(18) 0.0280(17) -0.0083(14) -0.0088(13) -0.0135(14)
C4 0.0241(14) 0.0304(15) 0.0286(17) -0.0084(13) -0.0015(12) -0.0077(12)
C5 0.0299(16) 0.0370(17) 0.0373(19) -0.0094(15) -0.0024(14) -0.0118(13)
C6 0.0319(17) 0.0302(16) 0.042(2) -0.0037(15) 0.0057(14) -0.0090(13)
C7 0.0335(17) 0.0305(16) 0.0326(18) 0.0029(14) 0.0026(14) -0.0003(13)
C8 0.0299(15) 0.0283(15) 0.0278(17) -0.0043(13) -0.0048(13) 0.0009(12)
C9 0.0218(13) 0.0239(14) 0.0242(15) -0.0059(12) -0.0014(11) -0.0023(11)
C10 0.0182(13) 0.0282(14) 0.0230(15) -0.0093(12) -0.0051(11) -0.0023(11)
C11 0.0219(13) 0.0265(14) 0.0218(15) -0.0048(12) -0.0029(11) -0.0018(11)
C12 0.0211(13) 0.0264(14) 0.0202(15) -0.0034(12) -0.0039(11) 0.0002(11)
C13 0.0206(13) 0.0270(14) 0.0178(14) -0.0030(11) -0.0041(11) -0.0030(11)
C14 0.0196(13) 0.0295(15) 0.0193(14) -0.0035(12) -0.0059(11) -0.0004(11)
C15 0.0234(14) 0.0320(15) 0.0226(15) -0.0100(12) -0.0049(11) 0.0001(12)
C16 0.0221(14) 0.0316(15) 0.0245(16) -0.0056(12) -0.0092(12) -0.0044(11)
C17 0.0193(13) 0.0302(15) 0.0216(15) -0.0026(12) -0.0039(11) -0.0046(11)
C18 0.0218(14) 0.0391(17) 0.0297(17) -0.0037(14) -0.0105(12) 0.0004(12)
C19 0.0264(16) 0.0437(19) 0.042(2) -0.0081(16) -0.0127(14) 0.0075(14)
C20 0.0361(17) 0.0364(17) 0.0375(19) -0.0114(15) -0.0116(14) 0.0117(14)
C21 0.0277(15) 0.0315(16) 0.0284(17) -0.0081(13) -0.0096(13) 0.0009(12)
C22 0.0190(13) 0.0276(14) 0.0192(14) -0.0023(11) -0.0039(11) -0.0022(11)
C23 0.0362(17) 0.0417(18) 0.0267(17) 0.0009(14) -0.0072(14) -0.0153(14)
C24 0.050(2) 0.053(2) 0.035(2) 0.0080(17) -0.0088(17) -0.0239(18)
C25 0.044(2) 0.051(2) 0.039(2) 0.0051(17) -0.0172(17) -0.0056(17)
C26 0.0254(15) 0.0393(17) 0.0329(18) -0.0084(14) -0.0003(13) -0.0084(13)
C27 0.0396(19) 0.054(2) 0.043(2) -0.0222(18) -0.0041(16) 0.0013(16)
C28 0.0312(17) 0.048(2) 0.044(2) -0.0091(17) -0.0047(15) -0.0001(15)
C29 0.0383(17) 0.0310(16) 0.0295(17) -0.0074(13) -0.0139(14) 0.0054(13)
C30 0.053(2) 0.0375(19) 0.046(2) 0.0016(17) -0.0072(18) -0.0040(16)
C31 0.049(2) 0.0411(19) 0.040(2) -0.0116(16) -0.0177(17) 0.0192(16)
C32 0.0183(13) 0.0381(17) 0.0322(18) -0.0082(14) -0.0036(12) 0.0021(12)
C33 0.0296(17) 0.0401(19) 0.051(2) -0.0073(17) -0.0051(15) -0.0055(14)
C34 0.0309(17) 0.051(2) 0.0304(19) -0.0047(16) -0.0045(14) -0.0010(15)
Cl15 0.0846(13) 0.0609(7) 0.0676(6) -0.0053(5) -0.0268(8) -0.0172(7)
Cl16 0.0846(13) 0.0609(7) 0.0676(6) -0.0053(5) -0.0268(8) -0.0172(7)
Cl17 0.0846(13) 0.0609(7) 0.0676(6) -0.0053(5) -0.0268(8) -0.0172(7)
Cl18 0.0846(13) 0.0609(7) 0.0676(6) -0.0053(5) -0.0268(8) -0.0172(7)
C56 0.064(3) 0.054(3) 0.057(3) -0.001(3) -0.014(3) -0.016(2)
C57 0.064(3) 0.054(3) 0.057(3) -0.001(3) -0.014(3) -0.016(2)
Cl13 0.0622(6) 0.0586(6) 0.0501(6) 0.0018(5) -0.0075(5) -0.0219(5)
Cl14 0.0436(5) 0.0459(5) 0.0550(6) 0.0018(4) -0.0082(4) -0.0056(4)
C55 0.0321(17) 0.0388(19) 0.049(2) 0.0078(17) -0.0008(16) -0.0018(14)
Cl11 0.0720(8) 0.0752(8) 0.0722(8) 0.0220(6) -0.0217(6) -0.0124(6)
Cl12 0.1013(10) 0.0594(7) 0.0564(7) -0.0035(5) -0.0271(7) 0.0062(6)
C54 0.078(3) 0.055(3) 0.052(3) 0.006(2) -0.012(2) 0.006(2)
Cl5 0.1401(13) 0.0529(7) 0.0822(9) -0.0011(6) -0.0706(9) -0.0003(7)
Cl6 0.1148(10) 0.0481(6) 0.0491(6) 0.0025(5) -0.0205(6) -0.0086(6)
C51 0.049(2) 0.050(2) 0.048(2) 0.0053(19) -0.0129(18) 0.0054(18)
Cl9 0.0406(5) 0.0940(9) 0.0691(8) -0.0254(7) -0.0121(5) -0.0076(5)
Cl10 0.0619(6) 0.0715(7) 0.0620(7) 0.0046(6) -0.0227(5) -0.0105(5)
C53 0.041(2) 0.054(2) 0.059(3) 0.000(2) -0.0137(19) -0.0042(17)
Cl7 0.0376(5) 0.0661(6) 0.0608(7) 0.0068(5) -0.0181(4) -0.0087(4)
Cl8 0.0566(6) 0.0634(6) 0.0692(7) -0.0154(6) -0.0207(5) 0.0035(5)
C52 0.040(2) 0.062(3) 0.045(2) -0.0025(19) -0.0118(17) -0.0038(18)
Cl3 0.0338(4) 0.0325(4) 0.0195(4) -0.0028(3) -0.0112(3) -0.0110(3)
Cl4 0.0180(3) 0.0280(3) 0.0226(4) -0.0074(3) -0.0051(2) 0.0000(2)

_geom_special_details            
;
 All esds (except the esd in the dihedral angle between two l.s. planes)
 are estimated using the full covariance matrix.  The cell esds are taken
 into account individually in the estimation of esds in distances, angles
 and torsion angles; correlations between esds in cell parameters are only
 used when they are defined by crystal symmetry.  An approximate (isotropic)
 treatment of cell esds is used for estimating esds involving l.s. planes.
;
loop_
_geom_bond_atom_site_label_1
_geom_bond_atom_site_label_2
_geom_bond_distance
_geom_bond_site_symmetry_2
_geom_bond_publ_flag
Cl1 P1 1.9934(10) . ?
Cl2 P2 1.9935(11) . ?
P1 C1 1.797(3) . ?
P1 C23 1.804(4) . ?
P1 C26 1.806(3) . ?
P2 C14 1.794(3) . ?
P2 C29 1.806(3) . ?
P2 C32 1.806(3) . ?
C1 C2 1.422(4) . ?
C1 C10 1.387(4) . ?
C2 H2 0.9500 . ?
C2 C3 1.366(4) . ?
C3 H3 0.9500 . ?
C3 C4 1.399(5) . ?
C4 C5 1.418(4) . ?
C4 C9 1.425(4) . ?
C5 H5 0.9500 . ?
C5 C6 1.376(5) . ?
C6 H6 0.9500 . ?
C6 C7 1.408(5) . ?
C7 H7 0.9500 . ?
C7 C8 1.370(4) . ?
C8 H8 0.9500 . ?
C8 C9 1.418(4) . ?
C9 C10 1.434(4) . ?
C10 C11 1.435(4) . ?
C11 C12 1.203(4) . ?
C12 C13 1.430(4) . ?
C13 C14 1.395(4) . ?
C13 C22 1.427(4) . ?
C14 C15 1.420(4) . ?
C15 H15 0.9500 . ?
C15 C16 1.360(4) . ?
C16 H16 0.9500 . ?
C16 C17 1.406(4) . ?
C17 C18 1.415(4) . ?
C17 C22 1.425(4) . ?
C18 H18 0.9500 . ?
C18 C19 1.368(5) . ?
C19 H19 0.9500 . ?
C19 C20 1.402(5) . ?
C20 H20 0.9500 . ?
C20 C21 1.369(5) . ?
C21 H21 0.9500 . ?
C21 C22 1.415(4) . ?
C23 H23 1.0000 . ?
C23 C24 1.533(4) . ?
C23 C25 1.535(5) . ?
C24 H24A 0.9800 . ?
C24 H24B 0.9800 . ?
C24 H24C 0.9800 . ?
C25 H25A 0.9800 . ?
C25 H25B 0.9800 . ?
C25 H25C 0.9800 . ?
C26 H26 1.0000 . ?
C26 C27 1.537(5) . ?
C26 C28 1.525(5) . ?
C27 H27A 0.9800 . ?
C27 H27B 0.9800 . ?
C27 H27C 0.9800 . ?
C28 H28A 0.9800 . ?
C28 H28B 0.9800 . ?
C28 H28C 0.9800 . ?
C29 H29 1.0000 . ?
C29 C30 1.528(5) . ?
C29 C31 1.535(5) . ?
C30 H30A 0.9800 . ?
C30 H30B 0.9800 . ?
C30 H30C 0.9800 . ?
C31 H31A 0.9800 . ?
C31 H31B 0.9800 . ?
C31 H31C 0.9800 . ?
C32 H32 1.0000 . ?
C32 C33 1.535(5) . ?
C32 C34 1.529(5) . ?
C33 H33A 0.9800 . ?
C33 H33B 0.9800 . ?
C33 H33C 0.9800 . ?
C34 H34A 0.9800 . ?
C34 H34B 0.9800 . ?
C34 H34C 0.9800 . ?
Cl15 C56 1.693(17) . ?
Cl16 C56 1.674(17) . ?
Cl17 C57 1.732(6) . ?
Cl18 C57 1.702(6) . ?
C56 H56A 0.9900 . ?
C56 H56B 0.9900 . ?
C57 H57A 0.9900 . ?
C57 H57B 0.9900 . ?
Cl13 C55 1.768(4) . ?
Cl14 C55 1.771(4) . ?
C55 H55A 0.9900 . ?
C55 H55B 0.9900 . ?
Cl11 C54 1.754(5) . ?
Cl12 C54 1.773(5) . ?
C54 H54A 0.9900 . ?
C54 H54B 0.9900 . ?
Cl5 C51 1.742(4) . ?
Cl6 C51 1.755(4) . ?
C51 H51A 0.9900 . ?
C51 H51B 0.9900 . ?
Cl9 C53 1.758(5) . ?
Cl10 C53 1.772(4) . ?
C53 H53A 0.9900 . ?
C53 H53B 0.9900 . ?
Cl7 C52 1.761(4) . ?
Cl8 C52 1.756(4) . ?
C52 H52A 0.9900 . ?
C52 H52B 0.9900 . ?

loop_
_geom_angle_atom_site_label_1
_geom_angle_atom_site_label_2
_geom_angle_atom_site_label_3
_geom_angle
_geom_angle_site_symmetry_1
_geom_angle_site_symmetry_3
_geom_angle_publ_flag
C1 P1 Cl1 111.03(10) . . ?
C1 P1 C23 110.23(14) . . ?
C1 P1 C26 111.41(15) . . ?
C23 P1 Cl1 104.96(12) . . ?
C23 P1 C26 111.52(16) . . ?
C26 P1 Cl1 107.47(11) . . ?
C14 P2 Cl2 112.45(10) . . ?
C14 P2 C29 110.95(14) . . ?
C14 P2 C32 108.91(14) . . ?
C29 P2 Cl2 104.66(12) . . ?
C32 P2 Cl2 106.97(11) . . ?
C32 P2 C29 112.83(15) . . ?
C2 C1 P1 115.0(2) . . ?
C10 C1 P1 124.5(2) . . ?
C10 C1 C2 120.3(3) . . ?
C1 C2 H2 119.9 . . ?
C3 C2 C1 120.1(3) . . ?
C3 C2 H2 119.9 . . ?
C2 C3 H3 119.3 . . ?
C2 C3 C4 121.4(3) . . ?
C4 C3 H3 119.3 . . ?
C3 C4 C5 121.3(3) . . ?
C3 C4 C9 119.5(3) . . ?
C5 C4 C9 119.3(3) . . ?
C4 C5 H5 119.9 . . ?
C6 C5 C4 120.3(3) . . ?
C6 C5 H5 119.9 . . ?
C5 C6 H6 119.9 . . ?
C5 C6 C7 120.2(3) . . ?
C7 C6 H6 119.9 . . ?
C6 C7 H7 119.5 . . ?
C8 C7 C6 121.1(3) . . ?
C8 C7 H7 119.5 . . ?
C7 C8 H8 119.9 . . ?
C7 C8 C9 120.2(3) . . ?
C9 C8 H8 119.9 . . ?
C4 C9 C10 119.0(3) . . ?
C8 C9 C4 119.0(3) . . ?
C8 C9 C10 122.0(3) . . ?
C1 C10 C9 119.6(3) . . ?
C1 C10 C11 123.4(3) . . ?
C9 C10 C11 117.0(3) . . ?
C12 C11 C10 174.0(3) . . ?
C11 C12 C13 174.9(3) . . ?
C14 C13 C12 123.1(3) . . ?
C14 C13 C22 119.1(3) . . ?
C22 C13 C12 117.8(3) . . ?
C13 C14 P2 125.6(2) . . ?
C13 C14 C15 120.5(3) . . ?
C15 C14 P2 113.3(2) . . ?
C14 C15 H15 119.8 . . ?
C16 C15 C14 120.4(3) . . ?
C16 C15 H15 119.8 . . ?
C15 C16 H16 119.4 . . ?
C15 C16 C17 121.2(3) . . ?
C17 C16 H16 119.4 . . ?
C16 C17 C18 121.8(3) . . ?
C16 C17 C22 119.4(3) . . ?
C18 C17 C22 118.8(3) . . ?
C17 C18 H18 119.7 . . ?
C19 C18 C17 120.7(3) . . ?
C19 C18 H18 119.7 . . ?
C18 C19 H19 119.8 . . ?
C18 C19 C20 120.5(3) . . ?
C20 C19 H19 119.8 . . ?
C19 C20 H20 119.7 . . ?
C21 C20 C19 120.6(3) . . ?
C21 C20 H20 119.7 . . ?
C20 C21 H21 119.7 . . ?
C20 C21 C22 120.6(3) . . ?
C22 C21 H21 119.7 . . ?
C17 C22 C13 119.4(3) . . ?
C21 C22 C13 121.7(3) . . ?
C21 C22 C17 118.9(3) . . ?
P1 C23 H23 108.2 . . ?
C24 C23 P1 110.5(2) . . ?
C24 C23 H23 108.2 . . ?
C24 C23 C25 111.2(3) . . ?
C25 C23 P1 110.6(2) . . ?
C25 C23 H23 108.2 . . ?
C23 C24 H24A 109.5 . . ?
C23 C24 H24B 109.5 . . ?
C23 C24 H24C 109.5 . . ?
H24A C24 H24B 109.5 . . ?
H24A C24 H24C 109.5 . . ?
H24B C24 H24C 109.5 . . ?
C23 C25 H25A 109.5 . . ?
C23 C25 H25B 109.5 . . ?
C23 C25 H25C 109.5 . . ?
H25A C25 H25B 109.5 . . ?
H25A C25 H25C 109.5 . . ?
H25B C25 H25C 109.5 . . ?
P1 C26 H26 107.6 . . ?
C27 C26 P1 108.3(2) . . ?
C27 C26 H26 107.6 . . ?
C28 C26 P1 113.8(2) . . ?
C28 C26 H26 107.6 . . ?
C28 C26 C27 111.7(3) . . ?
C26 C27 H27A 109.5 . . ?
C26 C27 H27B 109.5 . . ?
C26 C27 H27C 109.5 . . ?
H27A C27 H27B 109.5 . . ?
H27A C27 H27C 109.5 . . ?
H27B C27 H27C 109.5 . . ?
C26 C28 H28A 109.5 . . ?
C26 C28 H28B 109.5 . . ?
C26 C28 H28C 109.5 . . ?
H28A C28 H28B 109.5 . . ?
H28A C28 H28C 109.5 . . ?
H28B C28 H28C 109.5 . . ?
P2 C29 H29 107.9 . . ?
C30 C29 P2 110.5(2) . . ?
C30 C29 H29 107.9 . . ?
C30 C29 C31 112.7(3) . . ?
C31 C29 P2 109.9(2) . . ?
C31 C29 H29 107.9 . . ?
C29 C30 H30A 109.5 . . ?
C29 C30 H30B 109.5 . . ?
C29 C30 H30C 109.5 . . ?
H30A C30 H30B 109.5 . . ?
H30A C30 H30C 109.5 . . ?
H30B C30 H30C 109.5 . . ?
C29 C31 H31A 109.5 . . ?
C29 C31 H31B 109.5 . . ?
C29 C31 H31C 109.5 . . ?
H31A C31 H31B 109.5 . . ?
H31A C31 H31C 109.5 . . ?
H31B C31 H31C 109.5 . . ?
P2 C32 H32 107.9 . . ?
C33 C32 P2 111.4(2) . . ?
C33 C32 H32 107.9 . . ?
C34 C32 P2 109.6(2) . . ?
C34 C32 H32 107.9 . . ?
C34 C32 C33 111.8(3) . . ?
C32 C33 H33A 109.5 . . ?
C32 C33 H33B 109.5 . . ?
C32 C33 H33C 109.5 . . ?
H33A C33 H33B 109.5 . . ?
H33A C33 H33C 109.5 . . ?
H33B C33 H33C 109.5 . . ?
C32 C34 H34A 109.5 . . ?
C32 C34 H34B 109.5 . . ?
C32 C34 H34C 109.5 . . ?
H34A C34 H34B 109.5 . . ?
H34A C34 H34C 109.5 . . ?
H34B C34 H34C 109.5 . . ?
Cl15 C56 H56A 110.2 . . ?
Cl15 C56 H56B 110.2 . . ?
Cl16 C56 Cl15 107.6(12) . . ?
Cl16 C56 H56A 110.2 . . ?
Cl16 C56 H56B 110.2 . . ?
H56A C56 H56B 108.5 . . ?
Cl17 C57 H57A 107.8 . . ?
Cl17 C57 H57B 107.8 . . ?
Cl18 C57 Cl17 117.9(4) . . ?
Cl18 C57 H57A 107.8 . . ?
Cl18 C57 H57B 107.8 . . ?
H57A C57 H57B 107.2 . . ?
Cl13 C55 Cl14 111.3(2) . . ?
Cl13 C55 H55A 109.4 . . ?
Cl13 C55 H55B 109.4 . . ?
Cl14 C55 H55A 109.4 . . ?
Cl14 C55 H55B 109.4 . . ?
H55A C55 H55B 108.0 . . ?
Cl11 C54 Cl12 110.8(3) . . ?
Cl11 C54 H54A 109.5 . . ?
Cl11 C54 H54B 109.5 . . ?
Cl12 C54 H54A 109.5 . . ?
Cl12 C54 H54B 109.5 . . ?
H54A C54 H54B 108.1 . . ?
Cl5 C51 Cl6 110.9(2) . . ?
Cl5 C51 H51A 109.5 . . ?
Cl5 C51 H51B 109.5 . . ?
Cl6 C51 H51A 109.5 . . ?
Cl6 C51 H51B 109.5 . . ?
H51A C51 H51B 108.1 . . ?
Cl9 C53 Cl10 110.5(2) . . ?
Cl9 C53 H53A 109.5 . . ?
Cl9 C53 H53B 109.5 . . ?
Cl10 C53 H53A 109.5 . . ?
Cl10 C53 H53B 109.5 . . ?
H53A C53 H53B 108.1 . . ?
Cl7 C52 H52A 109.1 . . ?
Cl7 C52 H52B 109.1 . . ?
Cl8 C52 Cl7 112.6(2) . . ?
Cl8 C52 H52A 109.1 . . ?
Cl8 C52 H52B 109.1 . . ?
H52A C52 H52B 107.8 . . ?

loop_
_geom_torsion_atom_site_label_1
_geom_torsion_atom_site_label_2
_geom_torsion_atom_site_label_3
_geom_torsion_atom_site_label_4
_geom_torsion
_geom_torsion_site_symmetry_1
_geom_torsion_site_symmetry_2
_geom_torsion_site_symmetry_3
_geom_torsion_site_symmetry_4
_geom_torsion_publ_flag
Cl1 P1 C1 C2 -141.9(2) . . . . ?
Cl1 P1 C1 C10 42.3(3) . . . . ?
Cl1 P1 C23 C24 -66.4(3) . . . . ?
Cl1 P1 C23 C25 57.1(2) . . . . ?
Cl1 P1 C26 C27 175.1(2) . . . . ?
Cl1 P1 C26 C28 -60.0(3) . . . . ?
Cl2 P2 C14 C13 33.4(3) . . . . ?
Cl2 P2 C14 C15 -155.8(2) . . . . ?
Cl2 P2 C29 C30 65.9(3) . . . . ?
Cl2 P2 C29 C31 -59.0(3) . . . . ?
Cl2 P2 C32 C33 -58.1(2) . . . . ?
Cl2 P2 C32 C34 177.6(2) . . . . ?
P1 C1 C2 C3 -176.9(3) . . . . ?
P1 C1 C10 C9 174.4(2) . . . . ?
P1 C1 C10 C11 -7.6(4) . . . . ?
P2 C14 C15 C16 -171.4(2) . . . . ?
C1 P1 C23 C24 173.9(3) . . . . ?
C1 P1 C23 C25 -62.5(3) . . . . ?
C1 P1 C26 C27 -63.0(3) . . . . ?
C1 P1 C26 C28 61.8(3) . . . . ?
C1 C2 C3 C4 2.2(5) . . . . ?
C2 C1 C10 C9 -1.1(4) . . . . ?
C2 C1 C10 C11 176.9(3) . . . . ?
C2 C3 C4 C5 177.9(3) . . . . ?
C2 C3 C4 C9 -1.4(5) . . . . ?
C3 C4 C5 C6 -177.8(3) . . . . ?
C3 C4 C9 C8 179.2(3) . . . . ?
C3 C4 C9 C10 -0.6(4) . . . . ?
C4 C5 C6 C7 -1.6(5) . . . . ?
C4 C9 C10 C1 1.9(4) . . . . ?
C4 C9 C10 C11 -176.3(3) . . . . ?
C5 C4 C9 C8 -0.1(4) . . . . ?
C5 C4 C9 C10 -179.9(3) . . . . ?
C5 C6 C7 C8 0.4(5) . . . . ?
C6 C7 C8 C9 1.1(5) . . . . ?
C7 C8 C9 C4 -1.2(4) . . . . ?
C7 C8 C9 C10 178.7(3) . . . . ?
C8 C9 C10 C1 -177.9(3) . . . . ?
C8 C9 C10 C11 3.9(4) . . . . ?
C9 C4 C5 C6 1.5(5) . . . . ?
C10 C1 C2 C3 -0.9(5) . . . . ?
C12 C13 C14 P2 -12.5(4) . . . . ?
C12 C13 C14 C15 177.3(3) . . . . ?
C12 C13 C22 C17 -177.2(3) . . . . ?
C12 C13 C22 C21 3.6(4) . . . . ?
C13 C14 C15 C16 0.0(5) . . . . ?
C14 P2 C29 C30 -55.6(3) . . . . ?
C14 P2 C29 C31 179.5(2) . . . . ?
C14 P2 C32 C33 63.7(3) . . . . ?
C14 P2 C32 C34 -60.6(3) . . . . ?
C14 C13 C22 C17 1.4(4) . . . . ?
C14 C13 C22 C21 -177.8(3) . . . . ?
C14 C15 C16 C17 1.0(5) . . . . ?
C15 C16 C17 C18 178.9(3) . . . . ?
C15 C16 C17 C22 -0.7(5) . . . . ?
C16 C17 C18 C19 -178.9(3) . . . . ?
C16 C17 C22 C13 -0.5(4) . . . . ?
C16 C17 C22 C21 178.8(3) . . . . ?
C17 C18 C19 C20 0.2(5) . . . . ?
C18 C17 C22 C13 179.9(3) . . . . ?
C18 C17 C22 C21 -0.8(4) . . . . ?
C18 C19 C20 C21 -0.9(6) . . . . ?
C19 C20 C21 C22 0.8(5) . . . . ?
C20 C21 C22 C13 179.4(3) . . . . ?
C20 C21 C22 C17 0.1(5) . . . . ?
C22 C13 C14 P2 169.0(2) . . . . ?
C22 C13 C14 C15 -1.2(4) . . . . ?
C22 C17 C18 C19 0.7(5) . . . . ?
C23 P1 C1 C2 -26.0(3) . . . . ?
C23 P1 C1 C10 158.2(3) . . . . ?
C23 P1 C26 C27 60.6(3) . . . . ?
C23 P1 C26 C28 -174.6(2) . . . . ?
C26 P1 C1 C2 98.3(3) . . . . ?
C26 P1 C1 C10 -77.5(3) . . . . ?
C26 P1 C23 C24 49.6(3) . . . . ?
C26 P1 C23 C25 173.2(2) . . . . ?
C29 P2 C14 C13 150.2(3) . . . . ?
C29 P2 C14 C15 -39.0(3) . . . . ?
C29 P2 C32 C33 -172.7(2) . . . . ?
C29 P2 C32 C34 63.0(3) . . . . ?
C32 P2 C14 C13 -85.0(3) . . . . ?
C32 P2 C14 C15 85.8(2) . . . . ?
C32 P2 C29 C30 -178.1(2) . . . . ?
C32 P2 C29 C31 56.9(3) . . . . ?

_shelx_res_file                  
;
TITL ba_ss4_a.res in P-1
    ba_ss4.res
    created by SHELXL-2018/3 at 19:20:11 on 21-May-2023
REM Old TITL ba_ss4 in P-1
REM SHELXT solution in P-1: R1 0.159, Rweak 0.010, Alpha 0.032
REM <I/s> 0.000 for 0 systematic absences, Orientation as input
REM Formula found by SHELXT: C40 P2 Cl16
CELL 1.54184 10.3156 11.7343 23.0477 85.394 79.22 89.6
ZERR 2 0.0002 0.0002 0.0005 0.002 0.002 0.001
LATT 1
SFAC C H Cl P
UNIT 80 104 32 4
SADI Cl17 C57 Cl15 C56
SADI Cl18 C57 Cl16 C56
SADI Cl17 Cl18 Cl15 Cl16
EADP Cl17 Cl15 Cl18 Cl16
EADP C57 C56

L.S. 10 0 0
PLAN  10
SIZE 0.07 0.08 0.19
TEMP -153.1(10)
CONF
BOND
list 4
MORE -1
BOND $H
fmap 2 53
acta
REM <olex2.extras>
REM <HklSrc "%.\\ba_ss4.hkl">
REM </olex2.extras>

WGHT    0.085700    3.369300
EXTI    0.000624
FVAR       2.49100   0.82723
CL1   3    0.168429    0.634445    0.333222    11.00000    0.03658    0.03275 =
         0.03021   -0.00783   -0.00884   -0.01107
CL2   3    0.434832    0.629734    0.210985    11.00000    0.03486    0.05004 =
         0.02871   -0.01586   -0.01800    0.01305
P1    4    0.183750    0.758064    0.386101    11.00000    0.02431    0.03138 =
         0.02317   -0.00592   -0.00297   -0.01023
P2    4    0.368044    0.617081    0.135970    11.00000    0.02052    0.03067 =
         0.02223   -0.00866   -0.00804    0.00398
C1    1    0.312782    0.857730    0.352595    11.00000    0.02255    0.02936 =
         0.02278   -0.00640   -0.00397   -0.00766
C2    1    0.387872    0.899570    0.392343    11.00000    0.03059    0.04048 =
         0.02385   -0.00634   -0.00524   -0.01319
AFIX  43
H2    2    0.370833    0.871560    0.432895    11.00000   -1.20000
AFIX   0
C3    1    0.484407    0.979923    0.372326    11.00000    0.03346    0.04095 =
         0.02795   -0.00834   -0.00878   -0.01352
AFIX  43
H3    2    0.535880    1.005203    0.399030    11.00000   -1.20000
AFIX   0
C4    1    0.509161    1.025829    0.313346    11.00000    0.02406    0.03041 =
         0.02858   -0.00836   -0.00147   -0.00769
C5    1    0.606521    1.112009    0.293199    11.00000    0.02987    0.03701 =
         0.03726   -0.00938   -0.00236   -0.01182
AFIX  43
H5    2    0.658444    1.137601    0.319649    11.00000   -1.20000
AFIX   0
C6    1    0.626101    1.158715    0.235507    11.00000    0.03192    0.03024 =
         0.04185   -0.00366    0.00566   -0.00895
AFIX  43
H6    2    0.689860    1.217819    0.222531    11.00000   -1.20000
AFIX   0
C7    1    0.551876    1.119124    0.195665    11.00000    0.03351    0.03048 =
         0.03263    0.00287    0.00258   -0.00026
AFIX  43
H7    2    0.566536    1.151653    0.155869    11.00000   -1.20000
AFIX   0
C8    1    0.458865    1.034457    0.213359    11.00000    0.02988    0.02830 =
         0.02779   -0.00430   -0.00478    0.00088
AFIX  43
H8    2    0.410742    1.007913    0.185693    11.00000   -1.20000
AFIX   0
C9    1    0.434170    0.986299    0.272832    11.00000    0.02185    0.02387 =
         0.02417   -0.00589   -0.00140   -0.00231
C10   1    0.335783    0.899265    0.293496    11.00000    0.01822    0.02821 =
         0.02298   -0.00934   -0.00510   -0.00233
C11   1    0.268484    0.857168    0.250294    11.00000    0.02187    0.02648 =
         0.02183   -0.00477   -0.00293   -0.00181
C12   1    0.223153    0.819039    0.211407    11.00000    0.02109    0.02637 =
         0.02015   -0.00345   -0.00385    0.00016
C13   1    0.158723    0.771568    0.168973    11.00000    0.02055    0.02698 =
         0.01783   -0.00298   -0.00406   -0.00297
C14   1    0.206871    0.677305    0.138582    11.00000    0.01961    0.02952 =
         0.01927   -0.00355   -0.00594   -0.00040
C15   1    0.135548    0.630940    0.098780    11.00000    0.02340    0.03204 =
         0.02260   -0.00996   -0.00489    0.00014
AFIX  43
H15   2    0.169226    0.566761    0.078312    11.00000   -1.20000
AFIX   0
C16   1    0.019347    0.677887    0.089807    11.00000    0.02215    0.03161 =
         0.02452   -0.00558   -0.00922   -0.00441
AFIX  43
H16   2   -0.027933    0.645200    0.063520    11.00000   -1.20000
AFIX   0
C17   1   -0.032096    0.773933    0.118730    11.00000    0.01928    0.03017 =
         0.02158   -0.00258   -0.00389   -0.00463
C18   1   -0.151738    0.824840    0.109033    11.00000    0.02182    0.03907 =
         0.02971   -0.00372   -0.01050    0.00036
AFIX  43
H18   2   -0.199986    0.793010    0.082851    11.00000   -1.20000
AFIX   0
C19   1   -0.198688    0.919447    0.136975    11.00000    0.02643    0.04375 =
         0.04181   -0.00812   -0.01266    0.00753
AFIX  43
H19   2   -0.279292    0.952605    0.130118    11.00000   -1.20000
AFIX   0
C20   1   -0.128715    0.967780    0.175638    11.00000    0.03613    0.03643 =
         0.03746   -0.01145   -0.01156    0.01171
AFIX  43
H20   2   -0.161617    1.034127    0.194336    11.00000   -1.20000
AFIX   0
C21   1   -0.013383    0.920201    0.186684    11.00000    0.02771    0.03146 =
         0.02841   -0.00809   -0.00958    0.00093
AFIX  43
H21   2    0.032532    0.953250    0.213359    11.00000   -1.20000
AFIX   0
C22   1    0.038058    0.822183    0.158701    11.00000    0.01903    0.02761 =
         0.01921   -0.00228   -0.00392   -0.00216
C23   1    0.223401    0.685386    0.452487    11.00000    0.03619    0.04175 =
         0.02666    0.00095   -0.00723   -0.01530
AFIX  13
H23   2    0.239646    0.744467    0.479307    11.00000   -1.20000
AFIX   0
C24   1    0.107465    0.609809    0.484903    11.00000    0.04950    0.05269 =
         0.03468    0.00799   -0.00880   -0.02389
AFIX 137
H24A  2    0.030974    0.657838    0.497673    11.00000   -1.50000
H24B  2    0.132331    0.567837    0.519622    11.00000   -1.50000
H24C  2    0.084959    0.555429    0.458140    11.00000   -1.50000
AFIX   0
C25   1    0.349641    0.615143    0.437723    11.00000    0.04430    0.05144 =
         0.03935    0.00505   -0.01716   -0.00556
AFIX 137
H25A  2    0.332902    0.551539    0.414969    11.00000   -1.50000
H25B  2    0.376479    0.584971    0.474543    11.00000   -1.50000
H25C  2    0.420155    0.664063    0.414229    11.00000   -1.50000
AFIX   0
C26   1    0.025608    0.827562    0.400832    11.00000    0.02544    0.03933 =
         0.03293   -0.00837   -0.00027   -0.00845
AFIX  13
H26   2   -0.041443    0.768285    0.419960    11.00000   -1.20000
AFIX   0
C27   1    0.031605    0.916242    0.445839    11.00000    0.03955    0.05374 =
         0.04265   -0.02219   -0.00407    0.00132
AFIX 137
H27A  2    0.055886    0.878348    0.481699    11.00000   -1.50000
H27B  2   -0.054970    0.951951    0.456024    11.00000   -1.50000
H27C  2    0.097722    0.974986    0.428500    11.00000   -1.50000
AFIX   0
C28   1   -0.018919    0.880932    0.345365    11.00000    0.03125    0.04762 =
         0.04372   -0.00908   -0.00465   -0.00014
AFIX 137
H28A  2    0.044573    0.940173    0.325854    11.00000   -1.50000
H28B  2   -0.106073    0.915174    0.356428    11.00000   -1.50000
H28C  2   -0.023879    0.821754    0.318160    11.00000   -1.50000
AFIX   0
C29   1    0.365173    0.465472    0.127584    11.00000    0.03825    0.03099 =
         0.02952   -0.00741   -0.01386    0.00539
AFIX  13
H29   2    0.337743    0.454617    0.088998    11.00000   -1.20000
AFIX   0
C30   1    0.263374    0.405079    0.176975    11.00000    0.05341    0.03754 =
         0.04648    0.00164   -0.00722   -0.00400
AFIX 137
H30A  2    0.288982    0.413279    0.215297    11.00000   -1.50000
H30B  2    0.259274    0.323768    0.170483    11.00000   -1.50000
H30C  2    0.176570    0.439454    0.176826    11.00000   -1.50000
AFIX   0
C31   1    0.504289    0.416409    0.124891    11.00000    0.04896    0.04110 =
         0.03961   -0.01156   -0.01765    0.01919
AFIX 137
H31A  2    0.566382    0.460200    0.093845    11.00000   -1.50000
H31B  2    0.504102    0.336186    0.115916    11.00000   -1.50000
H31C  2    0.531211    0.421512    0.163192    11.00000   -1.50000
AFIX   0
C32   1    0.482733    0.694599    0.077600    11.00000    0.01831    0.03807 =
         0.03220   -0.00824   -0.00363    0.00207
AFIX  13
H32   2    0.571248    0.658284    0.075735    11.00000   -1.20000
AFIX   0
C33   1    0.495910    0.820016    0.090245    11.00000    0.02962    0.04012 =
         0.05052   -0.00726   -0.00509   -0.00554
AFIX 137
H33A  2    0.410496    0.857835    0.091673    11.00000   -1.50000
H33B  2    0.561569    0.858823    0.058747    11.00000   -1.50000
H33C  2    0.524080    0.823467    0.128389    11.00000   -1.50000
AFIX   0
C34   1    0.440139    0.683850    0.018187    11.00000    0.03089    0.05121 =
         0.03037   -0.00468   -0.00455   -0.00099
AFIX 137
H34A  2    0.421506    0.603437    0.014033    11.00000   -1.50000
H34B  2    0.511107    0.712118   -0.014128    11.00000   -1.50000
H34C  2    0.360503    0.729105    0.016572    11.00000   -1.50000
AFIX   0

PART 2
CL15  3    0.085686    0.337689    0.344846   -21.00000    0.08459    0.06088 =
         0.06756   -0.00527   -0.02683   -0.01724
CL16  3    0.061181    0.178052    0.268349   -21.00000    0.08459    0.06088 =
         0.06756   -0.00527   -0.02683   -0.01724
PART 1
CL17  3    0.059995    0.350499    0.346349    21.00000    0.08459    0.06088 =
         0.06756   -0.00527   -0.02683   -0.01724
CL18  3    0.000446    0.187955    0.263943    21.00000    0.08459    0.06088 =
         0.06756   -0.00527   -0.02683   -0.01724
PART 2
C56   1    0.007813    0.214602    0.337476   -21.00000    0.06369    0.05413 =
         0.05722   -0.00080   -0.01448   -0.01565
AFIX  23
H56A  2    0.028258    0.153533    0.366531   -21.00000   -1.20000
H56B  2   -0.088903    0.225846    0.344596   -21.00000   -1.20000
AFIX   0
PART 1
C57   1   -0.055502    0.273762    0.319309    21.00000    0.06369    0.05413 =
         0.05722   -0.00080   -0.01448   -0.01565
AFIX  23
H57A  2   -0.106667    0.225494    0.352916    21.00000   -1.20000
H57B  2   -0.117706    0.328992    0.304970    21.00000   -1.20000
AFIX   0

PART 0
CL13  3    0.863793    0.409704    0.157762    11.00000    0.06216    0.05860 =
         0.05013    0.00177   -0.00750   -0.02190
CL14  3    0.831052    0.237212    0.076864    11.00000    0.04362    0.04586 =
         0.05498    0.00175   -0.00823   -0.00557
C55   1    0.893240    0.375037    0.083225    11.00000    0.03214    0.03883 =
         0.04939    0.00784   -0.00076   -0.00181
AFIX  23
H55A  2    0.989344    0.377721    0.067408    11.00000   -1.20000
H55B  2    0.850562    0.432422    0.059234    11.00000   -1.20000
AFIX   0

CL11  3    0.671041    0.466709    0.390651    11.00000    0.07196    0.07517 =
         0.07222    0.02196   -0.02167   -0.01242
CL12  3    0.480652    0.401478    0.320866    11.00000    0.10133    0.05936 =
         0.05641   -0.00345   -0.02709    0.00620
C54   1    0.544492    0.370252    0.386589    11.00000    0.07834    0.05460 =
         0.05169    0.00563   -0.01158    0.00594
AFIX  23
H54A  2    0.472773    0.374767    0.421466    11.00000   -1.20000
H54B  2    0.579207    0.291386    0.387309    11.00000   -1.20000
AFIX   0

CL5   3    0.262556    1.111670    0.109152    11.00000    0.14007    0.05291 =
         0.08224   -0.00112   -0.07063   -0.00028
CL6   3    0.199112    0.980260    0.017759    11.00000    0.11476    0.04812 =
         0.04909    0.00248   -0.02047   -0.00859
C51   1    0.159890    1.100913    0.057779    11.00000    0.04924    0.05034 =
         0.04776    0.00530   -0.01285    0.00544
AFIX  23
H51A  2    0.169611    1.170567    0.030039    11.00000   -1.20000
H51B  2    0.066846    1.095391    0.078660    11.00000   -1.20000
AFIX   0

CL9   3    0.327106    0.252463    0.548735    11.00000    0.04063    0.09403 =
         0.06906   -0.02545   -0.01213   -0.00758
CL10  3    0.258714    0.199194    0.437368    11.00000    0.06192    0.07146 =
         0.06196    0.00457   -0.02274   -0.01048
C53   1    0.350292    0.156211    0.493087    11.00000    0.04055    0.05440 =
         0.05898    0.00032   -0.01365   -0.00416
AFIX  23
H53A  2    0.321582    0.078675    0.510726    11.00000   -1.20000
H53B  2    0.445195    0.153142    0.475245    11.00000   -1.20000
AFIX   0

CL7   3   -0.100889    0.602396    0.268852    11.00000    0.03762    0.06605 =
         0.06079    0.00677   -0.01811   -0.00875
CL8   3   -0.335243    0.746329    0.289113    11.00000    0.05664    0.06342 =
         0.06923   -0.01542   -0.02069    0.00353
C52   1   -0.254286    0.636697    0.249243    11.00000    0.03959    0.06209 =
         0.04521   -0.00245   -0.01182   -0.00378
AFIX  23
H52A  2   -0.240422    0.660706    0.206349    11.00000   -1.20000
H52B  2   -0.311285    0.567549    0.256565    11.00000   -1.20000
AFIX   0

CL3   3    0.282192    0.869044    0.557820    11.00000    0.03377    0.03252 =
         0.01950   -0.00285   -0.01119   -0.01097
CL4   3    0.774566    0.603059   -0.002335    11.00000    0.01800    0.02801 =
         0.02256   -0.00737   -0.00505    0.00005
HKLF 4


REM  ba_ss4_a.res in P-1
REM wR2 = 0.1587, GooF = S = 1.041, Restrained GooF = 1.048 for all data
REM R1 = 0.0563 for 8884 Fo > 4sig(Fo) and 0.0644 for all 10392 data
REM 536 parameters refined using 3 restraints

END

WGHT      0.0857      3.3708

REM Highest difference peak  1.253,  deepest hole -0.887,  1-sigma level  0.096
Q1    1   0.1473  0.1593  0.2913  11.00000  0.05    1.12
Q2    1   0.3440  1.1091  0.0763  11.00000  0.05    0.83
Q3    1   0.6446  0.3749  0.3975  11.00000  0.05    0.72
Q4    1   0.1302  1.0174  0.0315  11.00000  0.05    0.64
Q5    1   0.1727  1.1579  0.1184  11.00000  0.05    0.63
Q6    1   0.2768  1.0075  0.0246  11.00000  0.05    0.62
Q7    1   0.6531  0.3764  0.3609  11.00000  0.05    0.61
Q8    1   0.5721  0.4127  0.3158  11.00000  0.05    0.53
Q9    1   0.1017  0.2914  0.3343  11.00000  0.05    0.48
Q10   1   0.1861  0.7151  0.4192  11.00000  0.05    0.46
;
_shelx_res_checksum              14287
_olex2_date_sample_data_collection 2023-05-17
_olex2_submission_special_instructions 'No special instructions were received'
_oxdiff_exptl_absorpt_empirical_details 
;
Empirical correction (ABSPACK) includes:
- Absorption correction using spherical harmonics
- Frame scaling
- Detector area scaling
;
_oxdiff_exptl_absorpt_empirical_full_max 2.070
_oxdiff_exptl_absorpt_empirical_full_min 0.561
####################################################################### 
# 
# This file contains crystal structure data downloaded from the 
# Cambridge Structural Database (CSD) hosted by the Cambridge 
# Crystallographic Data Centre (CCDC).
# 
# Full information about CCDC data access policies and citation 
# guidelines are available at http://www.ccdc.cam.ac.uk/access/V1 
# 
# Audit and citation data items may have been added by the CCDC. 
# Please retain this information to preserve the provenance of 
# this file and to allow appropriate attribution of the data. 
# 
#######################################################################

data_cmpd_4b_ba_ss14
_database_code_depnum_ccdc_archive 'CCDC 2431375'
loop_
_audit_author_name
_audit_author_address
'Joachim Ballmann'
;University of Heidelberg
Germany
;
_audit_update_record             
;
2025-03-14 deposited with the CCDC.	2025-09-29 downloaded from the CCDC.
;
_audit_creation_date             2025-02-10
_audit_creation_method           
;
Olex2 1.5
(compiled 2024.02.16 svn.r378c4104 for OlexSys, GUI svn.r6928)
;
_shelx_SHELXL_version_number     2019/3
loop_
_audit_author_email
joachim.ballmann@uni-heidelberg.de
_chemical_name_systematic        ?
_chemical_name_common            ?
_chemical_formula_moiety         'C34 H40 P2, 4(C H2 Cl2), 2(Cl)'
_chemical_formula_sum            'C38 H48 Cl10 P2'
_chemical_formula_weight         921.20
_chemical_melting_point          ?
_exptl_crystal_description       irregular
_exptl_crystal_colour            orange
_diffrn_ambient_temperature      120(1)
_chemical_oxdiff_formula         C17H18PCl5
_chemical_oxdiff_usercomment     ss311
loop_
_atom_type_symbol
_atom_type_description
_atom_type_scat_dispersion_real
_atom_type_scat_dispersion_imag
_atom_type_scat_source
C C 0.0181 0.0091 'International Tables Vol C Tables 4.2.6.8 and 6.1.1.4'
H H 0.0000 0.0000 'International Tables Vol C Tables 4.2.6.8 and 6.1.1.4'
Cl Cl 0.3639 0.7018 'International Tables Vol C Tables 4.2.6.8 and 6.1.1.4'
P P 0.2955 0.4335 'International Tables Vol C Tables 4.2.6.8 and 6.1.1.4'

_shelx_space_group_comment       
;
The symmetry employed for this shelxl refinement is uniquely defined
by the following loop, which should always be used as a source of
symmetry information in preference to the above space-group names.
They are only intended as comments.
;
_space_group_crystal_system      monoclinic
_space_group_IT_number           14
_space_group_name_H-M_alt        'P 21/n'
_space_group_name_Hall           '-P 2yn'
_chemical_absolute_configuration .
loop_
_space_group_symop_operation_xyz
'x, y, z'
'-x+1/2, y+1/2, -z+1/2'
'-x, -y, -z'
'x-1/2, -y-1/2, z-1/2'

_cell_length_a                   14.6337(2)
_cell_length_b                   10.87690(10)
_cell_length_c                   14.8298(2)
_cell_angle_alpha                90
_cell_angle_beta                 109.952(2)
_cell_angle_gamma                90
_cell_volume                     2218.77(5)
_cell_formula_units_Z            2
_cell_measurement_reflns_used    11747
_cell_measurement_temperature    120(1)
_cell_measurement_theta_max      70.8290
_cell_measurement_theta_min      3.6650
_shelx_estimated_absorpt_T_max   0.619
_shelx_estimated_absorpt_T_min   0.457
_exptl_absorpt_coefficient_mu    6.635
_exptl_absorpt_correction_T_max  1.000
_exptl_absorpt_correction_T_min  0.813
_exptl_absorpt_correction_type   gaussian
_exptl_absorpt_process_details   
;
CrysAlisPro 1.171.43.127a (Rigaku Oxford Diffraction, 2024)
Numerical absorption correction based on gaussian integration over
a multifaceted crystal model
Empirical absorption correction using spherical harmonics,
implemented in SCALE3 ABSPACK scaling algorithm.
;
_exptl_absorpt_special_details   ?
_exptl_crystal_colour_primary    orange
_exptl_crystal_density_diffrn    1.379
_exptl_crystal_density_meas      ?
_exptl_crystal_density_method    ?
_exptl_crystal_F_000             952
loop_
_exptl_crystal_face_index_h
_exptl_crystal_face_index_k
_exptl_crystal_face_index_l
_exptl_crystal_face_perp_dist
-7 4 6 0.0334
-9 0 0 0.0496
1 -5 -7 0.0583
-4 4 8 0.0340
-3 6 4 0.0478
-1 -6 4 0.0349
5 -2 -9 0.0670
-5 0 10 0.0362
3 0 -10 0.0486
-2 -1 10 0.0386
1 1 8 0.0394
-7 4 -1 0.0529
5 2 5 0.0395
6 3 3 0.0396
9 3 -2 0.0419
3 5 -7 0.0564
4 2 -9 0.0439
1 1 -9 0.0364
-3 5 -5 0.0458

_exptl_crystal_size_max          0.14
_exptl_crystal_size_mid          0.1
_exptl_crystal_size_min          0.08
_exptl_transmission_factor_max   ?
_exptl_transmission_factor_min   ?
_diffrn_reflns_av_R_equivalents  0.0588
_diffrn_reflns_av_unetI/netI     0.0300
_diffrn_reflns_Laue_measured_fraction_full 1.000
_diffrn_reflns_Laue_measured_fraction_max 0.995
_diffrn_reflns_limit_h_max       17
_diffrn_reflns_limit_h_min       -17
_diffrn_reflns_limit_k_max       13
_diffrn_reflns_limit_k_min       -13
_diffrn_reflns_limit_l_max       18
_diffrn_reflns_limit_l_min       -18
_diffrn_reflns_number            30956
_diffrn_reflns_point_group_measured_fraction_full 1.000
_diffrn_reflns_point_group_measured_fraction_max 0.995
_diffrn_reflns_theta_full        67.684
_diffrn_reflns_theta_max         71.108
_diffrn_reflns_theta_min         3.664
_diffrn_ambient_environment      N~2~
_diffrn_detector                 'CCD plate'
_diffrn_detector_area_resol_mean 7.9621
_diffrn_detector_type            Eos
_diffrn_measured_fraction_theta_full 1.000
_diffrn_measured_fraction_theta_max 0.995
_diffrn_measurement_details      
;
List of Runs (angles in degrees, time in seconds):

  # Type    Start    End  Width  t~exp~   \w     \q     \k     \f   Frames
#--------------------------------------------------------------------------
  1  \w      6.00  41.00   1.00    3.00    --    0.00  77.00-150.00   35
  2  \w    -23.00  14.00   1.00    3.00    --    0.00 -57.00-180.00   37
  3  \w     46.00  71.00   1.00    3.00    --    0.00  77.00-150.00   25
  4  \w    -29.00  -2.00   1.00    3.00    --    0.00  77.00-150.00   27
  5  \w    -21.00  65.00   1.00    3.00    --    0.00  57.00 -30.00   86
  6  \w    -69.00 -26.00   1.00    3.00    --    0.00 -57.00-180.00   43
  7  \w    -40.00 -15.00   1.00    3.00    --   14.00 121.00  -7.11   25
  8  \w    -39.00  -3.00   1.00    3.00    --   18.00 126.00  87.38   36
  9  \w    -18.00   7.00   1.00    7.00    --   30.00 113.00  29.95   25
 10  \w      3.00  28.00   1.00    7.00    --   42.00  90.00-158.99   25
 11  \w     10.00  35.00   1.00    7.00    --   46.00  85.00  72.21   25
 12  \w     10.00  35.00   1.00    7.00    --   46.00  85.00 -56.82   25
 13  \w     11.00  36.00   1.00    7.00    --   46.00  83.00-143.76   25
 14  \w     11.00  36.00   1.00    7.00    --   46.00  84.00  -9.45   25
 15  \w     17.00  42.00   1.00    7.00    --   50.00  80.00 149.02   25
 16  \w      2.00  81.00   1.00    7.00    --   54.47 -99.00 150.00   79
 17  \w     25.00  88.00   1.00    7.00    --   54.47-125.00   0.00   63
 18  \w    -14.00  85.00   1.00    7.00    --   54.47 -77.00   0.00   99
 19  \w     -5.00  76.00   1.00    7.00    --   54.47 -57.00-180.00   81
 20  \w     26.00  52.00   1.00    7.00    --   58.00  77.00 -30.57   26
 21  \w     28.00  55.00   1.00    7.00    --   58.00  75.00-113.17   27
 22  \w     86.00 126.00   1.00    7.00    --   58.00  77.00 -30.57   40
 23  \w     96.00 129.00   1.00    7.00    --   58.00  75.00-113.17   33
 24  \w     26.00  52.00   1.00    7.00    --   58.00  77.00 108.96   26
 25  \w     92.00 128.00   1.00    7.00    --   58.00  77.00 108.96   36
 26  \w     33.00 122.00   1.00    7.00    --   62.00  72.00  38.65   89
 27  \w     31.00  74.00   1.00    7.00    --   62.00  77.00  -6.45   43
 28  \w     34.00  59.00   1.00    7.00    --   62.00  74.00 126.02   25
 29  \w     33.00  70.00   1.00    7.00    --   62.00  77.00 155.59   37
 30  \w     32.00 133.00   1.00    7.00    --   62.00  75.00-143.19  101
 31  \w     31.00 125.00   1.00    7.00    --   62.00  77.00-179.19   94
 32  \w     31.00 128.00   1.00    7.00    --   62.00  75.00 -69.07   97
 33  \w     71.00 130.00   1.00    7.00    --   62.00  74.00  82.52   59
 34  \w     32.00  65.00   1.00    7.00    --   62.00  74.00  82.52   33
 35  \w     77.00 104.00   1.00   17.00    --  108.94  77.00  60.00   27
 36  \w     84.00 168.00   1.00   17.00    --  108.94  64.00 120.00   84
 37  \w     85.00 165.00   1.00   17.00    --  108.94  64.00  60.00   80
 38  \w     84.00 110.00   1.00   17.00    --  108.94  64.00 -60.00   26
 39  \w     77.00 104.00   1.00   17.00    --  108.94  77.00-120.00   27
 40  \w     36.00 106.00   1.00   17.00    --  108.94 -92.00 150.00   70
 41  \w     85.00 166.00   1.00   17.00    --  108.94  64.00   0.00   81
 42  \w     77.00 177.00   1.00   17.00    --  108.94  77.00 150.00  100
 43  \w     36.00  94.00   1.00   17.00    --  108.94 -92.00 -60.00   58
 44  \w     36.00  74.00   1.00   17.00    --  108.94 -92.00-150.00   38
 45  \w     78.00 103.00   1.00   17.00    --  108.94  77.00   0.00   25
 46  \w     40.00 110.00   1.00   17.00    --  108.94-111.00 120.00   70
 47  \w     77.00 103.00   1.00   17.00    --  108.94  77.00-150.00   26
 48  \w     78.00 103.00   1.00   17.00    --  108.94  77.00  30.00   25
 49  \w     77.00 177.00   1.00   17.00    --  108.94  77.00 -60.00  100
 50  \w     77.00 103.00   1.00   17.00    --  108.94  77.00-180.00   26
 51  \w     84.00 175.00   1.00   17.00    --  108.94  64.00-150.00   91
 52  \w     38.00 105.00   1.00   17.00    --  108.94 -92.00   0.00   67
 53  \w     84.00 110.00   1.00   17.00    --  108.94  64.00 150.00   26
 54  \w     40.00 112.00   1.00   17.00    --  108.94-111.00 -90.00   72
 55  \w     77.00 103.00   1.00   17.00    --  108.94  77.00 120.00   26
 56  \w     77.00 103.00   1.00   17.00    --  108.94  77.00 -30.00   26
 57  \w     84.00 112.00   1.00   17.00    --  108.94  64.00  90.00   28
 58  \w     84.00 166.00   1.00   17.00    --  108.94  64.00 -90.00   82
 59  \w     84.00 164.00   1.00   17.00    --  108.94  64.00-180.00   80
 60  \w     78.00 103.00   1.00   17.00    --  108.94  77.00 -90.00   25
 61  \w    118.00 163.00   1.00   17.00    --  108.94  64.00 -30.00   45
 62  \w     80.00 174.00   1.00   17.00    --  108.94  77.00  90.00   94
 63  \w     84.00 110.00   1.00   17.00    --  108.94  64.00 -30.00   26
 64  \w     36.00  68.00   1.00   17.00    --  108.94 -92.00  60.00   32
 65  \w     84.00 174.00   1.00   17.00    --  108.94  64.00-120.00   90
 66  \w     84.00 174.00   1.00   17.00    --  108.94  64.00  30.00   90
;
_diffrn_measurement_device       'four-circle diffractometer'
_diffrn_measurement_device_type  'SuperNova, Dual, Cu at home/near, Eos'
_diffrn_measurement_method       '\w scans'
_diffrn_orient_matrix_type       
'CrysAlisPro convention (1999,Acta A55,543-557)'
_diffrn_orient_matrix_UB_11      0.1050214000
_diffrn_orient_matrix_UB_12      -0.0151058000
_diffrn_orient_matrix_UB_13      0.0695871000
_diffrn_orient_matrix_UB_21      0.0324027000
_diffrn_orient_matrix_UB_22      0.1082641000
_diffrn_orient_matrix_UB_23      -0.0489311000
_diffrn_orient_matrix_UB_31      -0.0213334000
_diffrn_orient_matrix_UB_32      0.0901241000
_diffrn_orient_matrix_UB_33      0.0705403000
_diffrn_radiation_monochromator  mirror
_diffrn_radiation_probe          x-ray
_diffrn_radiation_type           'Cu K\a'
_diffrn_radiation_wavelength     1.54184
_diffrn_source                   'micro-focus sealed X-ray tube'
_diffrn_source_type              'SuperNova (Cu) X-ray Source'
_reflns_Friedel_coverage         0.000
_reflns_Friedel_fraction_full    .
_reflns_Friedel_fraction_max     .
_reflns_number_gt                3706
_reflns_number_total             4281
_reflns_special_details          
;
 Reflections were merged by SHELXL according to the crystal
 class for the calculation of statistics and refinement.
 
 _reflns_Friedel_fraction is defined as the number of unique
 Friedel pairs measured divided by the number that would be
 possible theoretically, ignoring centric projections and
 systematic absences.
;
_reflns_threshold_expression     'I > 2\s(I)'
_computing_cell_refinement       'CrysAlisPro 1.171.43.127a (Rigaku OD, 2024)'
_computing_data_collection       
'CrysAlisPro system (CCD 43.127a 64-bit (release 16-06-2024))'
_computing_data_reduction        'CrysAlisPro 1.171.43.127a (Rigaku OD, 2024)'
_computing_molecular_graphics    'Olex2 1.5 (Dolomanov et al., 2009)'
_computing_publication_material  'Olex2 1.5 (Dolomanov et al., 2009)'
_computing_structure_refinement  'SHELXL 2019/3 (Sheldrick, 2015)'
_computing_structure_solution    'SHELXT 2018/2 (Sheldrick, 2018)'
_refine_diff_density_max         0.468
_refine_diff_density_min         -0.476
_refine_diff_density_rms         0.063
_refine_ls_extinction_coef       .
_refine_ls_extinction_method     none
_refine_ls_goodness_of_fit_ref   1.026
_refine_ls_hydrogen_treatment    constr
_refine_ls_matrix_type           full
_refine_ls_number_parameters     230
_refine_ls_number_reflns         4281
_refine_ls_number_restraints     0
_refine_ls_R_factor_all          0.0504
_refine_ls_R_factor_gt           0.0435
_refine_ls_restrained_S_all      1.026
_refine_ls_shift/su_max          0.001
_refine_ls_shift/su_mean         0.000
_refine_ls_structure_factor_coef Fsqd
_refine_ls_weighting_details     
'w=1/[\s^2^(Fo^2^)+(0.0626P)^2^+1.8038P] where P=(Fo^2^+2Fc^2^)/3'
_refine_ls_weighting_scheme      calc
_refine_ls_wR_factor_gt          0.1121
_refine_ls_wR_factor_ref         0.1181
_refine_special_details          ?
_olex2_refinement_description    
;
1. Fixed Uiso
 At 1.2 times of:
  All C(H) groups, All C(H,H) groups
 At 1.5 times of:
  All C(H,H,H) groups
2.a Ternary CH refined with riding coordinates:
 C12(H12), C15(H15)
2.b Secondary CH2 refined with riding coordinates:
 C18(H18A,H18B), C19(H19A,H19B)
2.c Aromatic/amide H refined with riding coordinates:
 C3(H3), C4(H4), C5(H5), C6(H6), C8(H8), C9(H9)
2.d Idealised Me refined as rotating group:
 C13(H13A,H13B,H13C), C14(H14A,H14B,H14C), C16(H16A,H16B,H16C), C17(H17A,H17B,
 H17C)
;
_atom_sites_solution_hydrogens   geom
_atom_sites_solution_primary     dual
_atom_sites_solution_secondary   ?
loop_
_atom_site_label
_atom_site_type_symbol
_atom_site_fract_x
_atom_site_fract_y
_atom_site_fract_z
_atom_site_U_iso_or_equiv
_atom_site_adp_type
_atom_site_occupancy
_atom_site_site_symmetry_order
_atom_site_calc_flag
_atom_site_refinement_flags_posn
_atom_site_refinement_flags_adp
_atom_site_refinement_flags_occupancy
_atom_site_disorder_assembly
_atom_site_disorder_group
Cl1 Cl 0.58789(4) 0.45579(5) 0.86569(4) 0.02866(15) Uani 1 1 d . . . . .
Cl2 Cl 0.32201(5) 0.48047(8) 0.65015(6) 0.0515(2) Uani 1 1 d . . . . .
Cl3 Cl 0.45467(6) 0.62039(8) 0.57993(6) 0.0570(2) Uani 1 1 d . . . . .
Cl4 Cl 0.59404(6) 0.88862(10) 0.59389(7) 0.0693(3) Uani 1 1 d . . . . .
Cl5 Cl 0.62553(9) 0.87572(12) 0.41058(8) 0.0871(4) Uani 1 1 d . . . . .
P1 P 0.03933(4) 0.68229(5) 0.47698(4) 0.02308(14) Uani 1 1 d . . . . .
C1 C 0.12238(16) 0.5858(2) 0.44313(16) 0.0265(5) Uani 1 1 d . . . . .
C2 C 0.19105(17) 0.6203(2) 0.39997(16) 0.0268(5) Uani 1 1 d . . . . .
C3 C 0.20919(18) 0.7435(2) 0.37976(18) 0.0317(5) Uani 1 1 d . . . . .
H3 H 0.174479 0.808724 0.395977 0.038 Uiso 1 1 calc R U . . .
C4 C 0.27621(19) 0.7689(2) 0.33716(19) 0.0351(6) Uani 1 1 d . . . . .
H4 H 0.288627 0.851981 0.325280 0.042 Uiso 1 1 calc R U . . .
C5 C 0.32760(19) 0.6734(2) 0.31035(19) 0.0360(6) Uani 1 1 d . . . . .
H5 H 0.373773 0.692506 0.280358 0.043 Uiso 1 1 calc R U . . .
C6 C 0.31054(18) 0.5541(2) 0.32774(18) 0.0321(5) Uani 1 1 d . . . . .
H6 H 0.345099 0.490422 0.309513 0.039 Uiso 1 1 calc R U . . .
C7 C 0.24243(16) 0.5236(2) 0.37236(16) 0.0266(5) Uani 1 1 d . . . . .
C8 C 0.22144(17) 0.3998(2) 0.38746(17) 0.0289(5) Uani 1 1 d . . . . .
H8 H 0.256823 0.336236 0.370227 0.035 Uiso 1 1 calc R U . . .
C9 C 0.15201(17) 0.3686(2) 0.42599(17) 0.0295(5) Uani 1 1 d . . . . .
H9 H 0.137839 0.284712 0.433300 0.035 Uiso 1 1 calc R U . . .
C10 C 0.10168(17) 0.4633(2) 0.45478(17) 0.0273(5) Uani 1 1 d . . . . .
C11 C 0.02248(19) 0.4482(2) 0.49320(19) 0.0337(5) Uani 1 1 d . . . . .
C12 C 0.09130(18) 0.7737(2) 0.58553(17) 0.0319(5) Uani 1 1 d . . . . .
H12 H 0.040000 0.831947 0.589687 0.038 Uiso 1 1 calc R U . . .
C13 C 0.1194(2) 0.6910(3) 0.67466(19) 0.0400(6) Uani 1 1 d . . . . .
H13A H 0.061291 0.649351 0.678059 0.060 Uiso 1 1 calc R U . . .
H13B H 0.147999 0.741322 0.732288 0.060 Uiso 1 1 calc R U . . .
H13C H 0.166845 0.629652 0.670579 0.060 Uiso 1 1 calc R U . . .
C14 C 0.1777(2) 0.8497(2) 0.58324(19) 0.0389(6) Uani 1 1 d . . . . .
H14A H 0.229342 0.794825 0.579489 0.058 Uiso 1 1 calc R U . . .
H14B H 0.201910 0.899487 0.641703 0.058 Uiso 1 1 calc R U . . .
H14C H 0.157415 0.903888 0.527063 0.058 Uiso 1 1 calc R U . . .
C15 C -0.03806(17) 0.7676(2) 0.37404(16) 0.0273(5) Uani 1 1 d . . . . .
H15 H 0.000659 0.837888 0.362659 0.033 Uiso 1 1 calc R U . . .
C16 C -0.12681(19) 0.8202(2) 0.39121(19) 0.0365(6) Uani 1 1 d . . . . .
H16A H -0.169507 0.753009 0.395977 0.055 Uiso 1 1 calc R U . . .
H16B H -0.162006 0.874177 0.337685 0.055 Uiso 1 1 calc R U . . .
H16C H -0.106198 0.867555 0.451039 0.055 Uiso 1 1 calc R U . . .
C17 C -0.0672(2) 0.6853(3) 0.28460(19) 0.0426(6) Uani 1 1 d . . . . .
H17A H -0.008613 0.657869 0.272529 0.064 Uiso 1 1 calc R U . . .
H17B H -0.108579 0.731961 0.229152 0.064 Uiso 1 1 calc R U . . .
H17C H -0.102930 0.613650 0.294991 0.064 Uiso 1 1 calc R U . . .
C18 C 0.4322(2) 0.4779(3) 0.6255(2) 0.0438(6) Uani 1 1 d . . . . .
H18A H 0.486579 0.458424 0.685155 0.053 Uiso 1 1 calc R U . . .
H18B H 0.428916 0.412292 0.578232 0.053 Uiso 1 1 calc R U . . .
C19 C 0.6507(2) 0.9558(3) 0.5187(2) 0.0505(7) Uani 1 1 d . . . . .
H19A H 0.628099 1.041760 0.504799 0.061 Uiso 1 1 calc R U . . .
H19B H 0.721841 0.957380 0.552480 0.061 Uiso 1 1 calc R U . . .

loop_
_atom_site_aniso_label
_atom_site_aniso_U_11
_atom_site_aniso_U_22
_atom_site_aniso_U_33
_atom_site_aniso_U_23
_atom_site_aniso_U_13
_atom_site_aniso_U_12
Cl1 0.0343(3) 0.0223(3) 0.0312(3) -0.0005(2) 0.0135(2) 0.0000(2)
Cl2 0.0387(4) 0.0625(5) 0.0501(4) -0.0040(3) 0.0110(3) 0.0008(3)
Cl3 0.0643(5) 0.0534(5) 0.0507(4) 0.0059(3) 0.0164(4) -0.0015(4)
Cl4 0.0510(5) 0.0808(6) 0.0760(6) 0.0156(5) 0.0216(4) 0.0007(4)
Cl5 0.0820(7) 0.1007(8) 0.0794(7) -0.0420(6) 0.0287(6) -0.0005(6)
P1 0.0279(3) 0.0178(3) 0.0245(3) 0.0010(2) 0.0102(2) 0.0039(2)
C1 0.0288(11) 0.0268(11) 0.0237(11) -0.0018(9) 0.0088(9) 0.0057(9)
C2 0.0297(11) 0.0237(11) 0.0265(11) -0.0011(9) 0.0091(9) 0.0034(9)
C3 0.0371(13) 0.0252(11) 0.0345(13) -0.0018(10) 0.0142(10) 0.0025(10)
C4 0.0428(14) 0.0258(12) 0.0386(14) 0.0002(10) 0.0164(11) -0.0030(10)
C5 0.0383(13) 0.0360(13) 0.0393(14) -0.0012(11) 0.0204(11) -0.0020(11)
C6 0.0338(12) 0.0294(12) 0.0353(13) -0.0028(10) 0.0146(10) 0.0027(10)
C7 0.0275(11) 0.0269(11) 0.0258(11) -0.0026(9) 0.0096(9) 0.0020(9)
C8 0.0319(12) 0.0263(11) 0.0296(12) -0.0036(9) 0.0121(10) 0.0054(9)
C9 0.0345(12) 0.0225(11) 0.0338(12) 0.0006(9) 0.0148(10) 0.0040(9)
C10 0.0296(11) 0.0262(11) 0.0280(11) 0.0018(9) 0.0123(9) 0.0025(9)
C11 0.0390(13) 0.0280(12) 0.0371(13) 0.0020(10) 0.0171(11) 0.0028(10)
C12 0.0346(12) 0.0310(12) 0.0282(12) -0.0038(10) 0.0084(10) 0.0079(10)
C13 0.0470(15) 0.0413(15) 0.0297(13) 0.0005(11) 0.0106(11) -0.0002(12)
C14 0.0487(15) 0.0307(13) 0.0328(13) -0.0024(10) 0.0082(11) -0.0030(11)
C15 0.0312(11) 0.0227(11) 0.0266(11) 0.0030(9) 0.0080(9) 0.0014(9)
C16 0.0361(13) 0.0382(14) 0.0328(13) 0.0039(11) 0.0087(11) 0.0122(11)
C17 0.0463(15) 0.0452(16) 0.0295(13) -0.0033(11) 0.0042(11) 0.0097(12)
C18 0.0410(14) 0.0467(16) 0.0421(15) 0.0007(12) 0.0121(12) 0.0043(12)
C19 0.0427(16) 0.0512(18) 0.0571(19) -0.0115(15) 0.0163(14) -0.0034(13)

_geom_special_details            
;
 All esds (except the esd in the dihedral angle between two l.s. planes)
 are estimated using the full covariance matrix.  The cell esds are taken
 into account individually in the estimation of esds in distances, angles
 and torsion angles; correlations between esds in cell parameters are only
 used when they are defined by crystal symmetry.  An approximate (isotropic)
 treatment of cell esds is used for estimating esds involving l.s. planes.
;
loop_
_geom_bond_atom_site_label_1
_geom_bond_atom_site_label_2
_geom_bond_distance
_geom_bond_site_symmetry_2
_geom_bond_publ_flag
Cl2 C18 1.770(3) . ?
Cl3 C18 1.767(3) . ?
Cl4 C19 1.759(3) . ?
Cl5 C19 1.750(3) . ?
P1 C1 1.802(2) . ?
P1 C11 1.817(3) 3_566 ?
P1 C12 1.823(2) . ?
P1 C15 1.815(2) . ?
C1 C2 1.414(3) . ?
C1 C10 1.390(3) . ?
C2 C3 1.418(3) . ?
C2 C7 1.432(3) . ?
C3 H3 0.9500 . ?
C3 C4 1.364(4) . ?
C4 H4 0.9500 . ?
C4 C5 1.416(4) . ?
C5 H5 0.9500 . ?
C5 C6 1.363(4) . ?
C6 H6 0.9500 . ?
C6 C7 1.411(3) . ?
C7 C8 1.415(3) . ?
C8 H8 0.9500 . ?
C8 C9 1.368(3) . ?
C9 H9 0.9500 . ?
C9 C10 1.414(3) . ?
C10 C11 1.465(3) . ?
C11 C11 1.355(5) 3_566 ?
C12 H12 1.0000 . ?
C12 C13 1.534(3) . ?
C12 C14 1.520(4) . ?
C13 H13A 0.9800 . ?
C13 H13B 0.9800 . ?
C13 H13C 0.9800 . ?
C14 H14A 0.9800 . ?
C14 H14B 0.9800 . ?
C14 H14C 0.9800 . ?
C15 H15 1.0000 . ?
C15 C16 1.518(3) . ?
C15 C17 1.535(3) . ?
C16 H16A 0.9800 . ?
C16 H16B 0.9800 . ?
C16 H16C 0.9800 . ?
C17 H17A 0.9800 . ?
C17 H17B 0.9800 . ?
C17 H17C 0.9800 . ?
C18 H18A 0.9900 . ?
C18 H18B 0.9900 . ?
C19 H19A 0.9900 . ?
C19 H19B 0.9900 . ?

loop_
_geom_angle_atom_site_label_1
_geom_angle_atom_site_label_2
_geom_angle_atom_site_label_3
_geom_angle
_geom_angle_site_symmetry_1
_geom_angle_site_symmetry_3
_geom_angle_publ_flag
C1 P1 C11 92.98(11) . 3_566 ?
C1 P1 C12 116.49(11) . . ?
C1 P1 C15 110.49(11) . . ?
C11 P1 C12 107.67(12) 3_566 . ?
C15 P1 C11 112.60(12) . 3_566 ?
C15 P1 C12 114.61(11) . . ?
C2 C1 P1 128.50(18) . . ?
C10 C1 P1 109.11(17) . . ?
C10 C1 C2 122.0(2) . . ?
C1 C2 C3 124.1(2) . . ?
C1 C2 C7 117.2(2) . . ?
C3 C2 C7 118.7(2) . . ?
C2 C3 H3 119.8 . . ?
C4 C3 C2 120.4(2) . . ?
C4 C3 H3 119.8 . . ?
C3 C4 H4 119.5 . . ?
C3 C4 C5 121.1(2) . . ?
C5 C4 H4 119.5 . . ?
C4 C5 H5 120.1 . . ?
C6 C5 C4 119.7(2) . . ?
C6 C5 H5 120.1 . . ?
C5 C6 H6 119.4 . . ?
C5 C6 C7 121.2(2) . . ?
C7 C6 H6 119.4 . . ?
C6 C7 C2 119.0(2) . . ?
C6 C7 C8 121.6(2) . . ?
C8 C7 C2 119.4(2) . . ?
C7 C8 H8 118.8 . . ?
C9 C8 C7 122.3(2) . . ?
C9 C8 H8 118.8 . . ?
C8 C9 H9 120.6 . . ?
C8 C9 C10 118.9(2) . . ?
C10 C9 H9 120.6 . . ?
C1 C10 C9 120.2(2) . . ?
C1 C10 C11 113.0(2) . . ?
C9 C10 C11 126.7(2) . . ?
C10 C11 P1 135.09(19) . 3_566 ?
C11 C11 P1 107.8(3) 3_566 3_566 ?
C11 C11 C10 117.0(3) 3_566 . ?
P1 C12 H12 107.7 . . ?
C13 C12 P1 110.45(18) . . ?
C13 C12 H12 107.7 . . ?
C14 C12 P1 112.11(17) . . ?
C14 C12 H12 107.7 . . ?
C14 C12 C13 110.9(2) . . ?
C12 C13 H13A 109.5 . . ?
C12 C13 H13B 109.5 . . ?
C12 C13 H13C 109.5 . . ?
H13A C13 H13B 109.5 . . ?
H13A C13 H13C 109.5 . . ?
H13B C13 H13C 109.5 . . ?
C12 C14 H14A 109.5 . . ?
C12 C14 H14B 109.5 . . ?
C12 C14 H14C 109.5 . . ?
H14A C14 H14B 109.5 . . ?
H14A C14 H14C 109.5 . . ?
H14B C14 H14C 109.5 . . ?
P1 C15 H15 107.8 . . ?
C16 C15 P1 112.08(16) . . ?
C16 C15 H15 107.8 . . ?
C16 C15 C17 111.3(2) . . ?
C17 C15 P1 109.79(17) . . ?
C17 C15 H15 107.8 . . ?
C15 C16 H16A 109.5 . . ?
C15 C16 H16B 109.5 . . ?
C15 C16 H16C 109.5 . . ?
H16A C16 H16B 109.5 . . ?
H16A C16 H16C 109.5 . . ?
H16B C16 H16C 109.5 . . ?
C15 C17 H17A 109.5 . . ?
C15 C17 H17B 109.5 . . ?
C15 C17 H17C 109.5 . . ?
H17A C17 H17B 109.5 . . ?
H17A C17 H17C 109.5 . . ?
H17B C17 H17C 109.5 . . ?
Cl2 C18 H18A 109.3 . . ?
Cl2 C18 H18B 109.3 . . ?
Cl3 C18 Cl2 111.51(16) . . ?
Cl3 C18 H18A 109.3 . . ?
Cl3 C18 H18B 109.3 . . ?
H18A C18 H18B 108.0 . . ?
Cl4 C19 H19A 109.2 . . ?
Cl4 C19 H19B 109.2 . . ?
Cl5 C19 Cl4 112.16(18) . . ?
Cl5 C19 H19A 109.2 . . ?
Cl5 C19 H19B 109.2 . . ?
H19A C19 H19B 107.9 . . ?

loop_
_geom_torsion_atom_site_label_1
_geom_torsion_atom_site_label_2
_geom_torsion_atom_site_label_3
_geom_torsion_atom_site_label_4
_geom_torsion
_geom_torsion_site_symmetry_1
_geom_torsion_site_symmetry_2
_geom_torsion_site_symmetry_3
_geom_torsion_site_symmetry_4
_geom_torsion_publ_flag
P1 C1 C2 C3 3.3(4) . . . . ?
P1 C1 C2 C7 -174.49(17) . . . . ?
P1 C1 C10 C9 175.15(18) . . . . ?
P1 C1 C10 C11 -1.8(3) . . . . ?
C1 P1 C12 C13 -71.6(2) . . . . ?
C1 P1 C12 C14 52.7(2) . . . . ?
C1 P1 C15 C16 163.37(17) . . . . ?
C1 P1 C15 C17 39.1(2) . . . . ?
C1 C2 C3 C4 -179.4(2) . . . . ?
C1 C2 C7 C6 179.1(2) . . . . ?
C1 C2 C7 C8 1.2(3) . . . . ?
C1 C10 C11 P1 179.1(2) . . . 3_566 ?
C1 C10 C11 C11 3.5(4) . . . 3_566 ?
C2 C1 C10 C9 2.1(4) . . . . ?
C2 C1 C10 C11 -174.9(2) . . . . ?
C2 C3 C4 C5 1.3(4) . . . . ?
C2 C7 C8 C9 1.3(4) . . . . ?
C3 C2 C7 C6 1.2(3) . . . . ?
C3 C2 C7 C8 -176.7(2) . . . . ?
C3 C4 C5 C6 -0.4(4) . . . . ?
C4 C5 C6 C7 -0.1(4) . . . . ?
C5 C6 C7 C2 -0.3(4) . . . . ?
C5 C6 C7 C8 177.6(2) . . . . ?
C6 C7 C8 C9 -176.5(2) . . . . ?
C7 C2 C3 C4 -1.7(4) . . . . ?
C7 C8 C9 C10 -2.2(4) . . . . ?
C8 C9 C10 C1 0.5(4) . . . . ?
C8 C9 C10 C11 177.0(2) . . . . ?
C9 C10 C11 P1 2.4(4) . . . 3_566 ?
C9 C10 C11 C11 -173.2(3) . . . 3_566 ?
C10 C1 C2 C3 174.9(2) . . . . ?
C10 C1 C2 C7 -2.8(3) . . . . ?
C11 P1 C1 C2 172.6(2) 3_566 . . . ?
C11 P1 C1 C10 0.07(19) 3_566 . . . ?
C11 P1 C12 C13 31.1(2) 3_566 . . . ?
C11 P1 C12 C14 155.42(18) 3_566 . . . ?
C11 P1 C15 C16 60.9(2) 3_566 . . . ?
C11 P1 C15 C17 -63.4(2) 3_566 . . . ?
C12 P1 C1 C2 -76.0(2) . . . . ?
C12 P1 C1 C10 111.51(18) . . . . ?
C12 P1 C15 C16 -62.6(2) . . . . ?
C12 P1 C15 C17 173.11(18) . . . . ?
C15 P1 C1 C2 57.1(2) . . . . ?
C15 P1 C1 C10 -115.42(18) . . . . ?
C15 P1 C12 C13 157.25(17) . . . . ?
C15 P1 C12 C14 -78.5(2) . . . . ?

_shelx_res_file                  
;
TITL ba_ss14_a.res in P2(1)/n
    ba_ss14.res
    created by SHELXL-2019/3 at 13:35:02 on 10-Feb-2025
CELL 1.54184 14.6337 10.8769 14.8298 90 109.952 90
ZERR 2 0.0002 0.0001 0.0002 0 0.002 0
LATT 1
SYMM 0.5-X,0.5+Y,0.5-Z
SFAC C H Cl P
UNIT 76 96 20 4

L.S. 4 0 0
PLAN  10
SIZE 0.08 0.1 0.14
TEMP -153.1(10)
CONF
list 4
MORE -1
BOND $H
fmap 2 53
acta
REM <olex2.extras>
REM <HklSrc "%.\\ba_ss14.hkl">
REM </olex2.extras>

WGHT    0.062600    1.803800
FVAR       0.37975
CL1   3    0.587890    0.455787    0.865690    11.00000    0.03430    0.02228 =
         0.03120   -0.00048    0.01352   -0.00003
CL2   3    0.322012    0.480475    0.650146    11.00000    0.03867    0.06253 =
         0.05013   -0.00395    0.01104    0.00079
CL3   3    0.454667    0.620387    0.579929    11.00000    0.06430    0.05342 =
         0.05070    0.00590    0.01642   -0.00146
CL4   3    0.594042    0.888620    0.593889    11.00000    0.05103    0.08075 =
         0.07596    0.01559    0.02155    0.00069
CL5   3    0.625529    0.875718    0.410581    11.00000    0.08199    0.10070 =
         0.07941   -0.04196    0.02872   -0.00050
P1    4    0.039334    0.682285    0.476982    11.00000    0.02786    0.01781 =
         0.02453    0.00097    0.01016    0.00392
C1    1    0.122378    0.585803    0.443127    11.00000    0.02880    0.02680 =
         0.02368   -0.00184    0.00877    0.00566
C2    1    0.191053    0.620331    0.399969    11.00000    0.02970    0.02370 =
         0.02649   -0.00109    0.00906    0.00337
C3    1    0.209195    0.743508    0.379759    11.00000    0.03706    0.02519 =
         0.03454   -0.00183    0.01422    0.00246
AFIX  43
H3    2    0.174479    0.808724    0.395977    11.00000   -1.20000
AFIX   0
C4    1    0.276211    0.768901    0.337161    11.00000    0.04281    0.02585 =
         0.03861    0.00023    0.01638   -0.00303
AFIX  43
H4    2    0.288627    0.851981    0.325280    11.00000   -1.20000
AFIX   0
C5    1    0.327597    0.673441    0.310348    11.00000    0.03831    0.03595 =
         0.03933   -0.00121    0.02038   -0.00196
AFIX  43
H5    2    0.373773    0.692506    0.280358    11.00000   -1.20000
AFIX   0
C6    1    0.310537    0.554139    0.327742    11.00000    0.03385    0.02942 =
         0.03526   -0.00276    0.01458    0.00266
AFIX  43
H6    2    0.345099    0.490422    0.309513    11.00000   -1.20000
AFIX   0
C7    1    0.242429    0.523555    0.372358    11.00000    0.02745    0.02687 =
         0.02584   -0.00259    0.00957    0.00200
C8    1    0.221436    0.399844    0.387463    11.00000    0.03194    0.02633 =
         0.02955   -0.00364    0.01205    0.00538
AFIX  43
H8    2    0.256823    0.336236    0.370227    11.00000   -1.20000
AFIX   0
C9    1    0.152014    0.368592    0.425994    11.00000    0.03452    0.02252 =
         0.03379    0.00055    0.01477    0.00397
AFIX  43
H9    2    0.137839    0.284712    0.433300    11.00000   -1.20000
AFIX   0
C10   1    0.101681    0.463307    0.454781    11.00000    0.02959    0.02617 =
         0.02797    0.00185    0.01228    0.00249
C11   1    0.022479    0.448176    0.493195    11.00000    0.03904    0.02803 =
         0.03713    0.00195    0.01707    0.00283
C12   1    0.091299    0.773721    0.585531    11.00000    0.03458    0.03096 =
         0.02822   -0.00381    0.00836    0.00785
AFIX  13
H12   2    0.040000    0.831947    0.589687    11.00000   -1.20000
AFIX   0
C13   1    0.119396    0.691044    0.674665    11.00000    0.04696    0.04134 =
         0.02972    0.00047    0.01060   -0.00017
AFIX 137
H13A  2    0.061291    0.649351    0.678059    11.00000   -1.50000
H13B  2    0.147999    0.741322    0.732288    11.00000   -1.50000
H13C  2    0.166845    0.629652    0.670579    11.00000   -1.50000
AFIX   0
C14   1    0.177665    0.849734    0.583243    11.00000    0.04874    0.03072 =
         0.03279   -0.00235    0.00815   -0.00297
AFIX 137
H14A  2    0.229342    0.794825    0.579489    11.00000   -1.50000
H14B  2    0.201910    0.899487    0.641703    11.00000   -1.50000
H14C  2    0.157415    0.903888    0.527063    11.00000   -1.50000
AFIX   0
C15   1   -0.038065    0.767564    0.374045    11.00000    0.03120    0.02273 =
         0.02656    0.00300    0.00802    0.00145
AFIX  13
H15   2    0.000659    0.837888    0.362659    11.00000   -1.20000
AFIX   0
C16   1   -0.126810    0.820246    0.391208    11.00000    0.03611    0.03823 =
         0.03281    0.00385    0.00872    0.01217
AFIX 137
H16A  2   -0.169507    0.753009    0.395977    11.00000   -1.50000
H16B  2   -0.162006    0.874177    0.337685    11.00000   -1.50000
H16C  2   -0.106198    0.867555    0.451039    11.00000   -1.50000
AFIX   0
C17   1   -0.067177    0.685330    0.284596    11.00000    0.04632    0.04519 =
         0.02953   -0.00326    0.00416    0.00975
AFIX 137
H17A  2   -0.008613    0.657869    0.272529    11.00000   -1.50000
H17B  2   -0.108579    0.731961    0.229152    11.00000   -1.50000
H17C  2   -0.102930    0.613650    0.294991    11.00000   -1.50000
AFIX   0

C18   1    0.432155    0.477851    0.625534    11.00000    0.04099    0.04667 =
         0.04206    0.00066    0.01206    0.00429
AFIX  23
H18A  2    0.486579    0.458424    0.685155    11.00000   -1.20000
H18B  2    0.428916    0.412292    0.578232    11.00000   -1.20000
AFIX   0

C19   1    0.650663    0.955758    0.518697    11.00000    0.04270    0.05118 =
         0.05711   -0.01154    0.01633   -0.00341
AFIX  23
H19A  2    0.628099    1.041760    0.504799    11.00000   -1.20000
H19B  2    0.721841    0.957380    0.552480    11.00000   -1.20000
AFIX   0
HKLF 4


REM  ba_ss14_a.res in P2(1)/n
REM wR2 = 0.1181, GooF = S = 1.026, Restrained GooF = 1.026 for all data
REM R1 = 0.0435 for 3706 Fo > 4sig(Fo) and 0.0504 for all 4281 data
REM 230 parameters refined using 0 restraints

END

WGHT      0.0626      1.8039

REM Highest difference peak  0.468,  deepest hole -0.476,  1-sigma level  0.063
Q1    1   0.0996  0.5241  0.6255  11.00000  0.05    0.47
Q2    1   0.5671  0.9608  0.5820  11.00000  0.05    0.47
Q3    1   0.5611  0.8675  0.4049  11.00000  0.05    0.40
Q4    1   0.5746  0.8415  0.5434  11.00000  0.05    0.40
Q5    1   0.1199  0.8212  0.5592  11.00000  0.05    0.36
Q6    1   0.6236  0.9521  0.4046  11.00000  0.05    0.33
Q7    1   0.1469  0.6145  0.4183  11.00000  0.05    0.32
Q8    1   0.1112  0.5250  0.4431  11.00000  0.05    0.32
Q9    1   0.6277  0.4853  0.8604  11.00000  0.05    0.31
Q10   1   0.4420  0.7637  0.3133  11.00000  0.05    0.30
;
_shelx_res_checksum              41551
_olex2_submission_special_instructions 'No special instructions were received'
_oxdiff_exptl_absorpt_empirical_details 
;
Empirical correction (ABSPACK) includes:
- Absorption correction using spherical harmonics
- Frame scaling
- Detector area scaling
;
####################################################################### 
# 
# This file contains crystal structure data downloaded from the 
# Cambridge Structural Database (CSD) hosted by the Cambridge 
# Crystallographic Data Centre (CCDC).
# 
# Full information about CCDC data access policies and citation 
# guidelines are available at http://www.ccdc.cam.ac.uk/access/V1 
# 
# Audit and citation data items may have been added by the CCDC. 
# Please retain this information to preserve the provenance of 
# this file and to allow appropriate attribution of the data. 
# 
#######################################################################

data_cmpd_4bdiylide_ba_ss10
_database_code_depnum_ccdc_archive 'CCDC 2431376'
loop_
_audit_author_name
_audit_author_address
'Joachim Ballmann'
;University of Heidelberg
Germany
;
_audit_update_record             
;
2025-03-14 deposited with the CCDC.	2025-09-29 downloaded from the CCDC.
;
_audit_creation_date             2025-02-10
_audit_creation_method           
;
Olex2 1.5
(compiled 2024.02.16 svn.r378c4104 for OlexSys, GUI svn.r6928)
;
_shelx_SHELXL_version_number     2019/3
loop_
_audit_author_email
joachim.ballmann@uni-heidelberg.de
_chemical_name_systematic        ?
_chemical_name_common            ?
_chemical_formula_moiety         'C34 H40 P2'
_chemical_formula_sum            'C34 H40 P2'
_chemical_formula_weight         510.60
_chemical_melting_point          ?
_exptl_crystal_description       irregular
_exptl_crystal_colour            green
_diffrn_ambient_temperature      120(1)
_chemical_oxdiff_formula         C34H40P2
_chemical_oxdiff_usercomment     ss232
loop_
_atom_type_symbol
_atom_type_description
_atom_type_scat_dispersion_real
_atom_type_scat_dispersion_imag
_atom_type_scat_source
C C 0.0181 0.0091 'International Tables Vol C Tables 4.2.6.8 and 6.1.1.4'
H H 0.0000 0.0000 'International Tables Vol C Tables 4.2.6.8 and 6.1.1.4'
P P 0.2955 0.4335 'International Tables Vol C Tables 4.2.6.8 and 6.1.1.4'

_shelx_space_group_comment       
;
The symmetry employed for this shelxl refinement is uniquely defined
by the following loop, which should always be used as a source of
symmetry information in preference to the above space-group names.
They are only intended as comments.
;
_space_group_crystal_system      monoclinic
_space_group_IT_number           14
_space_group_name_H-M_alt        'P 21/n'
_space_group_name_Hall           '-P 2yn'
_chemical_absolute_configuration .
loop_
_space_group_symop_operation_xyz
'x, y, z'
'-x+1/2, y+1/2, -z+1/2'
'-x, -y, -z'
'x-1/2, -y-1/2, z-1/2'

_cell_length_a                   10.67190(10)
_cell_length_b                   11.97920(10)
_cell_length_c                   11.09950(10)
_cell_angle_alpha                90
_cell_angle_beta                 104.0550(10)
_cell_angle_gamma                90
_cell_volume                     1376.49(2)
_cell_formula_units_Z            2
_cell_measurement_reflns_used    12318
_cell_measurement_temperature    120(1)
_cell_measurement_theta_max      70.6920
_cell_measurement_theta_min      5.1520
_shelx_estimated_absorpt_T_max   0.871
_shelx_estimated_absorpt_T_min   0.704
_exptl_absorpt_coefficient_mu    1.575
_exptl_absorpt_correction_T_max  1.000
_exptl_absorpt_correction_T_min  0.598
_exptl_absorpt_correction_type   gaussian
_exptl_absorpt_process_details   
;
CrysAlisPro 1.171.42.72a (Rigaku Oxford Diffraction, 2022)
Numerical absorption correction based on gaussian integration over
a multifaceted crystal model
Empirical absorption correction using spherical harmonics,
implemented in SCALE3 ABSPACK scaling algorithm.
;
_exptl_absorpt_special_details   ?
_exptl_crystal_colour_primary    green
_exptl_crystal_density_diffrn    1.232
_exptl_crystal_density_meas      ?
_exptl_crystal_density_method    ?
_exptl_crystal_F_000             548
loop_
_exptl_crystal_face_index_h
_exptl_crystal_face_index_k
_exptl_crystal_face_index_l
_exptl_crystal_face_perp_dist
-1 6 4 0.0514
-6 -4 0 0.0998
2 1 0 0.0898
3 -3 -6 0.0745
2 -7 -2 0.0617
-1 -8 1 0.0726
-5 -1 6 0.0982
-1 7 2 0.0631
-6 -1 -2 0.1083
1 -5 -5 0.0452
0 -5 -5 0.0480
-1 4 6 0.0550
5 -2 3 0.1050
1 -4 -6 0.0450
-1 2 7 0.0544
-4 6 -1 0.1009
0 -5 6 0.0627
1 3 -7 0.0841
-3 7 0 0.0805
2 -7 2 0.0705
1 7 -2 0.0649
1 8 -1 0.0583
-1 5 6 0.0488
6 -2 1 0.1021
0 -6 4 0.0564
-3 -6 -1 0.0847

_exptl_crystal_size_max          0.24
_exptl_crystal_size_mid          0.15
_exptl_crystal_size_min          0.09
_exptl_transmission_factor_max   ?
_exptl_transmission_factor_min   ?
_diffrn_reflns_av_R_equivalents  0.0745
_diffrn_reflns_av_unetI/netI     0.0313
_diffrn_reflns_Laue_measured_fraction_full 1.000
_diffrn_reflns_Laue_measured_fraction_max 0.998
_diffrn_reflns_limit_h_max       12
_diffrn_reflns_limit_h_min       -13
_diffrn_reflns_limit_k_max       14
_diffrn_reflns_limit_k_min       -14
_diffrn_reflns_limit_l_max       13
_diffrn_reflns_limit_l_min       -13
_diffrn_reflns_number            21740
_diffrn_reflns_point_group_measured_fraction_full 1.000
_diffrn_reflns_point_group_measured_fraction_max 0.998
_diffrn_reflns_theta_full        67.684
_diffrn_reflns_theta_max         70.891
_diffrn_reflns_theta_min         5.158
_diffrn_ambient_environment      N~2~
_diffrn_detector                 'CCD plate'
_diffrn_detector_area_resol_mean 7.9621
_diffrn_detector_type            Eos
_diffrn_measured_fraction_theta_full 1.000
_diffrn_measured_fraction_theta_max 0.998
_diffrn_measurement_details      
;
List of Runs (angles in degrees, time in seconds):

  # Type    Start    End  Width  t~exp~   \w     \q     \k     \f   Frames
#--------------------------------------------------------------------------
  1  \w     40.00  70.00   1.00    2.00    --    0.00  38.00-120.00   30
  2  \w    -27.00  27.00   1.00    2.00    --    0.00  38.00-120.00   54
  3  \w     11.00  71.00   1.00    2.00    --    0.00  77.00 150.00   60
  4  \w    -18.00  16.00   1.00    2.00    --    0.00 -57.00  30.00   34
  5  \w    -30.00   9.00   1.00    2.00    --    0.00  77.00 150.00   39
  6  \w    -66.00 -41.00   1.00    2.00    --    0.00 -57.00  30.00   25
  7  \w    -37.00   0.00   1.00    2.00    --   10.00 109.00  47.64   37
  8  \w    -32.00  -5.00   1.00    2.00    --   22.00 123.00 169.41   27
  9  \w      1.00  28.00   1.00    5.00    --   38.00  88.00 -37.22   27
 10  \w     15.00  41.00   1.00    5.00    --   46.00  78.00-112.41   26
 11  \w     10.00  35.00   1.00    5.00    --   46.00  85.00  39.69   25
 12  \w     11.00  36.00   1.00    5.00    --   46.00  84.00  90.88   25
 13  \w     11.00  36.00   1.00    5.00    --   46.00  84.00-173.27   25
 14  \w     12.00  37.00   1.00    5.00    --   46.00  81.00 -59.35   25
 15  \w     17.00  42.00   1.00    5.00    --   50.00  80.00 -35.16   25
 16  \w     18.00  43.00   1.00    5.00    --   50.00  79.00 143.66   25
 17  \w      1.00  96.00   1.00    5.00    --   54.47 -99.00 120.00   95
 18  \w     24.00 101.00   1.00    5.00    --   54.47-125.00 -30.00   77
 19  \w     25.00  51.00   1.00    5.00    --   54.47  77.00  90.00   26
 20  \w     24.00  50.00   1.00    5.00    --   54.47  77.00  30.00   26
 21  \w     77.00 113.00   1.00    5.00    --   54.47  77.00-120.00   36
 22  \w     24.00  50.00   1.00    5.00    --   54.47  77.00-120.00   26
 23  \w    -14.00  74.00   1.00    5.00    --   54.47 -57.00 -30.00   88
 24  \w     77.00 125.00   1.00    5.00    --   54.47  77.00  90.00   48
 25  \w     31.00  57.00   1.00    5.00    --   62.00  75.00 166.45   26
 26  \w     77.00 132.00   1.00    5.00    --   62.00  75.00 -36.61   55
 27  \w     31.00  73.00   1.00    5.00    --   62.00  75.00 -36.61   42
 28  \w     32.00  60.00   1.00    5.00    --   62.00  75.00-103.43   28
 29  \w     30.00  56.00   1.00    5.00    --   62.00  77.00-165.95   26
 30  \w     38.00  68.00   1.00    5.00    --   66.00  76.00 108.79   30
 31  \w     40.00  68.00   1.00    5.00    --   66.00  69.00  78.22   28
 32  \w    115.00 140.00   1.00    5.00    --   70.00  72.00 -12.32   25
 33  \w     41.00  73.00   1.00    5.00    --   70.00  72.00 -12.32   32
 34  \w     41.00  77.00   1.00    5.00    --   70.00  73.00-161.37   36
 35  \w     43.00  70.00   1.00    5.00    --   70.00  71.00   7.19   27
 36  \w     43.00 101.00   1.00    5.00    --   70.00  72.00 -87.32   58
 37  \w     46.00 144.00   1.00    5.00    --   74.00  73.00  25.88   98
 38  \w    108.00 134.00   1.00    5.00    --   74.00  77.00  84.12   26
 39  \w     42.00  75.00   1.00    5.00    --   74.00  77.00  84.12   33
 40  \w     52.00  78.00   1.00    5.00    --   78.00  68.00 147.18   26
 41  \w     52.00  83.00   1.00    5.00    --   78.00  67.00-102.53   31
 42  \w     47.00  77.00   1.00    5.00    --   78.00  76.00 111.19   30
 43  \w     50.00 133.00   1.00   10.00    --   82.00  77.00-142.71   83
 44  \w     66.00  92.00   1.00   10.00    --   86.00  53.00   6.24   26
 45  \w     58.00 119.00   1.00   10.00    --   86.00  70.00-168.78   61
 46  \w    113.00 151.00   1.00   10.00    --   86.00  53.00   6.24   38
 47  \w     61.00  87.00   1.00   10.00    --   86.00  73.00 166.22   26
 48  \w     67.00  92.00   1.00   10.00    --   90.00  47.00 -21.04   25
 49  \w     58.00 154.00   1.00   10.00    --   90.00  77.00 -82.44   96
 50  \w     63.00 101.00   1.00   10.00    --   90.00  68.00 145.54   38
 51  \w     72.00 103.00   1.00   10.00    --   94.00  59.00 -98.55   31
 52  \w    123.00 172.00   1.00   10.00    --  102.00  68.00 -33.03   49
 53  \w     75.00 101.00   1.00   10.00    --  102.00  68.00 -33.03   26
 54  \w     41.00  70.00   1.00   10.00    --  108.94-111.00 -90.00   29
 55  \w     77.00 162.00   1.00   10.00    --  108.94  77.00-180.00   85
 56  \w     77.00 147.00   1.00   10.00    --  108.94  77.00  30.00   70
 57  \w     77.00 164.00   1.00   10.00    --  108.94  77.00-120.00   87
 58  \w    107.00 165.00   1.00   10.00    --  108.94  77.00 120.00   58
 59  \w     77.00 103.00   1.00   10.00    --  108.94  77.00 120.00   26
 60  \w     77.00 177.00   1.00   10.00    --  108.94  77.00 -90.00  100
 61  \w    121.00 156.00   1.00   10.00    --  108.94  77.00  60.00   35
 62  \w     79.00 113.00   1.00   10.00    --  108.94  77.00  60.00   34
 63  \w     40.00 110.00   1.00   10.00    --  108.94-111.00  90.00   70
 64  \w     77.00 157.00   1.00   10.00    --  108.94  77.00   0.00   80
 65  \w    135.00 175.00   1.00   10.00    --  108.94 111.00 120.00   40
 66  \w     85.00 172.00   1.00   10.00    --  108.94  64.00-150.00   87
 67  \w     41.00  98.00   1.00   10.00    --  108.94 -92.00-180.00   57
 68  \w    136.00 178.00   1.00   10.00    --  108.94 111.00 150.00   42
 69  \w     77.00 178.00   1.00   10.00    --  108.94  77.00  90.00  101
 70  \w    100.00 174.00   1.00   10.00    --  108.94 111.00  30.00   74
 71  \w     36.00  99.00   1.00   10.00    --  108.94 -92.00 120.00   63
 72  \w     39.00 109.00   1.00   10.00    --  108.94-111.00 -30.00   70
 73  \w     77.00 160.00   1.00   10.00    --  108.94  77.00 -60.00   83
 74  \w     84.00 109.00   1.00   10.00    --  108.94  64.00 150.00   25
 75  \w    153.00 178.00   1.00   10.00    --  108.94  77.00 -21.97   25
 76  \w     77.00 103.00   1.00   10.00    --  108.94  77.00 -30.00   26
 77  \w     77.00 111.00   1.00   10.00    --  108.94  77.00 -21.97   34
 78  \w     84.00 110.00   1.00   10.00    --  108.94  64.00  60.00   26
 79  \w     78.00 104.00   1.00   10.00    --  108.94  77.00-150.00   26
 80  \w     79.00 160.00   1.00   10.00    --  108.94  77.00 150.00   81
 81  \w     80.00 109.00   1.00   10.00    --  108.94-111.00 -90.00   29
;
_diffrn_measurement_device       'four-circle diffractometer'
_diffrn_measurement_device_type  'SuperNova, Dual, Cu at home/near, Eos'
_diffrn_measurement_method       '\w scans'
_diffrn_orient_matrix_type       
'CrysAlisPro convention (1999,Acta A55,543-557)'
_diffrn_orient_matrix_UB_11      0.1319928000
_diffrn_orient_matrix_UB_12      0.0153354000
_diffrn_orient_matrix_UB_13      0.0927297000
_diffrn_orient_matrix_UB_21      -0.0322192000
_diffrn_orient_matrix_UB_22      -0.0959858000
_diffrn_orient_matrix_UB_23      0.0798282000
_diffrn_orient_matrix_UB_31      0.0605967000
_diffrn_orient_matrix_UB_32      -0.0842468000
_diffrn_orient_matrix_UB_33      -0.0741903000
_diffrn_radiation_monochromator  mirror
_diffrn_radiation_probe          x-ray
_diffrn_radiation_type           'Cu K\a'
_diffrn_radiation_wavelength     1.54184
_diffrn_source                   'micro-focus sealed X-ray tube'
_diffrn_source_type              'SuperNova (Cu) X-ray Source'
_reflns_Friedel_coverage         0.000
_reflns_Friedel_fraction_full    .
_reflns_Friedel_fraction_max     .
_reflns_number_gt                2465
_reflns_number_total             2641
_reflns_special_details          
;
 Reflections were merged by SHELXL according to the crystal
 class for the calculation of statistics and refinement.
 
 _reflns_Friedel_fraction is defined as the number of unique
 Friedel pairs measured divided by the number that would be
 possible theoretically, ignoring centric projections and
 systematic absences.
;
_reflns_threshold_expression     'I > 2\s(I)'
_computing_cell_refinement       'CrysAlisPro 1.171.42.72a (Rigaku OD, 2022)'
_computing_data_collection       'CrysAlisPro 1.171.42.72a (Rigaku OD, 2022)'
_computing_data_reduction        'CrysAlisPro 1.171.42.72a (Rigaku OD, 2022)'
_computing_molecular_graphics    'Olex2 1.5 (Dolomanov et al., 2009)'
_computing_publication_material  'Olex2 1.5 (Dolomanov et al., 2009)'
_computing_structure_refinement  'SHELXL 2019/3 (Sheldrick, 2015)'
_computing_structure_solution    'SHELXT 2018/2 (Sheldrick, 2018)'
_refine_diff_density_max         0.412
_refine_diff_density_min         -0.478
_refine_diff_density_rms         0.055
_refine_ls_extinction_coef       .
_refine_ls_extinction_method     none
_refine_ls_goodness_of_fit_ref   1.054
_refine_ls_hydrogen_treatment    constr
_refine_ls_matrix_type           full
_refine_ls_number_parameters     167
_refine_ls_number_reflns         2641
_refine_ls_number_restraints     0
_refine_ls_R_factor_all          0.0415
_refine_ls_R_factor_gt           0.0394
_refine_ls_restrained_S_all      1.054
_refine_ls_shift/su_max          0.000
_refine_ls_shift/su_mean         0.000
_refine_ls_structure_factor_coef Fsqd
_refine_ls_weighting_details     
'w=1/[\s^2^(Fo^2^)+(0.0614P)^2^+0.7106P] where P=(Fo^2^+2Fc^2^)/3'
_refine_ls_weighting_scheme      calc
_refine_ls_wR_factor_gt          0.1068
_refine_ls_wR_factor_ref         0.1090
_refine_special_details          ?
_olex2_refinement_description    
;
1. Fixed Uiso
 At 1.2 times of:
  All C(H) groups
 At 1.5 times of:
  All C(H,H,H) groups
2.a Ternary CH refined with riding coordinates:
 C12(H12), C15(H15)
2.b Aromatic/amide H refined with riding coordinates:
 C4(H4), C5(H5), C6(H6), C7(H7), C9(H9), C10(H10)
2.c Idealised Me refined as rotating group:
 C13(H13A,H13B,H13C), C14(H14A,H14B,H14C), C16(H16A,H16B,H16C), C17(H17A,H17B,
 H17C)
;
_atom_sites_solution_hydrogens   geom
_atom_sites_solution_primary     dual
_atom_sites_solution_secondary   ?
loop_
_atom_site_label
_atom_site_type_symbol
_atom_site_fract_x
_atom_site_fract_y
_atom_site_fract_z
_atom_site_U_iso_or_equiv
_atom_site_adp_type
_atom_site_occupancy
_atom_site_site_symmetry_order
_atom_site_calc_flag
_atom_site_refinement_flags_posn
_atom_site_refinement_flags_adp
_atom_site_refinement_flags_occupancy
_atom_site_disorder_assembly
_atom_site_disorder_group
P P 0.38015(3) 0.37339(3) 0.40487(3) 0.01516(14) Uani 1 1 d . . . . .
C1 C 0.51395(14) 0.57856(12) 0.36204(14) 0.0162(3) Uani 1 1 d . . . . .
C2 C 0.59296(14) 0.66186(13) 0.43543(13) 0.0168(3) Uani 1 1 d . . . . .
C3 C 0.63985(14) 0.75573(12) 0.38088(14) 0.0165(3) Uani 1 1 d . . . . .
C4 C 0.71349(14) 0.84321(13) 0.44974(14) 0.0190(3) Uani 1 1 d . . . . .
H4 H 0.736497 0.839258 0.537857 0.023 Uiso 1 1 calc R U . . .
C5 C 0.75248(15) 0.93395(13) 0.39159(15) 0.0208(3) Uani 1 1 d . . . . .
H5 H 0.800921 0.991803 0.440120 0.025 Uiso 1 1 calc R U . . .
C6 C 0.72146(15) 0.94182(14) 0.26161(15) 0.0227(3) Uani 1 1 d . . . . .
H6 H 0.748288 1.004624 0.221992 0.027 Uiso 1 1 calc R U . . .
C7 C 0.65147(15) 0.85715(14) 0.19214(15) 0.0207(3) Uani 1 1 d . . . . .
H7 H 0.631544 0.861741 0.104091 0.025 Uiso 1 1 calc R U . . .
C8 C 0.60893(14) 0.76421(13) 0.24852(14) 0.0172(3) Uani 1 1 d . . . . .
C9 C 0.53074(14) 0.67899(13) 0.17645(14) 0.0183(3) Uani 1 1 d . . . . .
H9 H 0.511022 0.683858 0.088425 0.022 Uiso 1 1 calc R U . . .
C10 C 0.48381(14) 0.59131(13) 0.23006(14) 0.0179(3) Uani 1 1 d . . . . .
H10 H 0.430198 0.537771 0.178983 0.021 Uiso 1 1 calc R U . . .
C11 C 0.47665(14) 0.49250(13) 0.43243(13) 0.0179(3) Uani 1 1 d . . . . .
C12 C 0.42670(15) 0.26028(13) 0.31011(14) 0.0198(3) Uani 1 1 d . . . . .
H12 H 0.352362 0.207294 0.286451 0.024 Uiso 1 1 calc R U . . .
C13 C 0.45887(17) 0.30164(14) 0.19037(15) 0.0262(4) Uani 1 1 d . . . . .
H13A H 0.382799 0.338052 0.137711 0.039 Uiso 1 1 calc R U . . .
H13B H 0.484039 0.238131 0.145783 0.039 Uiso 1 1 calc R U . . .
H13C H 0.530322 0.355171 0.211077 0.039 Uiso 1 1 calc R U . . .
C14 C 0.54178(18) 0.19627(15) 0.38826(16) 0.0292(4) Uani 1 1 d . . . . .
H14A H 0.613826 0.247873 0.418411 0.044 Uiso 1 1 calc R U . . .
H14B H 0.568174 0.138162 0.337358 0.044 Uiso 1 1 calc R U . . .
H14C H 0.517187 0.161682 0.459177 0.044 Uiso 1 1 calc R U . . .
C15 C 0.20599(14) 0.39815(13) 0.34039(14) 0.0193(3) Uani 1 1 d . . . . .
H15 H 0.159117 0.329181 0.355234 0.023 Uiso 1 1 calc R U . . .
C16 C 0.16621(18) 0.42299(18) 0.20191(16) 0.0337(4) Uani 1 1 d . . . . .
H16A H 0.214200 0.487988 0.183594 0.051 Uiso 1 1 calc R U . . .
H16B H 0.073369 0.438767 0.177407 0.051 Uiso 1 1 calc R U . . .
H16C H 0.185428 0.358229 0.155520 0.051 Uiso 1 1 calc R U . . .
C17 C 0.16455(18) 0.49238(18) 0.41468(17) 0.0363(5) Uani 1 1 d . . . . .
H17A H 0.181826 0.470904 0.502369 0.054 Uiso 1 1 calc R U . . .
H17B H 0.071971 0.506610 0.382885 0.054 Uiso 1 1 calc R U . . .
H17C H 0.213236 0.560164 0.406507 0.054 Uiso 1 1 calc R U . . .

loop_
_atom_site_aniso_label
_atom_site_aniso_U_11
_atom_site_aniso_U_22
_atom_site_aniso_U_33
_atom_site_aniso_U_23
_atom_site_aniso_U_13
_atom_site_aniso_U_12
P 0.0179(2) 0.0139(2) 0.0134(2) -0.00030(12) 0.00319(15) -0.00202(13)
C1 0.0167(7) 0.0148(7) 0.0174(7) -0.0002(5) 0.0044(6) 0.0002(5)
C2 0.0178(7) 0.0171(7) 0.0152(7) 0.0001(6) 0.0034(6) -0.0006(6)
C3 0.0153(7) 0.0161(7) 0.0185(7) 0.0014(6) 0.0051(6) 0.0021(6)
C4 0.0197(7) 0.0192(7) 0.0181(7) 0.0010(6) 0.0044(6) -0.0007(6)
C5 0.0198(7) 0.0187(8) 0.0238(8) -0.0002(6) 0.0048(6) -0.0034(6)
C6 0.0237(8) 0.0207(8) 0.0250(8) 0.0044(6) 0.0082(6) -0.0034(6)
C7 0.0215(8) 0.0230(8) 0.0180(8) 0.0044(6) 0.0057(6) -0.0006(6)
C8 0.0168(7) 0.0171(7) 0.0182(7) 0.0012(6) 0.0051(6) 0.0013(5)
C9 0.0201(7) 0.0200(8) 0.0145(7) 0.0016(6) 0.0037(6) 0.0017(6)
C10 0.0182(7) 0.0169(7) 0.0172(7) -0.0022(6) 0.0018(6) -0.0007(6)
C11 0.0202(7) 0.0171(7) 0.0159(8) -0.0013(6) 0.0032(6) -0.0029(6)
C12 0.0248(8) 0.0163(7) 0.0189(7) -0.0025(6) 0.0062(6) -0.0024(6)
C13 0.0358(9) 0.0234(8) 0.0227(8) -0.0005(6) 0.0136(7) -0.0002(7)
C14 0.0338(9) 0.0276(9) 0.0276(9) 0.0016(7) 0.0100(7) 0.0094(7)
C15 0.0180(7) 0.0199(8) 0.0190(8) 0.0001(6) 0.0025(6) -0.0021(6)
C16 0.0269(9) 0.0515(12) 0.0203(8) 0.0040(8) 0.0011(7) 0.0064(8)
C17 0.0288(9) 0.0476(12) 0.0293(9) -0.0101(8) 0.0008(7) 0.0124(8)

_geom_special_details            
;
 All esds (except the esd in the dihedral angle between two l.s. planes)
 are estimated using the full covariance matrix.  The cell esds are taken
 into account individually in the estimation of esds in distances, angles
 and torsion angles; correlations between esds in cell parameters are only
 used when they are defined by crystal symmetry.  An approximate (isotropic)
 treatment of cell esds is used for estimating esds involving l.s. planes.
;
loop_
_geom_bond_atom_site_label_1
_geom_bond_atom_site_label_2
_geom_bond_distance
_geom_bond_site_symmetry_2
_geom_bond_publ_flag
P C2 1.7764(15) 3_666 ?
P C11 1.7428(15) . ?
P C12 1.8555(16) . ?
P C15 1.8462(15) . ?
C1 C2 1.427(2) . ?
C1 C10 1.430(2) . ?
C1 C11 1.408(2) . ?
C2 C3 1.424(2) . ?
C3 C4 1.417(2) . ?
C3 C8 1.429(2) . ?
C4 H4 0.9500 . ?
C4 C5 1.379(2) . ?
C5 H5 0.9500 . ?
C5 C6 1.403(2) . ?
C6 H6 0.9500 . ?
C6 C7 1.379(2) . ?
C7 H7 0.9500 . ?
C7 C8 1.405(2) . ?
C8 C9 1.433(2) . ?
C9 H9 0.9500 . ?
C9 C10 1.361(2) . ?
C10 H10 0.9500 . ?
C11 C11 1.472(3) 3_666 ?
C12 H12 1.0000 . ?
C12 C13 1.533(2) . ?
C12 C14 1.527(2) . ?
C13 H13A 0.9800 . ?
C13 H13B 0.9800 . ?
C13 H13C 0.9800 . ?
C14 H14A 0.9800 . ?
C14 H14B 0.9800 . ?
C14 H14C 0.9800 . ?
C15 H15 1.0000 . ?
C15 C16 1.521(2) . ?
C15 C17 1.525(2) . ?
C16 H16A 0.9800 . ?
C16 H16B 0.9800 . ?
C16 H16C 0.9800 . ?
C17 H17A 0.9800 . ?
C17 H17B 0.9800 . ?
C17 H17C 0.9800 . ?

loop_
_geom_angle_atom_site_label_1
_geom_angle_atom_site_label_2
_geom_angle_atom_site_label_3
_geom_angle
_geom_angle_site_symmetry_1
_geom_angle_site_symmetry_3
_geom_angle_publ_flag
C2 P C12 113.04(7) 3_666 . ?
C2 P C15 109.18(7) 3_666 . ?
C11 P C2 94.25(7) . 3_666 ?
C11 P C12 117.99(7) . . ?
C11 P C15 115.65(7) . . ?
C15 P C12 106.29(7) . . ?
C2 C1 C10 117.70(13) . . ?
C11 C1 C2 113.74(13) . . ?
C11 C1 C10 128.55(14) . . ?
C1 C2 P 109.46(11) . 3_666 ?
C3 C2 P 128.58(12) . 3_666 ?
C3 C2 C1 121.96(13) . . ?
C2 C3 C8 118.42(14) . . ?
C4 C3 C2 124.10(14) . . ?
C4 C3 C8 117.47(13) . . ?
C3 C4 H4 119.3 . . ?
C5 C4 C3 121.42(14) . . ?
C5 C4 H4 119.3 . . ?
C4 C5 H5 119.6 . . ?
C4 C5 C6 120.78(15) . . ?
C6 C5 H5 119.6 . . ?
C5 C6 H6 120.5 . . ?
C7 C6 C5 119.08(14) . . ?
C7 C6 H6 120.5 . . ?
C6 C7 H7 119.2 . . ?
C6 C7 C8 121.56(15) . . ?
C8 C7 H7 119.2 . . ?
C3 C8 C9 118.74(13) . . ?
C7 C8 C3 119.68(14) . . ?
C7 C8 C9 121.53(14) . . ?
C8 C9 H9 118.9 . . ?
C10 C9 C8 122.13(13) . . ?
C10 C9 H9 118.9 . . ?
C1 C10 H10 119.5 . . ?
C9 C10 C1 121.01(14) . . ?
C9 C10 H10 119.5 . . ?
C1 C11 P 137.45(11) . . ?
C1 C11 C11 113.87(16) . 3_666 ?
C11 C11 P 108.55(14) 3_666 . ?
P C12 H12 107.9 . . ?
C13 C12 P 113.73(11) . . ?
C13 C12 H12 107.9 . . ?
C14 C12 P 109.50(11) . . ?
C14 C12 H12 107.9 . . ?
C14 C12 C13 109.65(14) . . ?
C12 C13 H13A 109.5 . . ?
C12 C13 H13B 109.5 . . ?
C12 C13 H13C 109.5 . . ?
H13A C13 H13B 109.5 . . ?
H13A C13 H13C 109.5 . . ?
H13B C13 H13C 109.5 . . ?
C12 C14 H14A 109.5 . . ?
C12 C14 H14B 109.5 . . ?
C12 C14 H14C 109.5 . . ?
H14A C14 H14B 109.5 . . ?
H14A C14 H14C 109.5 . . ?
H14B C14 H14C 109.5 . . ?
P C15 H15 107.5 . . ?
C16 C15 P 115.51(11) . . ?
C16 C15 H15 107.5 . . ?
C16 C15 C17 110.80(14) . . ?
C17 C15 P 107.82(11) . . ?
C17 C15 H15 107.5 . . ?
C15 C16 H16A 109.5 . . ?
C15 C16 H16B 109.5 . . ?
C15 C16 H16C 109.5 . . ?
H16A C16 H16B 109.5 . . ?
H16A C16 H16C 109.5 . . ?
H16B C16 H16C 109.5 . . ?
C15 C17 H17A 109.5 . . ?
C15 C17 H17B 109.5 . . ?
C15 C17 H17C 109.5 . . ?
H17A C17 H17B 109.5 . . ?
H17A C17 H17C 109.5 . . ?
H17B C17 H17C 109.5 . . ?

loop_
_geom_torsion_atom_site_label_1
_geom_torsion_atom_site_label_2
_geom_torsion_atom_site_label_3
_geom_torsion_atom_site_label_4
_geom_torsion
_geom_torsion_site_symmetry_1
_geom_torsion_site_symmetry_2
_geom_torsion_site_symmetry_3
_geom_torsion_site_symmetry_4
_geom_torsion_publ_flag
P C2 C3 C4 -3.7(2) 3_666 . . . ?
P C2 C3 C8 177.69(11) 3_666 . . . ?
C1 C2 C3 C4 176.97(14) . . . . ?
C1 C2 C3 C8 -1.6(2) . . . . ?
C2 P C11 C1 -178.62(17) 3_666 . . . ?
C2 P C11 C11 -3.27(15) 3_666 . . 3_666 ?
C2 P C12 C13 -155.77(11) 3_666 . . . ?
C2 P C12 C14 -32.73(14) 3_666 . . . ?
C2 P C15 C16 -176.72(13) 3_666 . . . ?
C2 P C15 C17 58.77(14) 3_666 . . . ?
C2 C1 C10 C9 1.1(2) . . . . ?
C2 C1 C11 P 176.91(14) . . . . ?
C2 C1 C11 C11 1.7(2) . . . 3_666 ?
C2 C3 C4 C5 -177.75(14) . . . . ?
C2 C3 C8 C7 178.60(14) . . . . ?
C2 C3 C8 C9 0.9(2) . . . . ?
C3 C4 C5 C6 -0.7(2) . . . . ?
C3 C8 C9 C10 0.9(2) . . . . ?
C4 C3 C8 C7 -0.1(2) . . . . ?
C4 C3 C8 C9 -177.84(13) . . . . ?
C4 C5 C6 C7 -0.2(2) . . . . ?
C5 C6 C7 C8 1.0(2) . . . . ?
C6 C7 C8 C3 -0.8(2) . . . . ?
C6 C7 C8 C9 176.83(15) . . . . ?
C7 C8 C9 C10 -176.82(14) . . . . ?
C8 C3 C4 C5 0.9(2) . . . . ?
C8 C9 C10 C1 -1.9(2) . . . . ?
C10 C1 C2 P -178.74(11) . . . 3_666 ?
C10 C1 C2 C3 0.7(2) . . . . ?
C10 C1 C11 P -3.6(3) . . . . ?
C10 C1 C11 C11 -178.81(16) . . . 3_666 ?
C11 P C12 C13 -47.28(14) . . . . ?
C11 P C12 C14 75.77(13) . . . . ?
C11 P C15 C16 78.57(15) . . . . ?
C11 P C15 C17 -45.95(14) . . . . ?
C11 C1 C2 P 0.78(16) . . . 3_666 ?
C11 C1 C2 C3 -179.77(13) . . . . ?
C11 C1 C10 C9 -178.38(15) . . . . ?
C12 P C11 C1 62.44(19) . . . . ?
C12 P C11 C11 -122.22(14) . . . 3_666 ?
C12 P C15 C16 -54.48(15) . . . . ?
C12 P C15 C17 -179.00(12) . . . . ?
C15 P C11 C1 -64.97(19) . . . . ?
C15 P C11 C11 110.37(15) . . . 3_666 ?
C15 P C12 C13 84.47(13) . . . . ?
C15 P C12 C14 -152.48(11) . . . . ?

_shelx_res_file                  
;
TITL ba_ss10.res in P2(1)/n
    ba_ss10.res
    created by SHELXL-2019/3 at 13:29:00 on 10-Feb-2025
REM Formula found by SHELXT: C17 P
CELL 1.54184 10.6719 11.9792 11.0995 90 104.055 90
ZERR 2 0.0001 0.0001 0.0001 0 0.001 0
LATT 1
SYMM 0.5-X,0.5+Y,0.5-Z
SFAC C H P
UNIT 68 80 4

L.S. 10
PLAN  20
SIZE 0.09 0.15 0.24
TEMP -153.1(10)
CONF
list 4
MORE -1
BOND $H
fmap 2 53
acta
REM <olex2.extras>
REM <HklSrc "%.\\ba_ss10.hkl">
REM </olex2.extras>

WGHT    0.061400    0.710600
FVAR       0.71693
P     3    0.380146    0.373387    0.404869    11.00000    0.01787    0.01393 =
         0.01338   -0.00030    0.00319   -0.00202
C1    1    0.513953    0.578557    0.362038    11.00000    0.01670    0.01478 =
         0.01739   -0.00021    0.00443    0.00019
C2    1    0.592961    0.661863    0.435428    11.00000    0.01777    0.01707 =
         0.01522    0.00013    0.00335   -0.00064
C3    1    0.639852    0.755730    0.380877    11.00000    0.01534    0.01607 =
         0.01850    0.00144    0.00506    0.00207
C4    1    0.713494    0.843209    0.449739    11.00000    0.01967    0.01920 =
         0.01809    0.00100    0.00442   -0.00075
AFIX  43
H4    2    0.736497    0.839258    0.537857    11.00000   -1.20000
AFIX   0
C5    1    0.752482    0.933947    0.391588    11.00000    0.01978    0.01872 =
         0.02380   -0.00018    0.00482   -0.00339
AFIX  43
H5    2    0.800921    0.991803    0.440120    11.00000   -1.20000
AFIX   0
C6    1    0.721456    0.941822    0.261610    11.00000    0.02368    0.02066 =
         0.02499    0.00439    0.00821   -0.00338
AFIX  43
H6    2    0.748288    1.004624    0.221992    11.00000   -1.20000
AFIX   0
C7    1    0.651473    0.857146    0.192143    11.00000    0.02151    0.02302 =
         0.01801    0.00436    0.00567   -0.00060
AFIX  43
H7    2    0.631544    0.861741    0.104091    11.00000   -1.20000
AFIX   0
C8    1    0.608934    0.764211    0.248521    11.00000    0.01678    0.01707 =
         0.01821    0.00119    0.00506    0.00129
C9    1    0.530737    0.678992    0.176454    11.00000    0.02009    0.02002 =
         0.01446    0.00163    0.00366    0.00171
AFIX  43
H9    2    0.511022    0.683858    0.088425    11.00000   -1.20000
AFIX   0
C10   1    0.483806    0.591312    0.230056    11.00000    0.01822    0.01693 =
         0.01720   -0.00217    0.00177   -0.00074
AFIX  43
H10   2    0.430198    0.537771    0.178983    11.00000   -1.20000
AFIX   0
C11   1    0.476646    0.492504    0.432434    11.00000    0.02018    0.01713 =
         0.01592   -0.00126    0.00321   -0.00285
C12   1    0.426701    0.260278    0.310110    11.00000    0.02485    0.01625 =
         0.01887   -0.00255    0.00618   -0.00241
AFIX  13
H12   2    0.352362    0.207294    0.286451    11.00000   -1.20000
AFIX   0
C13   1    0.458868    0.301640    0.190366    11.00000    0.03584    0.02344 =
         0.02272   -0.00053    0.01359   -0.00022
AFIX 137
H13A  2    0.382799    0.338052    0.137711    11.00000   -1.50000
H13B  2    0.484039    0.238131    0.145783    11.00000   -1.50000
H13C  2    0.530322    0.355171    0.211077    11.00000   -1.50000
AFIX   0
C14   1    0.541775    0.196268    0.388261    11.00000    0.03377    0.02756 =
         0.02758    0.00164    0.01003    0.00945
AFIX 137
H14A  2    0.613826    0.247873    0.418411    11.00000   -1.50000
H14B  2    0.568174    0.138162    0.337358    11.00000   -1.50000
H14C  2    0.517187    0.161682    0.459177    11.00000   -1.50000
AFIX   0
C15   1    0.205986    0.398152    0.340389    11.00000    0.01802    0.01986 =
         0.01895    0.00006    0.00249   -0.00214
AFIX  13
H15   2    0.159117    0.329181    0.355234    11.00000   -1.20000
AFIX   0
C16   1    0.166207    0.422994    0.201909    11.00000    0.02688    0.05154 =
         0.02034    0.00399    0.00110    0.00636
AFIX 137
H16A  2    0.214200    0.487988    0.183594    11.00000   -1.50000
H16B  2    0.073369    0.438767    0.177407    11.00000   -1.50000
H16C  2    0.185428    0.358229    0.155520    11.00000   -1.50000
AFIX   0
C17   1    0.164552    0.492380    0.414677    11.00000    0.02882    0.04757 =
         0.02929   -0.01013    0.00082    0.01245
AFIX 137
H17A  2    0.181826    0.470904    0.502369    11.00000   -1.50000
H17B  2    0.071971    0.506610    0.382885    11.00000   -1.50000
H17C  2    0.213236    0.560164    0.406507    11.00000   -1.50000
AFIX   0
HKLF 4


REM  ba_ss10.res in P2(1)/n
REM wR2 = 0.1090, GooF = S = 1.054, Restrained GooF = 1.054 for all data
REM R1 = 0.0394 for 2465 Fo > 4sig(Fo) and 0.0415 for all 2641 data
REM 167 parameters refined using 0 restraints

END

WGHT      0.0614      0.7106

REM Highest difference peak  0.412,  deepest hole -0.478,  1-sigma level  0.055
Q1    1   0.6963  1.0752  0.1784  11.00000  0.05    0.41
Q2    1   0.6205  0.6393  0.5056  11.00000  0.05    0.39
Q3    1   0.2869  0.3831  0.3533  11.00000  0.05    0.30
Q4    1   0.6394  0.7583  0.3055  11.00000  0.05    0.30
Q5    1   0.5000  0.5000  0.5000  10.50000  0.05    0.27
Q6    1   0.4694  0.5187  0.4999  11.00000  0.05    0.27
Q7    1   0.4407  0.2799  0.2506  11.00000  0.05    0.26
Q8    1   0.2042  0.4139  0.2778  11.00000  0.05    0.25
Q9    1   0.4855  0.2349  0.3466  11.00000  0.05    0.24
Q10   1   0.7106  0.9384  0.3301  11.00000  0.05    0.23
Q11   1   0.5212  0.5000  0.3879  11.00000  0.05    0.22
Q12   1   0.5144  0.5799  0.2924  11.00000  0.05    0.22
Q13   1   0.4342  0.4430  0.4163  11.00000  0.05    0.22
Q14   1   0.4084  0.3611  0.3163  11.00000  0.05    0.22
Q15   1   0.4594  0.5418  0.4013  11.00000  0.05    0.21
Q16   1   0.6007  0.7201  0.4170  11.00000  0.05    0.21
Q17   1   0.2081  0.5192  0.4856  11.00000  0.05    0.20
Q18   1   0.5779  0.7169  0.2186  11.00000  0.05    0.19
Q19   1   0.4169  0.3551  0.1376  11.00000  0.05    0.18
Q20   1   0.1587  0.4192  0.4210  11.00000  0.05    0.17
;
_shelx_res_checksum              71917
_olex2_submission_special_instructions 'No special instructions were received'
_oxdiff_exptl_absorpt_empirical_details 
;
Empirical correction (ABSPACK) includes:
- Absorption correction using spherical harmonics
- Frame scaling
- Detector area scaling
;
####################################################################### 
# 
# This file contains crystal structure data downloaded from the 
# Cambridge Structural Database (CSD) hosted by the Cambridge 
# Crystallographic Data Centre (CCDC).
# 
# Full information about CCDC data access policies and citation 
# guidelines are available at http://www.ccdc.cam.ac.uk/access/V1 
# 
# Audit and citation data items may have been added by the CCDC. 
# Please retain this information to preserve the provenance of 
# this file and to allow appropriate attribution of the data. 
# 
#######################################################################

data_cmpd_iso_4b_ba_ss3
_database_code_depnum_ccdc_archive 'CCDC 2431377'
loop_
_audit_author_name
_audit_author_address
'Joachim Ballmann'
;University of Heidelberg
Germany
;
_audit_update_record             
;
2025-03-14 deposited with the CCDC.	2025-09-29 downloaded from the CCDC.
;
_audit_creation_date             2025-02-10
_audit_creation_method           
;
Olex2 1.5
(compiled 2024.02.16 svn.r378c4104 for OlexSys, GUI svn.r6928)
;
_shelx_SHELXL_version_number     2019/3
loop_
_audit_author_email
joachim.ballmann@uni-heidelberg.de
_chemical_name_systematic        ?
_chemical_name_common            ?
_chemical_formula_moiety         'C34 H40 P2, 4(C H2 Cl2), 2(Cl)'
_chemical_formula_sum            'C38 H48 Cl10 P2'
_chemical_formula_weight         921.20
_chemical_melting_point          ?
_exptl_crystal_description       irregular
_exptl_crystal_colour            yellow
_diffrn_ambient_temperature      120(1)
_chemical_oxdiff_formula         C38H48Cl10P2
_chemical_oxdiff_usercomment     ssGB01
loop_
_atom_type_symbol
_atom_type_description
_atom_type_scat_dispersion_real
_atom_type_scat_dispersion_imag
_atom_type_scat_source
C C 0.0181 0.0091 'International Tables Vol C Tables 4.2.6.8 and 6.1.1.4'
H H 0.0000 0.0000 'International Tables Vol C Tables 4.2.6.8 and 6.1.1.4'
Cl Cl 0.3639 0.7018 'International Tables Vol C Tables 4.2.6.8 and 6.1.1.4'
P P 0.2955 0.4335 'International Tables Vol C Tables 4.2.6.8 and 6.1.1.4'

_shelx_space_group_comment       
;
The symmetry employed for this shelxl refinement is uniquely defined
by the following loop, which should always be used as a source of
symmetry information in preference to the above space-group names.
They are only intended as comments.
;
_space_group_crystal_system      monoclinic
_space_group_IT_number           14
_space_group_name_H-M_alt        'P 21/n'
_space_group_name_Hall           '-P 2yn'
_chemical_absolute_configuration .
loop_
_space_group_symop_operation_xyz
'x, y, z'
'-x+1/2, y+1/2, -z+1/2'
'-x, -y, -z'
'x-1/2, -y-1/2, z-1/2'

_cell_length_a                   15.0324(2)
_cell_length_b                   10.6843(2)
_cell_length_c                   15.1691(3)
_cell_angle_alpha                90
_cell_angle_beta                 112.535(2)
_cell_angle_gamma                90
_cell_volume                     2250.30(7)
_cell_formula_units_Z            2
_cell_measurement_reflns_used    16477
_cell_measurement_temperature    120(1)
_cell_measurement_theta_max      70.6080
_cell_measurement_theta_min      3.4930
_shelx_estimated_absorpt_T_max   0.736
_shelx_estimated_absorpt_T_min   0.386
_exptl_absorpt_coefficient_mu    6.542
_exptl_absorpt_correction_T_max  0.841
_exptl_absorpt_correction_T_min  0.484
_exptl_absorpt_correction_type   gaussian
_exptl_absorpt_process_details   
;
CrysAlisPro 1.171.42.51a (Rigaku Oxford Diffraction, 2022)
Numerical absorption correction based on gaussian integration over
a multifaceted crystal model
Empirical absorption correction using spherical harmonics,
implemented in SCALE3 ABSPACK scaling algorithm.
;
_exptl_absorpt_special_details   ?
_exptl_crystal_colour_primary    yellow
_exptl_crystal_density_diffrn    1.360
_exptl_crystal_density_meas      ?
_exptl_crystal_density_method    ?
_exptl_crystal_F_000             952
loop_
_exptl_crystal_face_index_h
_exptl_crystal_face_index_k
_exptl_crystal_face_index_l
_exptl_crystal_face_perp_dist
-8 0 9 0.0313
8 0 -9 0.0174
-4 -6 5 0.0724
7 -3 -7 0.0410
-3 6 3 0.0789
8 0 -8 0.0163
6 1 5 0.0244
-8 0 8 0.0304
9 -2 -1 0.0364
4 1 -10 0.0364
-1 -2 9 0.0418
-8 -1 -2 0.0330
1 -4 -7 0.0496
-8 1 -2 0.0371

_exptl_crystal_size_max          0.18
_exptl_crystal_size_mid          0.06
_exptl_crystal_size_min          0.05
_exptl_transmission_factor_max   ?
_exptl_transmission_factor_min   ?
_diffrn_reflns_av_R_equivalents  0.0853
_diffrn_reflns_av_unetI/netI     0.0343
_diffrn_reflns_Laue_measured_fraction_full 0.999
_diffrn_reflns_Laue_measured_fraction_max 0.991
_diffrn_reflns_limit_h_max       18
_diffrn_reflns_limit_h_min       -18
_diffrn_reflns_limit_k_max       13
_diffrn_reflns_limit_k_min       -13
_diffrn_reflns_limit_l_max       18
_diffrn_reflns_limit_l_min       -18
_diffrn_reflns_number            39081
_diffrn_reflns_point_group_measured_fraction_full 0.999
_diffrn_reflns_point_group_measured_fraction_max 0.991
_diffrn_reflns_theta_full        67.684
_diffrn_reflns_theta_max         70.922
_diffrn_reflns_theta_min         3.520
_diffrn_ambient_environment      N~2~
_diffrn_detector                 'CCD plate'
_diffrn_detector_area_resol_mean 7.9621
_diffrn_detector_type            Eos
_diffrn_measured_fraction_theta_full 0.999
_diffrn_measured_fraction_theta_max 0.991
_diffrn_measurement_details      
;
List of Runs (angles in degrees, time in seconds):

  # Type    Start    End  Width  t~exp~   \w     \q     \k     \f   Frames
#--------------------------------------------------------------------------
  1  \w    -16.00  69.00   1.00    1.00    --    0.00  57.00 -90.00   85
  2  \w     24.00  55.00   1.00    1.00    --    0.00  57.00-180.00   31
  3  \w     10.00  71.00   1.00    1.00    --    0.00  77.00 -30.00   61
  4  \w    -32.00   8.00   1.00    1.00    --    0.00  77.00 -30.00   40
  5  \w    -19.00  15.00   1.00    1.00    --    0.00  57.00-180.00   34
  6  \w    -43.00 -10.00   1.00    1.00    --   10.00 124.00  20.33   33
  7  \w    -33.00   8.00   1.00    1.00    --   14.00 112.00 102.78   41
  8  \w    -40.00 -14.00   1.00    6.00    --   30.00 145.00  62.79   26
  9  \w    -18.00   7.00   1.00    6.00    --   30.00 113.00 -83.54   25
 10  \w      3.00  28.00   1.00    6.00    --   42.00  90.00  83.92   25
 11  \w      3.00  28.00   1.00    6.00    --   42.00  91.00 -98.09   25
 12  \w     11.00  36.00   1.00    6.00    --   46.00  84.00-139.46   25
 13  \w     11.00  36.00   1.00    6.00    --   46.00  84.00 -81.62   25
 14  \w     12.00  37.00   1.00    6.00    --   46.00  82.00 153.90   25
 15  \w     13.00  38.00   1.00    6.00    --   46.00  80.00  52.26   25
 16  \w     17.00  42.00   1.00    6.00    --   50.00  80.00  -5.67   25
 17  \w     16.00  45.00   1.00    6.00    --   50.00  82.00  64.55   29
 18  \w     69.00 125.00   1.00    6.00    --   54.47  77.00 150.00   56
 19  \w     23.00  49.00   1.00    6.00    --   54.47  77.00 150.00   26
 20  \w    -15.00  67.00   1.00    6.00    --   54.47 -57.00  30.00   82
 21  \w     -7.00  76.00   1.00    6.00    --   54.47 -57.00  90.00   83
 22  \w     24.00 111.00   1.00    6.00    --   54.47-125.00 -60.00   87
 23  \w     26.00  53.00   1.00    6.00    --   58.00  77.00 -46.25   27
 24  \w     26.00  53.00   1.00    6.00    --   58.00  77.00-137.59   27
 25  \w     86.00 129.00   1.00    6.00    --   58.00  77.00 -46.25   43
 26  \w     33.00  69.00   1.00    6.00    --   58.00  77.00 -85.63   36
 27  \w     32.00  59.00   1.00    6.00    --   62.00  74.00 100.76   27
 28  \w     74.00 133.00   1.00    6.00    --   62.00  76.00  39.22   59
 29  \w     31.00  69.00   1.00    6.00    --   62.00  76.00  39.22   38
 30  \w     31.00  57.00   1.00    6.00    --   62.00  75.00   3.35   26
 31  \w     32.00  57.00   1.00    6.00    --   62.00  75.00-175.33   25
 32  \w     39.00  64.00   1.00    6.00    --   70.00  77.00  70.36   25
 33  \w     39.00  68.00   1.00    6.00    --   70.00  76.00-113.69   29
 34  \w     41.00  66.00   1.00    6.00    --   70.00  74.00  54.63   25
 35  \w     87.00 114.00   1.00    6.00    --   70.00  77.00-178.55   27
 36  \w     38.00  65.00   1.00    6.00    --   70.00  77.00-178.55   27
 37  \w     78.00 115.00   1.00    6.00    --   70.00  76.00  10.25   37
 38  \w     39.00  71.00   1.00    6.00    --   70.00  76.00  10.25   32
 39  \w     40.00  66.00   1.00    6.00    --   70.00  74.00 -49.57   26
 40  \w    106.00 141.00   1.00    6.00    --   70.00  77.00  70.36   35
 41  \w     46.00  79.00   1.00    6.00    --   74.00  72.00 145.34   33
 42  \w     81.00 134.00   1.00    6.00    --   74.00  74.00 122.15   53
 43  \w     45.00  75.00   1.00    6.00    --   74.00  74.00 122.15   30
 44  \w     44.00  71.00   1.00    6.00    --   74.00  74.00 -27.69   27
 45  \w     42.00 103.00   1.00    6.00    --   74.00  77.00-155.66   61
 46  \w     51.00  76.00   1.00    6.00    --   78.00  70.00  46.08   25
 47  \w     47.00  87.00   1.00    6.00    --   78.00  77.00 -83.67   40
 48  \w     54.00  80.00   1.00    6.00    --   78.00  62.00  37.86   26
 49  \w     55.00  89.00   1.00    6.00    --   78.00  63.00 172.94   34
 50  \w     48.00  79.00   1.00    6.00    --   78.00  74.00 -23.64   31
 51  \w     56.00  83.00   1.00   22.00    --   82.00  66.00  89.30   27
 52  \w     54.00  84.00   1.00   22.00    --   82.00  70.00 -60.94   30
 53  \w    108.00 155.00   1.00   22.00    --   86.00  74.00 113.73   47
 54  \w     56.00 103.00   1.00   22.00    --   86.00  74.00 113.73   47
 55  \w     56.00 118.00   1.00   22.00    --   86.00  75.00 -26.54   62
 56  \w     57.00  84.00   1.00   22.00    --   86.00  72.00  92.13   27
 57  \w     60.00 158.00   1.00   22.00    --   90.00  76.00 -15.00   98
 58  \w     59.00 120.00   1.00   22.00    --   90.00  76.00-123.36   61
 59  \w     64.00  91.00   1.00   22.00    --   94.00  74.00-141.00   27
 60  \w     97.00 160.00   1.00   22.00    --   94.00  74.00  93.92   63
 61  \w     65.00  92.00   1.00   22.00    --   94.00  74.00  93.92   27
 62  \w    133.00 164.00   1.00   22.00    --   94.00  73.00 122.73   31
 63  \w     65.00  92.00   1.00   22.00    --   94.00  73.00 122.73   27
 64  \w     65.00 124.00   1.00   22.00    --   94.00  74.00 -78.51   59
 65  \w     66.00  94.00   1.00   22.00    --   94.00  71.00 162.68   28
 66  \w     72.00 103.00   1.00   22.00    --   98.00  66.00  27.13   31
 67  \w     72.00 172.00   1.00   22.00    --  102.00  74.00 153.84  100
 68  \w     77.00 147.00   1.00   22.00    --  108.94  77.00   0.00   70
 69  \w     77.00 159.00   1.00   22.00    --  108.94  77.00-120.00   82
 70  \w     38.00 105.00   1.00   22.00    --  108.94 -92.00  30.00   67
 71  \w     78.00 158.00   1.00   22.00    --  108.94  77.00 -60.00   80
 72  \w    125.00 168.00   1.00   22.00    --  108.94 111.00   0.00   43
 73  \w     77.00 178.00   1.00   22.00    --  108.94  77.00 -90.00  101
 74  \w     77.00 178.00   1.00   22.00    --  108.94  77.00 -30.00  101
 75  \w     40.00 103.00   1.00   22.00    --  108.94 -92.00 -30.00   63
 76  \w     36.00 108.00   1.00   22.00    --  108.94 -92.00-180.00   72
 77  \w     37.00  76.00   1.00   22.00    --  108.94 -92.00  90.00   39
 78  \w     53.00 110.00   1.00   22.00    --  108.94-111.00 -60.00   57
 79  \w     80.00 178.00   1.00   22.00    --  108.94  72.00 118.46   98
 80  \w     84.00 110.00   1.00   22.00    --  108.94  64.00-120.00   26
 81  \w     84.00 168.00   1.00   22.00    --  108.94  64.00-150.00   84
 82  \w    111.00 177.00   1.00   22.00    --  108.94  77.00-180.00   66
 83  \w     77.00 103.00   1.00   22.00    --  108.94  77.00-180.00   26
 84  \w     78.00 163.00   1.00   22.00    --  108.94  77.00  90.00   85
 85  \w     77.00 170.00   1.00   22.00    --  108.94  77.00  60.00   93
 86  \w     40.00 111.00   1.00   22.00    --  108.94-111.00 150.00   71
 87  \w     84.00 116.00   1.00   22.00    --  108.94  64.00-180.00   32
 88  \w     77.00 172.00   1.00   22.00    --  108.94  77.00  30.00   95
;
_diffrn_measurement_device       'four-circle diffractometer'
_diffrn_measurement_device_type  'SuperNova, Dual, Cu at home/near, Eos'
_diffrn_measurement_method       '\w scans'
_diffrn_orient_matrix_type       
'CrysAlisPro convention (1999,Acta A55,543-557)'
_diffrn_orient_matrix_UB_11      0.0958252000
_diffrn_orient_matrix_UB_12      -0.0204617000
_diffrn_orient_matrix_UB_13      0.0855312000
_diffrn_orient_matrix_UB_21      -0.0145557000
_diffrn_orient_matrix_UB_22      -0.1427651000
_diffrn_orient_matrix_UB_23      -0.0112206000
_diffrn_orient_matrix_UB_31      0.0539943000
_diffrn_orient_matrix_UB_32      -0.0021398000
_diffrn_orient_matrix_UB_33      -0.0681570000
_diffrn_radiation_monochromator  mirror
_diffrn_radiation_probe          x-ray
_diffrn_radiation_type           'Cu K\a'
_diffrn_radiation_wavelength     1.54184
_diffrn_source                   'micro-focus sealed X-ray tube'
_diffrn_source_type              'SuperNova (Cu) X-ray Source'
_reflns_Friedel_coverage         0.000
_reflns_Friedel_fraction_full    .
_reflns_Friedel_fraction_max     .
_reflns_number_gt                3815
_reflns_number_total             4305
_reflns_special_details          
;
 Reflections were merged by SHELXL according to the crystal
 class for the calculation of statistics and refinement.
 
 _reflns_Friedel_fraction is defined as the number of unique
 Friedel pairs measured divided by the number that would be
 possible theoretically, ignoring centric projections and
 systematic absences.
;
_reflns_threshold_expression     'I > 2\s(I)'
_computing_cell_refinement       'CrysAlisPro 1.171.42.51a (Rigaku OD, 2022)'
_computing_data_collection       'CrysAlisPro 1.171.42.51a (Rigaku OD, 2022)'
_computing_data_reduction        'CrysAlisPro 1.171.42.51a (Rigaku OD, 2022)'
_computing_molecular_graphics    'Olex2 1.5 (Dolomanov et al., 2009)'
_computing_publication_material  'Olex2 1.5 (Dolomanov et al., 2009)'
_computing_structure_refinement  'SHELXL 2019/3 (Sheldrick, 2015)'
_computing_structure_solution    'SHELXT 2018/2 (Sheldrick, 2018)'
_refine_diff_density_max         0.675
_refine_diff_density_min         -0.679
_refine_diff_density_rms         0.085
_refine_ls_extinction_coef       .
_refine_ls_extinction_method     none
_refine_ls_goodness_of_fit_ref   1.024
_refine_ls_hydrogen_treatment    constr
_refine_ls_matrix_type           full
_refine_ls_number_parameters     230
_refine_ls_number_reflns         4305
_refine_ls_number_restraints     0
_refine_ls_R_factor_all          0.0500
_refine_ls_R_factor_gt           0.0444
_refine_ls_restrained_S_all      1.024
_refine_ls_shift/su_max          0.000
_refine_ls_shift/su_mean         0.000
_refine_ls_structure_factor_coef Fsqd
_refine_ls_weighting_details     
'w=1/[\s^2^(Fo^2^)+(0.0771P)^2^+1.2921P] where P=(Fo^2^+2Fc^2^)/3'
_refine_ls_weighting_scheme      calc
_refine_ls_wR_factor_gt          0.1168
_refine_ls_wR_factor_ref         0.1232
_refine_special_details          ?
_olex2_refinement_description    
;
1. Fixed Uiso
 At 1.2 times of:
  All C(H) groups, All C(H,H) groups
 At 1.5 times of:
  All C(H,H,H) groups
2.a Ternary CH refined with riding coordinates:
 C12(H12), C15(H15)
2.b Secondary CH2 refined with riding coordinates:
 C18(H18A,H18B), C19(H19A,H19B)
2.c Aromatic/amide H refined with riding coordinates:
 C5(H5), C6(H6), C7(H7), C8(H8), C10(H10), C11(H11)
2.d Idealised Me refined as rotating group:
 C13(H13A,H13B,H13C), C14(H14A,H14B,H14C), C16(H16A,H16B,H16C), C17(H17A,H17B,
 H17C)
;
_atom_sites_solution_hydrogens   geom
_atom_sites_solution_primary     dual
_atom_sites_solution_secondary   ?
loop_
_atom_site_label
_atom_site_type_symbol
_atom_site_fract_x
_atom_site_fract_y
_atom_site_fract_z
_atom_site_U_iso_or_equiv
_atom_site_adp_type
_atom_site_occupancy
_atom_site_site_symmetry_order
_atom_site_calc_flag
_atom_site_refinement_flags_posn
_atom_site_refinement_flags_adp
_atom_site_refinement_flags_occupancy
_atom_site_disorder_assembly
_atom_site_disorder_group
P P 0.45026(3) 0.30045(5) 0.52801(3) 0.01931(15) Uani 1 1 d . . . . .
C1 C 0.47133(14) 0.46701(19) 0.51579(14) 0.0214(4) Uani 1 1 d . . . . .
C2 C 0.39662(14) 0.49582(19) 0.55379(14) 0.0218(4) Uani 1 1 d . . . . .
C3 C 0.36422(14) 0.37697(19) 0.56495(14) 0.0217(4) Uani 1 1 d . . . . .
C4 C 0.29547(14) 0.3537(2) 0.60454(15) 0.0225(4) Uani 1 1 d . . . . .
C5 C 0.26608(15) 0.2334(2) 0.62141(15) 0.0265(5) Uani 1 1 d . . . . .
H5 H 0.292801 0.160773 0.604966 0.032 Uiso 1 1 calc R U . . .
C6 C 0.19910(16) 0.2221(2) 0.66144(16) 0.0296(5) Uani 1 1 d . . . . .
H6 H 0.178124 0.141212 0.671120 0.035 Uiso 1 1 calc R U . . .
C7 C 0.16085(16) 0.3287(2) 0.68849(16) 0.0306(5) Uani 1 1 d . . . . .
H7 H 0.114931 0.319034 0.716980 0.037 Uiso 1 1 calc R U . . .
C8 C 0.18916(16) 0.4465(2) 0.67416(16) 0.0295(5) Uani 1 1 d . . . . .
H8 H 0.162904 0.517533 0.693158 0.035 Uiso 1 1 calc R U . . .
C9 C 0.25690(15) 0.4632(2) 0.63148(15) 0.0244(4) Uani 1 1 d . . . . .
C10 C 0.28968(16) 0.5843(2) 0.61787(15) 0.0265(5) Uani 1 1 d . . . . .
H10 H 0.261848 0.655383 0.635009 0.032 Uiso 1 1 calc R U . . .
C11 C 0.35879(15) 0.6037(2) 0.58161(15) 0.0253(4) Uani 1 1 d . . . . .
H11 H 0.380527 0.685401 0.575300 0.030 Uiso 1 1 calc R U . . .
C12 C 0.54377(15) 0.2227(2) 0.62663(14) 0.0235(4) Uani 1 1 d . . . . .
H12 H 0.519108 0.138324 0.634819 0.028 Uiso 1 1 calc R U . . .
C13 C 0.63471(16) 0.2036(2) 0.60659(16) 0.0301(5) Uani 1 1 d . . . . .
H13A H 0.618586 0.158646 0.546121 0.045 Uiso 1 1 calc R U . . .
H13B H 0.681428 0.154722 0.658384 0.045 Uiso 1 1 calc R U . . .
H13C H 0.662601 0.285193 0.602365 0.045 Uiso 1 1 calc R U . . .
C14 C 0.56388(18) 0.2973(2) 0.71872(16) 0.0351(6) Uani 1 1 d . . . . .
H14A H 0.584391 0.382222 0.710970 0.053 Uiso 1 1 calc R U . . .
H14B H 0.614952 0.255883 0.771861 0.053 Uiso 1 1 calc R U . . .
H14C H 0.505157 0.301367 0.732131 0.053 Uiso 1 1 calc R U . . .
C15 C 0.40595(15) 0.2107(2) 0.41786(15) 0.0239(4) Uani 1 1 d . . . . .
H15 H 0.457549 0.151123 0.418677 0.029 Uiso 1 1 calc R U . . .
C16 C 0.31802(18) 0.1346(2) 0.41380(16) 0.0321(5) Uani 1 1 d . . . . .
H16A H 0.335650 0.081524 0.470661 0.048 Uiso 1 1 calc R U . . .
H16B H 0.296018 0.081898 0.356542 0.048 Uiso 1 1 calc R U . . .
H16C H 0.266170 0.191659 0.411591 0.048 Uiso 1 1 calc R U . . .
C17 C 0.38182(17) 0.2957(2) 0.33082(16) 0.0309(5) Uani 1 1 d . . . . .
H17A H 0.333739 0.357695 0.330751 0.046 Uiso 1 1 calc R U . . .
H17B H 0.355930 0.245223 0.272531 0.046 Uiso 1 1 calc R U . . .
H17C H 0.440306 0.338754 0.333310 0.046 Uiso 1 1 calc R U . . .
Cl2 Cl 0.88493(8) 0.12371(11) 0.60590(8) 0.0814(3) Uani 1 1 d . . . . .
Cl3 Cl 0.90496(6) 0.13186(9) 0.42212(7) 0.0662(3) Uani 1 1 d . . . . .
C18 C 0.8522(2) 0.0551(3) 0.4918(2) 0.0477(7) Uani 1 1 d . . . . .
H18A H 0.872310 -0.033816 0.499256 0.057 Uiso 1 1 calc R U . . .
H18B H 0.781234 0.057641 0.458614 0.057 Uiso 1 1 calc R U . . .
Cl4 Cl 0.95271(5) 0.61802(7) 0.57859(5) 0.04648(19) Uani 1 1 d . . . . .
Cl5 Cl 0.82101(4) 0.49260(6) 0.65049(5) 0.04283(18) Uani 1 1 d . . . . .
C19 C 0.9288(2) 0.4801(3) 0.6290(2) 0.0409(6) Uani 1 1 d . . . . .
H19A H 0.983319 0.462576 0.689961 0.049 Uiso 1 1 calc R U . . .
H19B H 0.923145 0.409039 0.585325 0.049 Uiso 1 1 calc R U . . .
Cl1 Cl 0.59005(3) 0.05574(5) 0.36909(3) 0.02501(15) Uani 1 1 d . . . . .

loop_
_atom_site_aniso_label
_atom_site_aniso_U_11
_atom_site_aniso_U_22
_atom_site_aniso_U_33
_atom_site_aniso_U_23
_atom_site_aniso_U_13
_atom_site_aniso_U_12
P 0.0183(3) 0.0209(3) 0.0174(3) -0.00002(18) 0.00524(19) 0.00027(18)
C1 0.0213(9) 0.0224(9) 0.0169(9) 0.0005(7) 0.0033(8) 0.0023(7)
C2 0.0211(9) 0.0240(10) 0.0178(9) 0.0011(7) 0.0045(8) 0.0005(8)
C3 0.0212(9) 0.0238(10) 0.0166(9) -0.0002(7) 0.0034(8) 0.0015(7)
C4 0.0214(9) 0.0243(10) 0.0203(10) -0.0005(8) 0.0065(8) 0.0009(8)
C5 0.0271(10) 0.0264(10) 0.0259(10) 0.0009(8) 0.0100(9) -0.0001(8)
C6 0.0298(11) 0.0314(11) 0.0284(11) 0.0021(9) 0.0121(9) -0.0014(9)
C7 0.0271(11) 0.0417(13) 0.0265(11) -0.0011(10) 0.0142(9) -0.0007(9)
C8 0.0276(11) 0.0332(12) 0.0290(11) -0.0038(9) 0.0122(9) 0.0037(9)
C9 0.0234(10) 0.0286(11) 0.0198(10) -0.0024(8) 0.0064(8) 0.0023(8)
C10 0.0281(11) 0.0264(11) 0.0230(10) -0.0037(8) 0.0078(9) 0.0039(8)
C11 0.0277(10) 0.0230(10) 0.0242(10) -0.0013(8) 0.0087(8) 0.0004(8)
C12 0.0237(10) 0.0246(10) 0.0188(9) 0.0042(8) 0.0043(8) 0.0003(8)
C13 0.0235(10) 0.0364(12) 0.0249(11) 0.0002(9) 0.0034(9) 0.0038(9)
C14 0.0364(12) 0.0444(14) 0.0182(10) 0.0006(9) 0.0034(9) 0.0078(10)
C15 0.0235(10) 0.0253(10) 0.0205(10) -0.0031(8) 0.0059(8) 0.0031(8)
C16 0.0375(12) 0.0311(12) 0.0232(11) -0.0021(9) 0.0065(9) -0.0077(10)
C17 0.0337(12) 0.0356(12) 0.0203(10) 0.0000(9) 0.0068(9) -0.0053(9)
Cl2 0.0937(7) 0.0855(7) 0.0719(6) -0.0365(5) 0.0396(5) -0.0194(5)
Cl3 0.0507(4) 0.0776(6) 0.0715(6) 0.0147(4) 0.0248(4) -0.0046(4)
C18 0.0397(14) 0.0478(16) 0.0554(17) -0.0107(13) 0.0182(13) -0.0092(12)
Cl4 0.0476(4) 0.0527(4) 0.0375(3) 0.0004(3) 0.0144(3) -0.0036(3)
Cl5 0.0320(3) 0.0449(4) 0.0439(4) 0.0018(3) 0.0060(3) -0.0022(2)
C19 0.0390(13) 0.0424(14) 0.0366(13) 0.0005(11) 0.0091(11) 0.0067(11)
Cl1 0.0269(3) 0.0258(3) 0.0236(3) 0.00033(18) 0.0111(2) 0.00040(18)

_geom_special_details            
;
 All esds (except the esd in the dihedral angle between two l.s. planes)
 are estimated using the full covariance matrix.  The cell esds are taken
 into account individually in the estimation of esds in distances, angles
 and torsion angles; correlations between esds in cell parameters are only
 used when they are defined by crystal symmetry.  An approximate (isotropic)
 treatment of cell esds is used for estimating esds involving l.s. planes.
;
loop_
_geom_bond_atom_site_label_1
_geom_bond_atom_site_label_2
_geom_bond_distance
_geom_bond_site_symmetry_2
_geom_bond_publ_flag
P C1 1.829(2) . ?
P C3 1.792(2) . ?
P C12 1.815(2) . ?
P C15 1.817(2) . ?
C1 C1 1.336(4) 3_666 ?
C1 C2 1.478(3) . ?
C2 C3 1.393(3) . ?
C2 C11 1.419(3) . ?
C3 C4 1.402(3) . ?
C4 C5 1.414(3) . ?
C4 C9 1.433(3) . ?
C5 H5 0.9500 . ?
C5 C6 1.366(3) . ?
C6 H6 0.9500 . ?
C6 C7 1.406(3) . ?
C7 H7 0.9500 . ?
C7 C8 1.373(3) . ?
C8 H8 0.9500 . ?
C8 C9 1.412(3) . ?
C9 C10 1.428(3) . ?
C10 H10 0.9500 . ?
C10 C11 1.365(3) . ?
C11 H11 0.9500 . ?
C12 H12 1.0000 . ?
C12 C13 1.523(3) . ?
C12 C14 1.534(3) . ?
C13 H13A 0.9800 . ?
C13 H13B 0.9800 . ?
C13 H13C 0.9800 . ?
C14 H14A 0.9800 . ?
C14 H14B 0.9800 . ?
C14 H14C 0.9800 . ?
C15 H15 1.0000 . ?
C15 C16 1.533(3) . ?
C15 C17 1.527(3) . ?
C16 H16A 0.9800 . ?
C16 H16B 0.9800 . ?
C16 H16C 0.9800 . ?
C17 H17A 0.9800 . ?
C17 H17B 0.9800 . ?
C17 H17C 0.9800 . ?
Cl2 C18 1.767(3) . ?
Cl3 C18 1.751(3) . ?
C18 H18A 0.9900 . ?
C18 H18B 0.9900 . ?
Cl4 C19 1.760(3) . ?
Cl5 C19 1.776(3) . ?
C19 H19A 0.9900 . ?
C19 H19B 0.9900 . ?

loop_
_geom_angle_atom_site_label_1
_geom_angle_atom_site_label_2
_geom_angle_atom_site_label_3
_geom_angle
_geom_angle_site_symmetry_1
_geom_angle_site_symmetry_3
_geom_angle_publ_flag
C3 P C1 76.21(10) . . ?
C3 P C12 112.03(10) . . ?
C3 P C15 118.30(9) . . ?
C12 P C1 114.81(9) . . ?
C12 P C15 114.31(10) . . ?
C15 P C1 115.90(10) . . ?
C1 C1 P 135.2(2) 3_666 . ?
C1 C1 C2 136.1(3) 3_666 . ?
C2 C1 P 88.63(13) . . ?
C3 C2 C1 102.17(18) . . ?
C3 C2 C11 120.4(2) . . ?
C11 C2 C1 137.41(19) . . ?
C2 C3 P 92.87(15) . . ?
C2 C3 C4 124.27(19) . . ?
C4 C3 P 142.34(16) . . ?
C3 C4 C5 124.9(2) . . ?
C3 C4 C9 114.98(19) . . ?
C5 C4 C9 120.1(2) . . ?
C4 C5 H5 120.1 . . ?
C6 C5 C4 119.7(2) . . ?
C6 C5 H5 120.1 . . ?
C5 C6 H6 119.6 . . ?
C5 C6 C7 120.8(2) . . ?
C7 C6 H6 119.6 . . ?
C6 C7 H7 119.7 . . ?
C8 C7 C6 120.7(2) . . ?
C8 C7 H7 119.7 . . ?
C7 C8 H8 119.7 . . ?
C7 C8 C9 120.7(2) . . ?
C9 C8 H8 119.7 . . ?
C8 C9 C4 118.0(2) . . ?
C8 C9 C10 122.0(2) . . ?
C10 C9 C4 119.9(2) . . ?
C9 C10 H10 118.2 . . ?
C11 C10 C9 123.6(2) . . ?
C11 C10 H10 118.2 . . ?
C2 C11 H11 121.6 . . ?
C10 C11 C2 116.8(2) . . ?
C10 C11 H11 121.6 . . ?
P C12 H12 107.9 . . ?
C13 C12 P 111.56(15) . . ?
C13 C12 H12 107.9 . . ?
C13 C12 C14 111.86(18) . . ?
C14 C12 P 109.43(15) . . ?
C14 C12 H12 107.9 . . ?
C12 C13 H13A 109.5 . . ?
C12 C13 H13B 109.5 . . ?
C12 C13 H13C 109.5 . . ?
H13A C13 H13B 109.5 . . ?
H13A C13 H13C 109.5 . . ?
H13B C13 H13C 109.5 . . ?
C12 C14 H14A 109.5 . . ?
C12 C14 H14B 109.5 . . ?
C12 C14 H14C 109.5 . . ?
H14A C14 H14B 109.5 . . ?
H14A C14 H14C 109.5 . . ?
H14B C14 H14C 109.5 . . ?
P C15 H15 108.4 . . ?
C16 C15 P 108.88(15) . . ?
C16 C15 H15 108.4 . . ?
C17 C15 P 111.30(15) . . ?
C17 C15 H15 108.4 . . ?
C17 C15 C16 111.43(17) . . ?
C15 C16 H16A 109.5 . . ?
C15 C16 H16B 109.5 . . ?
C15 C16 H16C 109.5 . . ?
H16A C16 H16B 109.5 . . ?
H16A C16 H16C 109.5 . . ?
H16B C16 H16C 109.5 . . ?
C15 C17 H17A 109.5 . . ?
C15 C17 H17B 109.5 . . ?
C15 C17 H17C 109.5 . . ?
H17A C17 H17B 109.5 . . ?
H17A C17 H17C 109.5 . . ?
H17B C17 H17C 109.5 . . ?
Cl2 C18 H18A 109.2 . . ?
Cl2 C18 H18B 109.2 . . ?
Cl3 C18 Cl2 112.11(16) . . ?
Cl3 C18 H18A 109.2 . . ?
Cl3 C18 H18B 109.2 . . ?
H18A C18 H18B 107.9 . . ?
Cl4 C19 Cl5 111.68(15) . . ?
Cl4 C19 H19A 109.3 . . ?
Cl4 C19 H19B 109.3 . . ?
Cl5 C19 H19A 109.3 . . ?
Cl5 C19 H19B 109.3 . . ?
H19A C19 H19B 107.9 . . ?

loop_
_geom_torsion_atom_site_label_1
_geom_torsion_atom_site_label_2
_geom_torsion_atom_site_label_3
_geom_torsion_atom_site_label_4
_geom_torsion
_geom_torsion_site_symmetry_1
_geom_torsion_site_symmetry_2
_geom_torsion_site_symmetry_3
_geom_torsion_site_symmetry_4
_geom_torsion_publ_flag
P C1 C2 C3 -2.95(14) . . . . ?
P C1 C2 C11 173.9(2) . . . . ?
P C3 C4 C5 -7.0(4) . . . . ?
P C3 C4 C9 170.87(19) . . . . ?
C1 P C3 C2 -2.45(12) . . . . ?
C1 P C3 C4 -173.5(3) . . . . ?
C1 P C12 C13 -72.92(18) . . . . ?
C1 P C12 C14 51.39(19) . . . . ?
C1 P C15 C16 -130.33(15) . . . . ?
C1 P C15 C17 -7.12(19) . . . . ?
C1 C1 C2 C3 175.9(3) 3_666 . . . ?
C1 C1 C2 C11 -7.2(5) 3_666 . . . ?
C1 C2 C3 P 3.01(15) . . . . ?
C1 C2 C3 C4 176.40(18) . . . . ?
C1 C2 C11 C10 -177.2(2) . . . . ?
C2 C3 C4 C5 -176.1(2) . . . . ?
C2 C3 C4 C9 1.7(3) . . . . ?
C3 P C1 C1 -176.6(3) . . . 3_666 ?
C3 P C1 C2 2.31(11) . . . . ?
C3 P C12 C13 -157.40(15) . . . . ?
C3 P C12 C14 -33.08(19) . . . . ?
C3 P C15 C16 -42.60(18) . . . . ?
C3 P C15 C17 80.61(18) . . . . ?
C3 C2 C11 C10 -0.8(3) . . . . ?
C3 C4 C5 C6 179.3(2) . . . . ?
C3 C4 C9 C8 -178.36(19) . . . . ?
C3 C4 C9 C10 -0.5(3) . . . . ?
C4 C5 C6 C7 -1.7(3) . . . . ?
C4 C9 C10 C11 -1.4(3) . . . . ?
C5 C4 C9 C8 -0.4(3) . . . . ?
C5 C4 C9 C10 177.46(19) . . . . ?
C5 C6 C7 C8 0.8(3) . . . . ?
C6 C7 C8 C9 0.3(3) . . . . ?
C7 C8 C9 C4 -0.5(3) . . . . ?
C7 C8 C9 C10 -178.3(2) . . . . ?
C8 C9 C10 C11 176.4(2) . . . . ?
C9 C4 C5 C6 1.5(3) . . . . ?
C9 C10 C11 C2 2.0(3) . . . . ?
C11 C2 C3 P -174.52(17) . . . . ?
C11 C2 C3 C4 -1.1(3) . . . . ?
C12 P C1 C1 75.2(3) . . . 3_666 ?
C12 P C1 C2 -105.87(13) . . . . ?
C12 P C3 C2 109.07(13) . . . . ?
C12 P C3 C4 -62.0(3) . . . . ?
C12 P C15 C16 92.69(17) . . . . ?
C12 P C15 C17 -144.10(15) . . . . ?
C15 P C1 C1 -61.5(3) . . . 3_666 ?
C15 P C1 C2 117.36(12) . . . . ?
C15 P C3 C2 -114.70(14) . . . . ?
C15 P C3 C4 74.3(3) . . . . ?
C15 P C12 C13 64.53(18) . . . . ?
C15 P C12 C14 -171.15(16) . . . . ?

_shelx_res_file                  
;
TITL ba_ss3_a.res in P2(1)/n
    ba_ss3.res
    created by SHELXL-2019/3 at 12:53:48 on 10-Feb-2025
REM SHELXT solution in P2(1)/n: R1 0.114, Rweak 0.049, Alpha 0.019
CELL 1.54184 15.0324 10.6843 15.1691 90 112.535 90
ZERR 2 0.0002 0.0002 0.0003 0 0.002 0
LATT 1
SYMM 0.5-X,0.5+Y,0.5-Z
SFAC C H Cl P
UNIT 76 96 20 4

L.S. 10
PLAN  10
SIZE 0.05 0.06 0.18
TEMP -153.1(10)
CONF
FREE P C2
list 4
MORE -1
BOND $H
fmap 2 53
acta
REM <olex2.extras>
REM <HklSrc "%.\\ba_ss3.hkl">
REM </olex2.extras>

WGHT    0.077100    1.292100
FVAR       0.34761
P     4    0.450264    0.300449    0.528011    11.00000    0.01827    0.02087 =
         0.01735   -0.00002    0.00524    0.00027
C1    1    0.471334    0.467014    0.515790    11.00000    0.02132    0.02242 =
         0.01688    0.00045    0.00329    0.00231
C2    1    0.396618    0.495823    0.553789    11.00000    0.02107    0.02396 =
         0.01782    0.00109    0.00448    0.00055
C3    1    0.364223    0.376973    0.564948    11.00000    0.02119    0.02379 =
         0.01662   -0.00021    0.00337    0.00148
C4    1    0.295468    0.353669    0.604540    11.00000    0.02137    0.02433 =
         0.02034   -0.00054    0.00646    0.00086
C5    1    0.266079    0.233403    0.621407    11.00000    0.02713    0.02638 =
         0.02595    0.00089    0.01002   -0.00008
AFIX  43
H5    2    0.292801    0.160773    0.604966    11.00000   -1.20000
AFIX   0
C6    1    0.199101    0.222053    0.661441    11.00000    0.02984    0.03137 =
         0.02837    0.00215    0.01210   -0.00137
AFIX  43
H6    2    0.178124    0.141212    0.671120    11.00000   -1.20000
AFIX   0
C7    1    0.160850    0.328656    0.688489    11.00000    0.02706    0.04166 =
         0.02652   -0.00108    0.01419   -0.00074
AFIX  43
H7    2    0.114931    0.319034    0.716980    11.00000   -1.20000
AFIX   0
C8    1    0.189164    0.446474    0.674158    11.00000    0.02760    0.03319 =
         0.02899   -0.00376    0.01224    0.00375
AFIX  43
H8    2    0.162904    0.517533    0.693158    11.00000   -1.20000
AFIX   0
C9    1    0.256902    0.463164    0.631477    11.00000    0.02335    0.02858 =
         0.01976   -0.00245    0.00642    0.00225
C10   1    0.289683    0.584320    0.617872    11.00000    0.02812    0.02644 =
         0.02302   -0.00372    0.00775    0.00387
AFIX  43
H10   2    0.261848    0.655383    0.635009    11.00000   -1.20000
AFIX   0
C11   1    0.358794    0.603664    0.581609    11.00000    0.02767    0.02296 =
         0.02421   -0.00134    0.00870    0.00042
AFIX  43
H11   2    0.380527    0.685401    0.575300    11.00000   -1.20000
AFIX   0
C12   1    0.543772    0.222654    0.626632    11.00000    0.02372    0.02457 =
         0.01876    0.00416    0.00425    0.00035
AFIX  13
H12   2    0.519108    0.138324    0.634819    11.00000   -1.20000
AFIX   0
C13   1    0.634707    0.203605    0.606588    11.00000    0.02354    0.03640 =
         0.02492    0.00017    0.00336    0.00383
AFIX 137
H13A  2    0.618586    0.158646    0.546121    11.00000   -1.50000
H13B  2    0.681428    0.154722    0.658384    11.00000   -1.50000
H13C  2    0.662601    0.285193    0.602365    11.00000   -1.50000
AFIX   0
C14   1    0.563885    0.297272    0.718717    11.00000    0.03636    0.04444 =
         0.01822    0.00060    0.00342    0.00776
AFIX 137
H14A  2    0.584391    0.382222    0.710970    11.00000   -1.50000
H14B  2    0.614952    0.255883    0.771861    11.00000   -1.50000
H14C  2    0.505157    0.301367    0.732131    11.00000   -1.50000
AFIX   0
C15   1    0.405948    0.210724    0.417864    11.00000    0.02355    0.02528 =
         0.02049   -0.00313    0.00591    0.00314
AFIX  13
H15   2    0.457549    0.151123    0.418677    11.00000   -1.20000
AFIX   0
C16   1    0.318016    0.134584    0.413798    11.00000    0.03750    0.03114 =
         0.02322   -0.00206    0.00652   -0.00769
AFIX 137
H16A  2    0.335650    0.081524    0.470661    11.00000   -1.50000
H16B  2    0.296018    0.081898    0.356542    11.00000   -1.50000
H16C  2    0.266170    0.191659    0.411591    11.00000   -1.50000
AFIX   0
C17   1    0.381820    0.295713    0.330816    11.00000    0.03373    0.03558 =
         0.02027   -0.00001    0.00685   -0.00532
AFIX 137
H17A  2    0.333739    0.357695    0.330751    11.00000   -1.50000
H17B  2    0.355930    0.245223    0.272531    11.00000   -1.50000
H17C  2    0.440306    0.338754    0.333310    11.00000   -1.50000
AFIX   0

CL2   3    0.884933    0.123713    0.605897    11.00000    0.09369    0.08552 =
         0.07194   -0.03652    0.03964   -0.01944
CL3   3    0.904958    0.131864    0.422115    11.00000    0.05068    0.07763 =
         0.07145    0.01473    0.02480   -0.00457
C18   1    0.852177    0.055072    0.491840    11.00000    0.03974    0.04783 =
         0.05545   -0.01071    0.01817   -0.00915
AFIX  23
H18A  2    0.872310   -0.033816    0.499256    11.00000   -1.20000
H18B  2    0.781234    0.057641    0.458614    11.00000   -1.20000
AFIX   0

CL4   3    0.952714    0.618022    0.578589    11.00000    0.04756    0.05269 =
         0.03747    0.00044    0.01439   -0.00357
CL5   3    0.821006    0.492603    0.650490    11.00000    0.03200    0.04492 =
         0.04387    0.00176    0.00596   -0.00224
C19   1    0.928803    0.480095    0.629041    11.00000    0.03897    0.04238 =
         0.03656    0.00048    0.00912    0.00674
AFIX  23
H19A  2    0.983319    0.462576    0.689961    11.00000   -1.20000
H19B  2    0.923145    0.409039    0.585325    11.00000   -1.20000
AFIX   0

CL1   3    0.590047    0.055740    0.369089    11.00000    0.02692    0.02578 =
         0.02360    0.00033    0.01110    0.00040
HKLF 4


REM  ba_ss3_a.res in P2(1)/n
REM wR2 = 0.1232, GooF = S = 1.024, Restrained GooF = 1.024 for all data
REM R1 = 0.0444 for 3815 Fo > 4sig(Fo) and 0.0500 for all 4305 data
REM 230 parameters refined using 0 restraints

END

WGHT      0.0771      1.2921

REM Highest difference peak  0.675,  deepest hole -0.679,  1-sigma level  0.085
Q1    1   0.3942  0.3174  0.5480  11.00000  0.05    0.68
Q2    1   0.9423  0.1326  0.6028  11.00000  0.05    0.47
Q3    1   0.8605  0.1607  0.5568  11.00000  0.05    0.41
Q4    1   0.3352  0.3624  0.5858  11.00000  0.05    0.41
Q5    1   0.4815  0.4004  0.5159  11.00000  0.05    0.39
Q6    1   0.5236  0.0525  0.3820  11.00000  0.05    0.38
Q7    1   0.3760  0.5628  0.5643  11.00000  0.05    0.37
Q8    1   0.4360  0.5021  0.5390  11.00000  0.05    0.37
Q9    1   0.6599  0.0525  0.3590  11.00000  0.05    0.35
Q10   1   0.2785  0.4144  0.6194  11.00000  0.05    0.35
;
_shelx_res_checksum              9306
_olex2_submission_special_instructions 'No special instructions were received'
_oxdiff_exptl_absorpt_empirical_details 
;
Empirical correction (ABSPACK) includes:
- Absorption correction using spherical harmonics
- Frame scaling
- Detector area scaling
;
####################################################################### 
# 
# This file contains crystal structure data downloaded from the 
# Cambridge Structural Database (CSD) hosted by the Cambridge 
# Crystallographic Data Centre (CCDC).
# 
# Full information about CCDC data access policies and citation 
# guidelines are available at http://www.ccdc.cam.ac.uk/access/V1 
# 
# Audit and citation data items may have been added by the CCDC. 
# Please retain this information to preserve the provenance of 
# this file and to allow appropriate attribution of the data. 
# 
#######################################################################

data_cmpd_4a_ba_jm83
_database_code_depnum_ccdc_archive 'CCDC 2431373'
loop_
_audit_author_name
_audit_author_address
'Joachim Ballmann'
;University of Heidelberg
Germany
;
_audit_update_record             
;
2025-03-14 deposited with the CCDC.	2025-09-29 downloaded from the CCDC.
;
_audit_creation_date             2025-02-10
_audit_creation_method           
;
Olex2 1.5
(compiled 2024.02.16 svn.r378c4104 for OlexSys, GUI svn.r6928)
;
_shelx_SHELXL_version_number     2019/3
loop_
_audit_author_email
joachim.ballmann@uni-heidelberg.de
_chemical_name_common            ?
_chemical_name_systematic        ?
_chemical_formula_moiety         'C34 H40 P2, 2(Cl)'
_chemical_formula_sum            'C34 H40 Cl2 P2'
_chemical_formula_weight         581.50
_chemical_melting_point          ?
_chemical_oxdiff_formula         'C34 H40 P2 Cl2'
_chemical_oxdiff_usercomment     'JM_Napt_Cl, irregualr, yellow'
loop_
_atom_type_symbol
_atom_type_description
_atom_type_scat_dispersion_real
_atom_type_scat_dispersion_imag
_atom_type_scat_source
C C 0.0181 0.0091 'International Tables Vol C Tables 4.2.6.8 and 6.1.1.4'
H H 0.0000 0.0000 'International Tables Vol C Tables 4.2.6.8 and 6.1.1.4'
Cl Cl 0.3639 0.7018 'International Tables Vol C Tables 4.2.6.8 and 6.1.1.4'
P P 0.2955 0.4335 'International Tables Vol C Tables 4.2.6.8 and 6.1.1.4'

_shelx_space_group_comment       
;
The symmetry employed for this shelxl refinement is uniquely defined
by the following loop, which should always be used as a source of
symmetry information in preference to the above space-group names.
They are only intended as comments.
;
_space_group_crystal_system      monoclinic
_space_group_IT_number           14
_space_group_name_H-M_alt        'P 1 21/n 1'
_space_group_name_Hall           '-P 2yn'
loop_
_space_group_symop_operation_xyz
'x, y, z'
'-x+1/2, y+1/2, -z+1/2'
'-x, -y, -z'
'x-1/2, -y-1/2, z-1/2'

_cell_length_a                   7.24390(10)
_cell_length_b                   18.9138(2)
_cell_length_c                   11.37540(10)
_cell_angle_alpha                90
_cell_angle_beta                 104.4060(10)
_cell_angle_gamma                90
_cell_volume                     1509.53(3)
_cell_formula_units_Z            2
_cell_measurement_reflns_used    24187
_cell_measurement_temperature    120(1)
_cell_measurement_theta_max      70.6500
_cell_measurement_theta_min      4.6460
_shelx_estimated_absorpt_T_max   0.861
_shelx_estimated_absorpt_T_min   0.689
_exptl_absorpt_coefficient_mu    3.090
_exptl_absorpt_correction_T_max  0.999
_exptl_absorpt_correction_T_min  0.781
_exptl_absorpt_correction_type   gaussian
_exptl_absorpt_process_details   
;
CrysAlisPro 1.171.42.51a (Rigaku Oxford Diffraction, 2022)
Numerical absorption correction based on gaussian integration over
a multifaceted crystal model
Empirical absorption correction using spherical harmonics,
implemented in SCALE3 ABSPACK scaling algorithm.
;
_exptl_absorpt_special_details   ?
_exptl_crystal_colour            yellow
_exptl_crystal_colour_primary    yellow
_exptl_crystal_density_diffrn    1.279
_exptl_crystal_density_meas      ?
_exptl_crystal_density_method    ?
_exptl_crystal_description       irregular
_exptl_crystal_F_000             616
loop_
_exptl_crystal_face_index_h
_exptl_crystal_face_index_k
_exptl_crystal_face_index_l
_exptl_crystal_face_perp_dist
0 -12 0 0.0512
-3 -1 7 0.0639
-3 8 5 0.0538
3 -8 -5 0.0399
3 4 -6 0.0315
1 11 -3 0.0587
3 1 3 0.0139
-3 -1 -3 0.0394
-3 10 0 0.0586
-4 5 0 0.0486
0 -12 -1 0.0478
0 -8 -5 0.0418

_exptl_crystal_size_max          0.13
_exptl_crystal_size_mid          0.09
_exptl_crystal_size_min          0.05
loop_
_exptl_oxdiff_crystal_face_indexfrac_h
_exptl_oxdiff_crystal_face_indexfrac_k
_exptl_oxdiff_crystal_face_indexfrac_l
_exptl_oxdiff_crystal_face_x
_exptl_oxdiff_crystal_face_y
_exptl_oxdiff_crystal_face_z
0.3590 -12.2314 0.1716 0.0527 0.2294 0.9719
-3.1201 -0.5646 6.5602 0.2279 0.9511 -0.2085
-2.6357 7.6530 4.9292 0.1403 0.5794 -0.8029
2.5870 -7.9131 -4.8080 -0.1351 -0.5577 0.8190
2.8333 4.2841 -6.2415 -0.2312 -0.9676 -0.1014
0.9814 11.2090 -2.8946 -0.1425 -0.6031 -0.7848
3.4966 0.9704 3.3795 0.9725 -0.2326 0.0091
-3.4966 -0.9704 -3.3795 -0.9725 0.2326 -0.0091
-2.5422 10.0964 -0.2791 -0.4343 0.1058 -0.8945
-4.2800 4.5227 0.3213 -0.6681 0.5102 -0.5416
0.0346 -12.0341 -1.4311 -0.1843 0.1437 0.9723
-0.3421 -7.8422 -5.3429 -0.6853 -0.2021 0.6996

_exptl_transmission_factor_max   ?
_exptl_transmission_factor_min   ?
_diffrn_reflns_av_R_equivalents  0.0382
_diffrn_reflns_av_unetI/netI     0.0133
_diffrn_reflns_Laue_measured_fraction_full 0.999
_diffrn_reflns_Laue_measured_fraction_max 0.995
_diffrn_reflns_limit_h_max       8
_diffrn_reflns_limit_h_min       -8
_diffrn_reflns_limit_k_max       20
_diffrn_reflns_limit_k_min       -23
_diffrn_reflns_limit_l_max       13
_diffrn_reflns_limit_l_min       -13
_diffrn_reflns_number            35263
_diffrn_reflns_point_group_measured_fraction_full 0.999
_diffrn_reflns_point_group_measured_fraction_max 0.995
_diffrn_reflns_theta_full        67.684
_diffrn_reflns_theta_max         70.729
_diffrn_reflns_theta_min         4.645
_diffrn_ambient_environment      N~2~
_diffrn_ambient_temperature      120(1)
_diffrn_detector                 'CCD plate'
_diffrn_detector_area_resol_mean 7.9621
_diffrn_detector_type            Eos
_diffrn_measured_fraction_theta_full 0.999
_diffrn_measured_fraction_theta_max 0.995
_diffrn_measurement_details      
;
List of Runs (angles in degrees, time in seconds):

  # Type    Start    End  Width  t~exp~   \w     \q     \k     \f   Frames
#--------------------------------------------------------------------------
  1  \w    -21.00  69.00   1.00    3.00    --    0.00  57.00-150.00   90
  2  \w    -26.00  72.00   1.00    3.00    --    0.00  38.00 120.00   98
  3  \w    -38.00  11.00   1.00    3.00    --   10.00 110.00-112.33   49
  4  \w    -31.00  15.00   1.00    3.00    --   14.00 105.00 144.84   46
  5  \w    -38.00  -5.00   1.00    3.00    --   22.00 129.00  70.23   33
  6  \w      2.00  45.00   1.00    9.00    --   34.00  81.00 -98.14   43
  7  \w     -2.00  24.00   1.00    9.00    --   38.00  96.00 -16.74   26
  8  \w      6.00  33.00   1.00    9.00    --   42.00  88.00  -2.18   27
  9  \w      5.00  33.00   1.00    9.00    --   42.00  89.00 116.81   28
 10  \w     14.00  45.00   1.00    9.00    --   46.00  81.00  30.14   31
 11  \w     13.00  40.00   1.00    9.00    --   46.00  83.00-126.04   27
 12  \w     13.00  45.00   1.00    9.00    --   46.00  82.00 -58.30   32
 13  \w     17.00  45.00   1.00    9.00    --   50.00  82.00  97.10   28
 14  \w     21.00 120.00   1.00    9.00    --   50.00  75.00 -26.77   99
 15  \w     18.00  45.00   1.00    9.00    --   50.00  81.00-114.69   27
 16  \w     24.00 124.00   1.00    9.00    --   54.00  77.00 120.00  100
 17  \w     24.00 124.00   1.00    9.00    --   54.00  77.00 150.00  100
 18  \w     24.00 124.00   1.00    9.00    --   54.00  77.00   0.00  100
 19  \w     24.00 124.00   1.00    9.00    --   54.00  77.00-180.00  100
 20  \w     24.00 124.00   1.00    9.00    --   54.00  77.00  51.27  100
 21  \w    -15.00  75.00   1.00    9.00    --   54.00 -57.00   0.00   90
 22  \w    -15.00  75.00   1.00    9.00    --   54.00 -57.00 -90.00   90
 23  \w     23.00 111.00   1.00    9.00    --   54.00-125.00-150.00   88
 24  \w     24.00 124.00   1.00    9.00    --   54.00  77.00 -60.00  100
 25  \w     23.00 111.00   1.00    9.00    --   54.00-125.00 -90.00   88
 26  \w     29.00 128.00   1.00    9.00    --   58.00  75.00 -97.63   99
 27  \w     33.00 126.00   1.00    9.00    --   58.00  69.00 -46.88   93
 28  \w     32.00 127.00   1.00    9.00    --   58.00  70.00 152.47   95
 29  \w     29.00  65.00   1.00    9.00    --   58.00  76.00  31.34   36
 30  \w     30.00  67.00   1.00    9.00    --   58.00  74.00-146.08   37
 31  \w     32.00  57.00   1.00    9.00    --   58.00  74.00 -79.41   25
 32  \w     30.00  55.00   1.00    9.00    --   58.00  76.00  70.68   25
 33  \w     37.00  80.00   1.00    9.00    --   62.00  73.00 -35.06   43
 34  \w     42.00  69.00   1.00    9.00    --   62.00  70.00 113.64   27
 35  \w     39.00  66.00   1.00    9.00    --   62.00  73.00 177.22   27
 36  \w     46.00  76.00   1.00    9.00    --   62.00  62.00  35.01   30
 37  \w     36.00  62.00   1.00    9.00    --   62.00  70.00-115.22   26
 38  \w     42.00  77.00   1.00    9.00    --   62.00  63.00 -50.34   35
 39  \w     32.00  61.00   1.00    9.00    --   62.00  77.00  69.08   29
 40  \w     41.00  68.00   1.00    9.00    --   62.00  66.00  -3.11   27
 41  \w     36.00  63.00   1.00    9.00    --   62.00  73.00 166.36   27
 42  \w     44.00  72.00   1.00    9.00    --   66.00  65.00 119.46   28
 43  \w     40.00  66.00   1.00    9.00    --   66.00  71.00  44.84   26
 44  \w     49.00  75.00   1.00    9.00    --   70.00  70.00 120.15   26
 45  \w     42.00  69.00   1.00    9.00    --   70.00  73.00 -57.71   27
 46  \w     42.00 139.00   1.00    9.00    --   70.00  74.00-106.71   97
 47  \w     90.00 120.00   1.00    9.00    --   74.00  63.00 -17.44   30
 48  \w     53.00  87.00   1.00    9.00    --   74.00  63.00 -17.44   34
 49  \w     53.00 130.00   1.00    9.00    --   74.00  51.00  34.42   77
 50  \w     54.00  81.00   1.00    9.00    --   74.00  69.00 147.46   27
 51  \w     55.00 121.00   1.00    9.00    --   74.00  59.00  75.32   66
 52  \w     46.00 104.00   1.00    9.00    --   74.00  75.00 131.12   58
 53  \w     53.00 101.00   1.00    9.00    --   78.00  69.00 169.60   48
 54  \w     51.00  78.00   1.00    9.00    --   78.00  71.00-154.43   27
 55  \w     48.00  74.00   1.00    9.00    --   78.00  77.00  78.74   26
 56  \w     50.00  76.00   1.00    9.00    --   78.00  73.00  25.46   26
 57  \w     53.00  86.00   1.00   21.00    --   82.00  75.00 -49.18   33
 58  \w     60.00 119.00   1.00   21.00    --   82.00  65.00  41.46   59
 59  \w     71.00 153.00   1.00   21.00    --   86.00  65.00 -29.52   82
 60  \w     58.00 118.00   1.00   21.00    --   86.00  76.00-157.90   60
 61  \w     70.00 103.00   1.00   21.00    --   90.00  56.00 177.73   33
 62  \w     69.00 112.00   1.00   21.00    --   90.00  62.00 154.89   43
 63  \w     69.00  95.00   1.00   21.00    --   94.00  72.00 -50.78   26
 64  \w     64.00 163.00   1.00   21.00    --   94.00  77.00-103.70   99
 65  \w     79.00 115.00   1.00   21.00    --   98.00  58.00  65.97   36
 66  \w    117.00 165.00   1.00   21.00    --  108.00  64.00 150.00   48
 67  \w     86.00 112.00   1.00   21.00    --  108.00  64.00 150.00   26
 68  \w    114.00 177.00   1.00   21.00    --  108.00  77.00  30.00   63
 69  \w     81.00 107.00   1.00   21.00    --  108.00  77.00  30.00   26
 70  \w     86.00 175.00   1.00   21.00    --  108.00  64.00-180.00   89
 71  \w     36.00  79.00   1.00   21.00    --  108.00 -92.00 -60.00   43
 72  \w     96.00 123.00   1.00   21.00    --  108.00  50.00 120.00   27
 73  \w     87.00 175.00   1.00   21.00    --  108.00  64.00   0.00   88
 74  \w     78.00 105.00   1.00   21.00    --  108.00  77.00-150.00   27
 75  \w     41.00 131.00   1.00   21.00    --  108.00 -64.00  90.00   90
 76  \w    120.00 164.00   1.00   21.00    --  108.00  64.00  60.00   44
 77  \w     36.00 109.00   1.00   21.00    --  108.00 -92.00  30.00   73
 78  \w     86.00 114.00   1.00   21.00    --  108.00  64.00  60.00   28
 79  \w     86.00 119.00   1.00   21.00    --  108.00  64.00  30.00   33
 80  \w     41.00 108.00   1.00   21.00    --  108.00-111.00 -90.00   67
 81  \w     85.00 112.00   1.00   21.00    --  108.00  64.00 -90.00   27
 82  \w     45.00 105.00   1.00   21.00    --  108.00-111.00   0.00   60
 83  \w     86.00 112.00   1.00   21.00    --  108.00  63.00 -99.57   26
 84  \w     85.00 174.00   1.00   21.00    --  108.00  64.00  90.00   89
 85  \w     85.00 165.00   1.00   21.00    --  108.00  64.00 -30.00   80
 86  \w     85.00 172.00   1.00   21.00    --  108.00  64.00 -53.24   87
 87  \w     78.00 105.00   1.00   21.00    --  108.00  77.00 -60.00   27
 88  \w     81.00 113.00   1.00   21.00    --  108.00-111.00-180.00   32
 89  \w     85.00 114.00   1.00   21.00    --  108.00  64.00 120.00   29
 90  \w     79.00 104.00   1.00   21.00    --  108.00  77.00 150.00   25
 91  \w     80.00 106.00   1.00   21.00    --  108.00  77.00  60.00   26
 92  \w     79.00 104.00   1.00   21.00    --  108.00  77.00-180.00   25
 93  \w     80.00 107.00   1.00   21.00    --  108.00  77.00   0.00   27
 94  \w     85.00 169.00   1.00   21.00    --  108.00  77.00 -90.00   84
 95  \w     79.00 104.00   1.00   21.00    --  108.00  77.00  90.00   25
 96  \w     86.00 163.00   1.00   21.00    --  108.00  64.00-120.00   77
 97  \w     82.00 177.00   1.00   21.00    --  108.00  77.00 120.00   95
 98  \w     86.00 159.00   1.00   21.00    --  108.00  64.00-150.00   73
 99  \w     86.00 111.00   1.00   21.00    --  108.00  64.00 -60.00   25
100  \w    105.00 130.00   1.00   21.00    --  108.00 -50.00  30.00   25
101  \w     39.00  87.00   1.00   21.00    --  108.00 -50.00  30.00   48
102  \w     79.00 105.00   1.00   21.00    --  108.00  77.00 -30.00   26
103  \w     66.00  91.00   1.00   21.00    --  108.00 -92.00 120.00   25
;
_diffrn_measurement_device       'four-circle diffractometer'
_diffrn_measurement_device_type  'SuperNova, Dual, Cu at home/near, Eos'
_diffrn_measurement_method       '\w scans'
_diffrn_orient_matrix_type       
'CrysAlisPro convention (1999,Acta A55,543-557)'
_diffrn_orient_matrix_UB_11      0.1670026000
_diffrn_orient_matrix_UB_12      0.0021950000
_diffrn_orient_matrix_UB_13      0.1143531000
_diffrn_orient_matrix_UB_21      -0.1362139000
_diffrn_orient_matrix_UB_22      -0.0216527000
_diffrn_orient_matrix_UB_23      0.0783336000
_diffrn_orient_matrix_UB_31      0.0422167000
_diffrn_orient_matrix_UB_32      -0.0784795000
_diffrn_orient_matrix_UB_33      -0.0184585000
_diffrn_radiation_monochromator  mirror
_diffrn_radiation_probe          x-ray
_diffrn_radiation_type           'Cu K\a'
_diffrn_radiation_wavelength     1.54184
_diffrn_source                   'micro-focus sealed X-ray tube'
_diffrn_source_type              'SuperNova (Cu) X-ray Source'
_reflns_Friedel_coverage         0.000
_reflns_Friedel_fraction_full    .
_reflns_Friedel_fraction_max     .
_reflns_number_gt                2795
_reflns_number_total             2892
_reflns_special_details          
;
 Reflections were merged by SHELXL according to the crystal
 class for the calculation of statistics and refinement.
 
 _reflns_Friedel_fraction is defined as the number of unique
 Friedel pairs measured divided by the number that would be
 possible theoretically, ignoring centric projections and
 systematic absences.
;
_reflns_threshold_expression     'I > 2\s(I)'
_computing_cell_refinement       'CrysAlisPro 1.171.42.51a (Rigaku OD, 2022)'
_computing_data_collection       'CrysAlisPro 1.171.42.51a (Rigaku OD, 2022)'
_computing_data_reduction        'CrysAlisPro 1.171.42.51a (Rigaku OD, 2022)'
_computing_molecular_graphics    'Olex2 1.5 (Dolomanov et al., 2009)'
_computing_publication_material  'Olex2 1.5 (Dolomanov et al., 2009)'
_computing_structure_refinement  'SHELXL 2019/3 (Sheldrick, 2015)'
_computing_structure_solution    'SHELXT  (Sheldrick, 2015)'
_refine_diff_density_max         0.186
_refine_diff_density_min         -0.433
_refine_diff_density_rms         0.060
_refine_ls_extinction_coef       .
_refine_ls_extinction_method     none
_refine_ls_goodness_of_fit_ref   1.092
_refine_ls_hydrogen_treatment    constr
_refine_ls_matrix_type           full
_refine_ls_number_parameters     176
_refine_ls_number_reflns         2892
_refine_ls_number_restraints     0
_refine_ls_R_factor_all          0.0344
_refine_ls_R_factor_gt           0.0338
_refine_ls_restrained_S_all      1.092
_refine_ls_shift/su_max          0.000
_refine_ls_shift/su_mean         0.000
_refine_ls_structure_factor_coef Fsqd
_refine_ls_weighting_details     
'w=1/[\s^2^(Fo^2^)+(0.0525P)^2^+0.6604P] where P=(Fo^2^+2Fc^2^)/3'
_refine_ls_weighting_scheme      calc
_refine_ls_wR_factor_gt          0.0903
_refine_ls_wR_factor_ref         0.0908
_refine_special_details          ?
_olex2_refinement_description    
;
1. Fixed Uiso
 At 1.2 times of:
  All C(H) groups
 At 1.5 times of:
  All C(H,H,H) groups
2.a Ternary CH refined with riding coordinates:
 C12(H12), C15(H15)
2.b Aromatic/amide H refined with riding coordinates:
 C4(H4), C11(H11), C6(H6), C9(H9), C8(H8), C7(H7)
2.c Idealised Me refined as rotating group:
 C17(H17A,H17B,H17C), C14(H14A,H14B,H14C), C13(H13A,H13B,H13C), C16(H16A,H16B,
 H16C)
;
_atom_sites_solution_hydrogens   geom
_atom_sites_solution_primary     dual
_atom_sites_solution_secondary   ?
loop_
_atom_site_label
_atom_site_type_symbol
_atom_site_fract_x
_atom_site_fract_y
_atom_site_fract_z
_atom_site_U_iso_or_equiv
_atom_site_adp_type
_atom_site_occupancy
_atom_site_site_symmetry_order
_atom_site_calc_flag
_atom_site_refinement_flags_posn
_atom_site_refinement_flags_adp
_atom_site_refinement_flags_occupancy
_atom_site_disorder_assembly
_atom_site_disorder_group
Cl1 Cl 0.66277(5) 0.71805(2) 0.25104(3) 0.02582(12) Uani 1 1 d . . . . .
P1 P 0.53049(5) 0.38829(2) 0.49045(3) 0.01914(12) Uani 1 1 d . . . . .
C5 C 0.69571(19) 0.42505(8) 0.17225(13) 0.0221(3) Uani 1 1 d . . . . .
C4 C 0.6546(2) 0.38629(8) 0.26999(13) 0.0223(3) Uani 1 1 d . . . . .
H4 H 0.663687 0.336174 0.272052 0.027 Uiso 1 1 calc R U . . .
C10 C 0.68553(19) 0.50035(8) 0.17143(13) 0.0221(3) Uani 1 1 d . . . . .
C2 C 0.58771(19) 0.49821(7) 0.35885(13) 0.0205(3) Uani 1 1 d . . . . .
C1 C 0.51990(19) 0.52447(8) 0.46116(13) 0.0208(3) Uani 1 1 d . . . . .
C11 C 0.63078(19) 0.53631(8) 0.26690(13) 0.0218(3) Uani 1 1 d . . . . .
H11 H 0.624064 0.586473 0.266979 0.026 Uiso 1 1 calc R U . . .
C3 C 0.60177(19) 0.42213(8) 0.36094(12) 0.0205(3) Uani 1 1 d . . . . .
C12 C 0.7246(2) 0.34803(8) 0.60443(13) 0.0234(3) Uani 1 1 d . . . . .
H12 H 0.672353 0.332009 0.673476 0.028 Uiso 1 1 calc R U . . .
C6 C 0.7444(2) 0.38957(8) 0.07432(14) 0.0266(3) Uani 1 1 d . . . . .
H6 H 0.753120 0.339455 0.074523 0.032 Uiso 1 1 calc R U . . .
C15 C 0.3139(2) 0.33589(8) 0.44704(13) 0.0228(3) Uani 1 1 d . . . . .
H15 H 0.269473 0.326296 0.521995 0.027 Uiso 1 1 calc R U . . .
C9 C 0.7248(2) 0.53787(8) 0.07259(13) 0.0248(3) Uani 1 1 d . . . . .
H9 H 0.720319 0.588074 0.071387 0.030 Uiso 1 1 calc R U . . .
C8 C 0.7694(2) 0.50176(9) -0.02159(14) 0.0277(3) Uani 1 1 d . . . . .
H8 H 0.793954 0.527199 -0.088083 0.033 Uiso 1 1 calc R U . . .
C7 C 0.7789(2) 0.42742(9) -0.02032(14) 0.0289(3) Uani 1 1 d . . . . .
H7 H 0.809639 0.403238 -0.086144 0.035 Uiso 1 1 calc R U . . .
C17 C 0.3472(2) 0.26490(9) 0.39215(18) 0.0370(4) Uani 1 1 d . . . . .
H17A H 0.404436 0.272735 0.323721 0.055 Uiso 1 1 calc R U . . .
H17B H 0.225277 0.240236 0.363610 0.055 Uiso 1 1 calc R U . . .
H17C H 0.433303 0.236110 0.453859 0.055 Uiso 1 1 calc R U . . .
C14 C 0.8782(2) 0.40373(9) 0.65283(16) 0.0330(4) Uani 1 1 d . . . . .
H14A H 0.924486 0.422949 0.585445 0.049 Uiso 1 1 calc R U . . .
H14B H 0.984319 0.381905 0.712282 0.049 Uiso 1 1 calc R U . . .
H14C H 0.823904 0.441985 0.691745 0.049 Uiso 1 1 calc R U . . .
C13 C 0.8095(3) 0.28355(9) 0.55549(16) 0.0375(4) Uani 1 1 d . . . . .
H13A H 0.720354 0.243801 0.546782 0.056 Uiso 1 1 calc R U . . .
H13B H 0.930337 0.270619 0.612143 0.056 Uiso 1 1 calc R U . . .
H13C H 0.832212 0.294971 0.476224 0.056 Uiso 1 1 calc R U . . .
C16 C 0.1586(2) 0.37869(9) 0.36006(18) 0.0383(4) Uani 1 1 d . . . . .
H16A H 0.130133 0.421297 0.401327 0.057 Uiso 1 1 calc R U . . .
H16B H 0.043095 0.349885 0.334510 0.057 Uiso 1 1 calc R U . . .
H16C H 0.203207 0.392283 0.288673 0.057 Uiso 1 1 calc R U . . .

loop_
_atom_site_aniso_label
_atom_site_aniso_U_11
_atom_site_aniso_U_22
_atom_site_aniso_U_33
_atom_site_aniso_U_23
_atom_site_aniso_U_13
_atom_site_aniso_U_12
Cl1 0.0287(2) 0.0196(2) 0.0284(2) 0.00425(12) 0.00572(14) -0.00128(12)
P1 0.0209(2) 0.0179(2) 0.0187(2) -0.00012(12) 0.00519(14) -0.00010(12)
C5 0.0204(7) 0.0248(8) 0.0214(7) -0.0003(5) 0.0057(5) 0.0010(5)
C4 0.0216(7) 0.0213(7) 0.0235(7) -0.0002(5) 0.0049(6) 0.0010(5)
C10 0.0182(6) 0.0249(8) 0.0224(7) 0.0007(5) 0.0033(5) -0.0009(5)
C2 0.0190(6) 0.0212(7) 0.0208(7) -0.0014(5) 0.0039(5) -0.0001(5)
C1 0.0205(7) 0.0210(7) 0.0202(7) -0.0006(5) 0.0039(5) -0.0003(5)
C11 0.0207(7) 0.0207(7) 0.0233(7) 0.0005(5) 0.0042(6) -0.0013(5)
C3 0.0198(6) 0.0211(7) 0.0203(7) 0.0012(5) 0.0042(5) -0.0007(5)
C12 0.0249(7) 0.0239(7) 0.0208(7) 0.0026(6) 0.0043(5) 0.0016(6)
C6 0.0284(8) 0.0275(8) 0.0251(8) -0.0008(6) 0.0086(6) 0.0029(6)
C15 0.0231(7) 0.0225(7) 0.0231(7) -0.0003(6) 0.0064(5) -0.0038(6)
C9 0.0237(7) 0.0263(8) 0.0243(7) 0.0026(6) 0.0056(6) -0.0017(6)
C8 0.0262(8) 0.0345(9) 0.0232(7) 0.0039(6) 0.0078(6) -0.0005(6)
C7 0.0315(8) 0.0335(9) 0.0239(7) -0.0014(6) 0.0108(6) 0.0024(6)
C17 0.0346(9) 0.0281(9) 0.0492(10) -0.0134(7) 0.0122(8) -0.0070(7)
C14 0.0282(8) 0.0319(9) 0.0339(8) 0.0011(7) -0.0015(6) -0.0007(7)
C13 0.0377(9) 0.0338(9) 0.0355(9) -0.0048(7) -0.0014(7) 0.0133(7)
C16 0.0262(8) 0.0325(9) 0.0497(11) 0.0079(8) -0.0029(7) -0.0039(7)

_geom_special_details            
;
 All esds (except the esd in the dihedral angle between two l.s. planes)
 are estimated using the full covariance matrix.  The cell esds are taken
 into account individually in the estimation of esds in distances, angles
 and torsion angles; correlations between esds in cell parameters are only
 used when they are defined by crystal symmetry.  An approximate (isotropic)
 treatment of cell esds is used for estimating esds involving l.s. planes.
;
loop_
_geom_bond_atom_site_label_1
_geom_bond_atom_site_label_2
_geom_bond_distance
_geom_bond_site_symmetry_2
_geom_bond_publ_flag
P1 C1 1.8052(15) 3_666 ?
P1 C3 1.7959(14) . ?
P1 C12 1.8252(14) . ?
P1 C15 1.8173(14) . ?
C5 C4 1.424(2) . ?
C5 C10 1.426(2) . ?
C5 C6 1.418(2) . ?
C4 H4 0.9500 . ?
C4 C3 1.369(2) . ?
C10 C11 1.419(2) . ?
C10 C9 1.417(2) . ?
C2 C1 1.458(2) . ?
C2 C11 1.369(2) . ?
C2 C3 1.442(2) . ?
C1 C1 1.359(3) 3_666 ?
C11 H11 0.9500 . ?
C12 H12 1.0000 . ?
C12 C14 1.532(2) . ?
C12 C13 1.532(2) . ?
C6 H6 0.9500 . ?
C6 C7 1.367(2) . ?
C15 H15 1.0000 . ?
C15 C17 1.525(2) . ?
C15 C16 1.532(2) . ?
C9 H9 0.9500 . ?
C9 C8 1.375(2) . ?
C8 H8 0.9500 . ?
C8 C7 1.408(2) . ?
C7 H7 0.9500 . ?
C17 H17A 0.9800 . ?
C17 H17B 0.9800 . ?
C17 H17C 0.9800 . ?
C14 H14A 0.9800 . ?
C14 H14B 0.9800 . ?
C14 H14C 0.9800 . ?
C13 H13A 0.9800 . ?
C13 H13B 0.9800 . ?
C13 H13C 0.9800 . ?
C16 H16A 0.9800 . ?
C16 H16B 0.9800 . ?
C16 H16C 0.9800 . ?

loop_
_geom_angle_atom_site_label_1
_geom_angle_atom_site_label_2
_geom_angle_atom_site_label_3
_geom_angle
_geom_angle_site_symmetry_1
_geom_angle_site_symmetry_3
_geom_angle_publ_flag
C1 P1 C12 110.08(7) 3_666 . ?
C1 P1 C15 110.79(7) 3_666 . ?
C3 P1 C1 92.61(7) . 3_666 ?
C3 P1 C12 113.80(7) . . ?
C3 P1 C15 112.11(7) . . ?
C15 P1 C12 115.22(7) . . ?
C4 C5 C10 119.92(13) . . ?
C6 C5 C4 120.73(14) . . ?
C6 C5 C10 119.34(13) . . ?
C5 C4 H4 120.4 . . ?
C3 C4 C5 119.17(13) . . ?
C3 C4 H4 120.4 . . ?
C11 C10 C5 119.84(13) . . ?
C9 C10 C5 119.02(13) . . ?
C9 C10 C11 121.11(14) . . ?
C11 C2 C1 128.08(13) . . ?
C11 C2 C3 120.62(13) . . ?
C3 C2 C1 111.28(12) . . ?
C2 C1 P1 133.50(11) . 3_666 ?
C1 C1 P1 109.42(14) 3_666 3_666 ?
C1 C1 C2 117.06(17) 3_666 . ?
C10 C11 H11 120.2 . . ?
C2 C11 C10 119.53(13) . . ?
C2 C11 H11 120.2 . . ?
C4 C3 P1 129.42(11) . . ?
C4 C3 C2 120.90(13) . . ?
C2 C3 P1 109.60(10) . . ?
P1 C12 H12 108.0 . . ?
C14 C12 P1 109.31(10) . . ?
C14 C12 H12 108.0 . . ?
C14 C12 C13 110.92(13) . . ?
C13 C12 P1 112.47(10) . . ?
C13 C12 H12 108.0 . . ?
C5 C6 H6 120.0 . . ?
C7 C6 C5 120.06(14) . . ?
C7 C6 H6 120.0 . . ?
P1 C15 H15 107.8 . . ?
C17 C15 P1 112.18(11) . . ?
C17 C15 H15 107.8 . . ?
C17 C15 C16 111.50(14) . . ?
C16 C15 P1 109.45(10) . . ?
C16 C15 H15 107.8 . . ?
C10 C9 H9 119.9 . . ?
C8 C9 C10 120.12(14) . . ?
C8 C9 H9 119.9 . . ?
C9 C8 H8 119.7 . . ?
C9 C8 C7 120.58(14) . . ?
C7 C8 H8 119.7 . . ?
C6 C7 C8 120.88(14) . . ?
C6 C7 H7 119.6 . . ?
C8 C7 H7 119.6 . . ?
C15 C17 H17A 109.5 . . ?
C15 C17 H17B 109.5 . . ?
C15 C17 H17C 109.5 . . ?
H17A C17 H17B 109.5 . . ?
H17A C17 H17C 109.5 . . ?
H17B C17 H17C 109.5 . . ?
C12 C14 H14A 109.5 . . ?
C12 C14 H14B 109.5 . . ?
C12 C14 H14C 109.5 . . ?
H14A C14 H14B 109.5 . . ?
H14A C14 H14C 109.5 . . ?
H14B C14 H14C 109.5 . . ?
C12 C13 H13A 109.5 . . ?
C12 C13 H13B 109.5 . . ?
C12 C13 H13C 109.5 . . ?
H13A C13 H13B 109.5 . . ?
H13A C13 H13C 109.5 . . ?
H13B C13 H13C 109.5 . . ?
C15 C16 H16A 109.5 . . ?
C15 C16 H16B 109.5 . . ?
C15 C16 H16C 109.5 . . ?
H16A C16 H16B 109.5 . . ?
H16A C16 H16C 109.5 . . ?
H16B C16 H16C 109.5 . . ?

loop_
_geom_torsion_atom_site_label_1
_geom_torsion_atom_site_label_2
_geom_torsion_atom_site_label_3
_geom_torsion_atom_site_label_4
_geom_torsion
_geom_torsion_site_symmetry_1
_geom_torsion_site_symmetry_2
_geom_torsion_site_symmetry_3
_geom_torsion_site_symmetry_4
_geom_torsion_publ_flag
C5 C4 C3 P1 176.59(11) . . . . ?
C5 C4 C3 C2 -0.1(2) . . . . ?
C5 C10 C11 C2 -0.2(2) . . . . ?
C5 C10 C9 C8 0.9(2) . . . . ?
C5 C6 C7 C8 0.9(2) . . . . ?
C4 C5 C10 C11 -1.2(2) . . . . ?
C4 C5 C10 C9 -179.26(13) . . . . ?
C4 C5 C6 C7 178.36(14) . . . . ?
C10 C5 C4 C3 1.3(2) . . . . ?
C10 C5 C6 C7 -0.8(2) . . . . ?
C10 C9 C8 C7 -0.8(2) . . . . ?
C1 P1 C3 C4 -176.27(14) 3_666 . . . ?
C1 P1 C3 C2 0.70(10) 3_666 . . . ?
C1 P1 C12 C14 -41.09(12) 3_666 . . . ?
C1 P1 C12 C13 -164.75(12) 3_666 . . . ?
C1 P1 C15 C17 173.51(11) 3_666 . . . ?
C1 P1 C15 C16 49.20(13) 3_666 . . . ?
C1 C2 C11 C10 -176.66(13) . . . . ?
C1 C2 C3 P1 -0.22(14) . . . . ?
C1 C2 C3 C4 177.06(12) . . . . ?
C11 C10 C9 C8 -177.11(13) . . . . ?
C11 C2 C1 P1 -0.9(2) . . . 3_666 ?
C11 C2 C1 C1 177.63(16) . . . 3_666 ?
C11 C2 C3 P1 -178.61(11) . . . . ?
C11 C2 C3 C4 -1.3(2) . . . . ?
C3 P1 C12 C14 61.28(12) . . . . ?
C3 P1 C12 C13 -62.38(13) . . . . ?
C3 P1 C15 C17 71.57(13) . . . . ?
C3 P1 C15 C16 -52.74(13) . . . . ?
C3 C2 C1 P1 -179.15(11) . . . 3_666 ?
C3 C2 C1 C1 -0.6(2) . . . 3_666 ?
C3 C2 C11 C10 1.4(2) . . . . ?
C12 P1 C3 C4 70.42(15) . . . . ?
C12 P1 C3 C2 -112.61(10) . . . . ?
C12 P1 C15 C17 -60.71(14) . . . . ?
C12 P1 C15 C16 174.98(11) . . . . ?
C6 C5 C4 C3 -177.79(13) . . . . ?
C6 C5 C10 C11 177.91(13) . . . . ?
C6 C5 C10 C9 -0.1(2) . . . . ?
C15 P1 C3 C4 -62.56(15) . . . . ?
C15 P1 C3 C2 114.41(10) . . . . ?
C15 P1 C12 C14 -167.23(10) . . . . ?
C15 P1 C12 C13 69.11(13) . . . . ?
C9 C10 C11 C2 177.81(13) . . . . ?
C9 C8 C7 C6 -0.1(2) . . . . ?

_shelx_res_file                  
;
TITL ba_jm83_a.res in P2(1)/n
    ba_jm83.res
    created by SHELXL-2019/3 at 12:25:42 on 10-Feb-2025
REM SHELXT solution in P2(1)/n: R1 0.084, Rweak 0.005, Alpha 0.022
REM <I/s> 0.668 for 101 systematic absences, Orientation as input
REM Formula found by SHELXT: C17 P Cl
CELL 1.54184 7.2439 18.9138 11.3754 90 104.406 90
ZERR 2 0.0001 0.0002 0.0001 0 0.001 0
LATT 1
SYMM 0.5-X,0.5+Y,0.5-Z
SFAC C H Cl P
UNIT 68 80 4 4

L.S. 4 0 0
PLAN  4
SIZE 0.05 0.09 0.13
TEMP -153.1(10)
CONF
list 4
MORE -1
BOND $H
fmap 2 53
acta
REM <olex2.extras>
REM <HklSrc "%.\\ba_jm83.hkl">
REM </olex2.extras>

WGHT    0.052500    0.660400
FVAR       4.98647
CL1   3    0.662771    0.718052    0.251041    11.00000    0.02874    0.01958 =
         0.02841    0.00425    0.00572   -0.00128
P1    4    0.530487    0.388294    0.490450    11.00000    0.02094    0.01794 =
         0.01866   -0.00012    0.00519   -0.00010
C5    1    0.695710    0.425051    0.172248    11.00000    0.02038    0.02483 =
         0.02136   -0.00034    0.00566    0.00104
C4    1    0.654582    0.386287    0.269991    11.00000    0.02157    0.02130 =
         0.02351   -0.00021    0.00486    0.00104
AFIX  43
H4    2    0.663687    0.336174    0.272052    11.00000   -1.20000
AFIX   0
C10   1    0.685534    0.500349    0.171431    11.00000    0.01822    0.02491 =
         0.02241    0.00068    0.00335   -0.00093
C2    1    0.587715    0.498215    0.358852    11.00000    0.01904    0.02121 =
         0.02081   -0.00142    0.00386   -0.00013
C1    1    0.519898    0.524469    0.461160    11.00000    0.02050    0.02099 =
         0.02015   -0.00061    0.00387   -0.00035
C11   1    0.630779    0.536311    0.266897    11.00000    0.02074    0.02072 =
         0.02335    0.00045    0.00421   -0.00127
AFIX  43
H11   2    0.624064    0.586473    0.266979    11.00000   -1.20000
AFIX   0
C3    1    0.601766    0.422132    0.360940    11.00000    0.01978    0.02108 =
         0.02030    0.00117    0.00423   -0.00073
C12   1    0.724617    0.348027    0.604428    11.00000    0.02488    0.02392 =
         0.02075    0.00256    0.00426    0.00163
AFIX  13
H12   2    0.672353    0.332009    0.673476    11.00000   -1.20000
AFIX   0
C6    1    0.744425    0.389574    0.074323    11.00000    0.02840    0.02746 =
         0.02509   -0.00082    0.00864    0.00295
AFIX  43
H6    2    0.753120    0.339455    0.074523    11.00000   -1.20000
AFIX   0
C15   1    0.313880    0.335895    0.447036    11.00000    0.02307    0.02248 =
         0.02307   -0.00034    0.00639   -0.00383
AFIX  13
H15   2    0.269473    0.326296    0.521995    11.00000   -1.20000
AFIX   0
C9    1    0.724797    0.537875    0.072587    11.00000    0.02369    0.02627 =
         0.02435    0.00257    0.00564   -0.00171
AFIX  43
H9    2    0.720319    0.588074    0.071387    11.00000   -1.20000
AFIX   0
C8    1    0.769363    0.501760   -0.021585    11.00000    0.02621    0.03448 =
         0.02321    0.00390    0.00777   -0.00052
AFIX  43
H8    2    0.793954    0.527199   -0.088083    11.00000   -1.20000
AFIX   0
C7    1    0.778870    0.427421   -0.020325    11.00000    0.03146    0.03351 =
         0.02386   -0.00137    0.01083    0.00239
AFIX  43
H7    2    0.809639    0.403238   -0.086144    11.00000   -1.20000
AFIX   0
C17   1    0.347202    0.264899    0.392152    11.00000    0.03460    0.02809 =
         0.04923   -0.01344    0.01223   -0.00703
AFIX 137
H17A  2    0.404436    0.272735    0.323721    11.00000   -1.50000
H17B  2    0.225277    0.240236    0.363610    11.00000   -1.50000
H17C  2    0.433303    0.236110    0.453859    11.00000   -1.50000
AFIX   0
C14   1    0.878154    0.403731    0.652833    11.00000    0.02823    0.03188 =
         0.03392    0.00108   -0.00152   -0.00068
AFIX 137
H14A  2    0.924486    0.422949    0.585445    11.00000   -1.50000
H14B  2    0.984319    0.381905    0.712282    11.00000   -1.50000
H14C  2    0.823904    0.441985    0.691745    11.00000   -1.50000
AFIX   0
C13   1    0.809525    0.283549    0.555488    11.00000    0.03774    0.03378 =
         0.03550   -0.00476   -0.00143    0.01328
AFIX 137
H13A  2    0.720354    0.243801    0.546782    11.00000   -1.50000
H13B  2    0.930337    0.270619    0.612143    11.00000   -1.50000
H13C  2    0.832212    0.294971    0.476224    11.00000   -1.50000
AFIX   0
C16   1    0.158598    0.378693    0.360055    11.00000    0.02616    0.03252 =
         0.04973    0.00792   -0.00293   -0.00387
AFIX 137
H16A  2    0.130133    0.421297    0.401327    11.00000   -1.50000
H16B  2    0.043095    0.349885    0.334510    11.00000   -1.50000
H16C  2    0.203207    0.392283    0.288673    11.00000   -1.50000
AFIX   0
HKLF 4


REM  ba_jm83_a.res in P2(1)/n
REM wR2 = 0.0908, GooF = S = 1.092, Restrained GooF = 1.092 for all data
REM R1 = 0.0338 for 2795 Fo > 4sig(Fo) and 0.0344 for all 2892 data
REM 176 parameters refined using 0 restraints

END

WGHT      0.0527      0.6598

REM Highest difference peak  0.186,  deepest hole -0.433,  1-sigma level  0.060
Q1    1   0.6065  0.4633  0.3560  11.00000  0.05    0.19
Q2    1   0.5500  0.5176  0.4131  11.00000  0.05    0.16
Q3    1   0.5829  0.3236  0.6582  11.00000  0.05    0.16
Q4    1   0.6785  0.4624  0.1660  11.00000  0.05    0.16
;
_shelx_res_checksum              44819
_olex2_submission_special_instructions 'No special instructions were received'
_oxdiff_exptl_absorpt_empirical_details 
;
Empirical correction (ABSPACK) includes:
- Absorption correction using spherical harmonics
- Frame scaling
- Detector area scaling
;
####################################################################### 
# 
# This file contains crystal structure data downloaded from the 
# Cambridge Structural Database (CSD) hosted by the Cambridge 
# Crystallographic Data Centre (CCDC).
# 
# Full information about CCDC data access policies and citation 
# guidelines are available at http://www.ccdc.cam.ac.uk/access/V1 
# 
# Audit and citation data items may have been added by the CCDC. 
# Please retain this information to preserve the provenance of 
# this file and to allow appropriate attribution of the data. 
# 
#######################################################################

data_cmpd_4cAnth_ba_ss7
_database_code_depnum_ccdc_archive 'CCDC 2431379'
loop_
_audit_author_name
_audit_author_address
'Joachim Ballmann'
;University of Heidelberg
Germany
;
_audit_update_record             
;
2025-03-14 deposited with the CCDC.	2025-09-29 downloaded from the CCDC.
;
_audit_creation_date             2023-07-20
_audit_creation_method           
;
Olex2 1.5
(compiled 2023.03.06 svn.rbb2c1857 for OlexSys, GUI svn.r6748)
;
_shelx_SHELXL_version_number     2018/3
loop_
_audit_author_email
joachim.ballmann@uni-heidelberg.de
_chemical_name_systematic        ?
_chemical_name_common            ?
_chemical_formula_moiety         'C42 H44 P2, 2(C H4 O), 2(Cl)'
_chemical_formula_sum            'C44 H52 Cl2 O2 P2'
_chemical_formula_weight         745.69
_chemical_melting_point          ?
_exptl_crystal_description       irregular
_exptl_crystal_colour            red
_diffrn_ambient_temperature      120(1)
_chemical_oxdiff_formula         C44H52Cl2O2P2
_chemical_oxdiff_usercomment     'ss199, irregular, red'
loop_
_atom_type_symbol
_atom_type_description
_atom_type_scat_dispersion_real
_atom_type_scat_dispersion_imag
_atom_type_scat_source
C C 0.0181 0.0091 'International Tables Vol C Tables 4.2.6.8 and 6.1.1.4'
H H 0.0000 0.0000 'International Tables Vol C Tables 4.2.6.8 and 6.1.1.4'
Cl Cl 0.3639 0.7018 'International Tables Vol C Tables 4.2.6.8 and 6.1.1.4'
O O 0.0492 0.0322 'International Tables Vol C Tables 4.2.6.8 and 6.1.1.4'
P P 0.2955 0.4335 'International Tables Vol C Tables 4.2.6.8 and 6.1.1.4'

_shelx_space_group_comment       
;
The symmetry employed for this shelxl refinement is uniquely defined
by the following loop, which should always be used as a source of
symmetry information in preference to the above space-group names.
They are only intended as comments.
;
_space_group_crystal_system      monoclinic
_space_group_IT_number           14
_space_group_name_H-M_alt        'P 21/n'
_space_group_name_Hall           '-P 2yn'
_chemical_absolute_configuration .
loop_
_space_group_symop_operation_xyz
'x, y, z'
'-x+1/2, y+1/2, -z+1/2'
'-x, -y, -z'
'x-1/2, -y-1/2, z-1/2'

_cell_length_a                   11.48118(8)
_cell_length_b                   13.37430(9)
_cell_length_c                   13.10304(12)
_cell_angle_alpha                90
_cell_angle_beta                 102.6366(8)
_cell_angle_gamma                90
_cell_volume                     1963.27(3)
_cell_formula_units_Z            2
_cell_measurement_reflns_used    41172
_cell_measurement_temperature    120(1)
_cell_measurement_theta_max      70.9380
_cell_measurement_theta_min      4.7720
_shelx_estimated_absorpt_T_max   ?
_shelx_estimated_absorpt_T_min   ?
_exptl_absorpt_coefficient_mu    2.530
_exptl_absorpt_correction_T_max  1.000
_exptl_absorpt_correction_T_min  0.444
_exptl_absorpt_correction_type   gaussian
_exptl_absorpt_process_details   
;
CrysAlisPro 1.171.42.51a (Rigaku Oxford Diffraction, 2022)
Numerical absorption correction based on gaussian integration over
a multifaceted crystal model
Empirical absorption correction using spherical harmonics,
implemented in SCALE3 ABSPACK scaling algorithm.
;
_exptl_absorpt_special_details   ?
_exptl_crystal_colour_primary    red
_exptl_crystal_density_diffrn    1.261
_exptl_crystal_density_meas      ?
_exptl_crystal_density_method    ?
_exptl_crystal_F_000             792
loop_
_exptl_crystal_face_index_h
_exptl_crystal_face_index_k
_exptl_crystal_face_index_l
_exptl_crystal_face_perp_dist
1 8 -2 0.0967
-2 -8 4 0.1095
1 -9 0 0.1035
-5 3 7 0.1072
-6 0 -3 0.0397
6 0 3 0.0560
7 1 2 0.0673
-7 -1 -2 0.0437
1 -1 -8 0.1027
2 2 -8 0.1162
7 -3 0 0.0976
5 -4 4 0.0824
3 -3 6 0.0978
-7 3 2 0.0848
-6 4 -2 0.0683
6 -2 -6 0.1383
2 -4 -8 0.1219
6 3 -6 0.1370
3 2 7 0.0929
6 2 4 0.0685
7 -1 2 0.0650
4 -1 6 0.0830
-6 6 0 0.0827

_exptl_crystal_size_max          0.254
_exptl_crystal_size_mid          0.207
_exptl_crystal_size_min          0.097
_exptl_transmission_factor_max   ?
_exptl_transmission_factor_min   ?
_diffrn_reflns_av_R_equivalents  0.0532
_diffrn_reflns_av_unetI/netI     0.0154
_diffrn_reflns_Laue_measured_fraction_full 0.999
_diffrn_reflns_Laue_measured_fraction_max 0.989
_diffrn_reflns_limit_h_max       13
_diffrn_reflns_limit_h_min       -14
_diffrn_reflns_limit_k_max       16
_diffrn_reflns_limit_k_min       -16
_diffrn_reflns_limit_l_max       15
_diffrn_reflns_limit_l_min       -15
_diffrn_reflns_number            75260
_diffrn_reflns_point_group_measured_fraction_full 0.999
_diffrn_reflns_point_group_measured_fraction_max 0.989
_diffrn_reflns_theta_full        67.684
_diffrn_reflns_theta_max         71.144
_diffrn_reflns_theta_min         4.785
_diffrn_ambient_environment      N~2~
_diffrn_detector                 'CCD plate'
_diffrn_detector_area_resol_mean 7.9621
_diffrn_detector_type            Eos
_diffrn_measured_fraction_theta_full 0.999
_diffrn_measured_fraction_theta_max 0.989
_diffrn_measurement_details      
;
List of Runs (angles in degrees, time in seconds):

  # Type    Start    End  Width  t~exp~   \w     \q     \k     \f   Frames
#--------------------------------------------------------------------------
  1  \w    -21.00  69.00   1.00    1.00    --    0.00  57.00-150.00   90
  2  \w    -69.00  21.00   1.00    1.00    --    0.00 -57.00-150.00   90
  3  \w    -61.00  -6.00   1.00    1.00    --    0.00 132.00 -64.00   55
  4  \w    -70.00  30.00   1.00    1.00    --    0.00 -77.00  90.00  100
  5  \w    -46.00  -6.00   1.00    1.00    --   14.00 130.00 -12.44   40
  6  \w     -2.00  34.00   1.00    5.00    --   34.00  87.00-143.98   36
  7  \w     -2.00  25.00   1.00    5.00    --   38.00  95.00 100.34   27
  8  \w      5.00  32.00   1.00    5.00    --   42.00  90.00 116.09   27
  9  \w      6.00  33.00   1.00    5.00    --   42.00  88.00 -10.05   27
 10  \w     12.00  38.00   1.00    5.00    --   46.00  84.00 -17.96   26
 11  \w     13.00  45.00   1.00    5.00    --   46.00  82.00-106.67   32
 12  \w     12.00  38.00   1.00    5.00    --   46.00  84.00-175.52   26
 13  \w     13.00  40.00   1.00    5.00    --   46.00  83.00  19.30   27
 14  \w     18.00  45.00   1.00    5.00    --   50.00  81.00 131.84   27
 15  \w     19.00  45.00   1.00    5.00    --   50.00  78.00 -25.97   26
 16  \w     18.00  45.00   1.00    5.00    --   50.00  81.00  84.91   27
 17  \w     18.00  45.00   1.00    5.00    --   50.00  80.00 -67.88   27
 18  \w     18.00  45.00   1.00    5.00    --   50.00  81.00  59.14   27
 19  \w     24.00 125.00   1.00    5.00    --   54.49  77.00 120.00  101
 20  \w    -14.00  76.00   1.00    5.00    --   54.49 -57.00  90.00   90
 21  \w     23.00 110.00   1.00    5.00    --   54.49-125.00  60.00   87
 22  \w     24.00 125.00   1.00    5.00    --   54.49  77.00 150.00  101
 23  \w     24.00 125.00   1.00    5.00    --   54.49  77.00   0.00  101
 24  \w     24.00 125.00   1.00    5.00    --   54.49  77.00  30.00  101
 25  \w     24.00 125.00   1.00    5.00    --   54.49  77.00 -30.00  101
 26  \w     24.00 125.00   1.00    5.00    --   54.49  77.00  60.00  101
 27  \w     24.00 125.00   1.00    5.00    --   54.49  77.00-120.00  101
 28  \w      1.00  95.00   1.00    5.00    --   54.49 -99.00-120.00   94
 29  \w     28.00 128.00   1.00    5.00    --   58.00  77.00 -79.52  100
 30  \w     29.00 128.00   1.00    5.00    --   58.00  76.00  73.16   99
 31  \w     31.00 127.00   1.00    5.00    --   58.00  71.00 -16.32   96
 32  \w     31.00 127.00   1.00    5.00    --   58.00  71.00 120.62   96
 33  \w     29.00 128.00   1.00    5.00    --   58.00  76.00-163.21   99
 34  \w     29.00 128.00   1.00    5.00    --   58.00  75.00 179.78   99
 35  \w     33.00 132.00   1.00    5.00    --   62.00  75.00 -80.48   99
 36  \w     33.00 132.00   1.00    5.00    --   62.00  75.00   0.35   99
 37  \w     33.00 132.00   1.00    5.00    --   62.00  76.00-148.20   99
 38  \w     33.00 132.00   1.00    5.00    --   62.00  76.00 158.99   99
 39  \w     33.00 132.00   1.00    5.00    --   62.00  76.00  32.28   99
 40  \w     32.00 132.00   1.00    5.00    --   62.00  77.00-120.94  100
 41  \w     33.00 132.00   1.00    5.00    --   62.00  76.00 123.88   99
 42  \w     32.00 132.00   1.00    5.00    --   62.00  77.00 -69.00  100
 43  \w     37.00 136.00   1.00    5.00    --   66.00  75.00-136.88   99
 44  \w     37.00 136.00   1.00    5.00    --   66.00  76.00 115.16   99
 45  \w     38.00 136.00   1.00    5.00    --   66.00  74.00 -67.00   98
 46  \w     36.00 136.00   1.00    5.00    --   66.00  77.00 -86.43  100
 47  \w     44.00 139.00   1.00    5.00    --   70.00  70.00 -39.37   95
 48  \w     42.00 140.00   1.00    5.00    --   70.00  74.00 -13.01   98
 49  \w     42.00 139.00   1.00    5.00    --   70.00  73.00  29.87   97
 50  \w     45.00 138.00   1.00    5.00    --   70.00  69.00 175.79   93
 51  \w     41.00 140.00   1.00    5.00    --   70.00  75.00  -3.62   99
 52  \w     40.00 140.00   1.00    5.00    --   70.00  77.00  79.76  100
 53  \w     50.00 142.00   1.00    5.00    --   74.00  68.00  57.17   92
 54  \w     48.00 143.00   1.00    5.00    --   74.00  70.00 -29.11   95
 55  \w     49.00 142.00   1.00    5.00    --   74.00  69.00-117.08   93
 56  \w     45.00 144.00   1.00    5.00    --   74.00  76.00 -98.36   99
 57  \w     49.00 148.00   1.00    5.00    --   78.00  76.00  26.10   99
 58  \w     56.00 146.00   1.00    5.00    --   78.00  61.00 -21.76   90
 59  \w     50.00 148.00   1.00    5.00    --   78.00  74.00 137.96   98
 60  \w     49.00 148.00   1.00    5.00    --   78.00  75.00  -4.02   99
 61  \w     48.00 148.00   1.00    5.00    --   78.00  77.00-109.27  100
 62  \w     55.00 145.00   1.00    5.00    --   78.00  64.00  -9.18   90
 63  \w     50.00 147.00   1.00    5.00    --   78.00  73.00-133.51   97
 64  \w     56.00 146.00   1.00    5.00    --   78.00  61.00 -62.31   90
 65  \w     54.00 152.00   1.00   15.00    --   82.00  74.00  30.98   98
 66  \w     59.00 150.00   1.00   15.00    --   82.00  65.00 104.33   91
 67  \w     59.00 150.00   1.00   15.00    --   82.00  66.00 -55.64   91
 68  \w     63.00 153.00   1.00   15.00    --   86.00  64.00-138.10   90
 69  \w     59.00 155.00   1.00   15.00    --   86.00  72.00 -25.88   96
 70  \w     56.00 156.00   1.00   15.00    --   86.00  77.00 164.95  100
 71  \w     58.00 156.00   1.00   15.00    --   86.00  74.00-159.17   98
 72  \w     60.00 160.00   1.00   15.00    --   90.00  77.00  97.04  100
 73  \w     60.00 160.00   1.00   15.00    --   90.00  77.00 156.83  100
 74  \w     62.00 160.00   1.00   15.00    --   90.00  74.00 152.24   98
 75  \w     75.00 169.00   1.00   15.00    --   98.00  48.00  35.30   94
 76  \w     77.00 176.00   1.00   15.00    --  106.00  75.00 130.72   99
 77  \w     83.00 178.00   1.00   15.00    --  108.98  38.00 -30.00   95
 78  \w     86.00 176.00   1.00   15.00    --  108.98  64.00-150.00   90
 79  \w     51.00 131.00   1.00   15.00    --  108.98 -50.00  60.00   80
 80  \w     89.00 176.00   1.00   15.00    --  108.98  64.00 -30.00   87
 81  \w     88.00 113.00   1.00   15.00    --  108.98  64.00  60.00   25
 82  \w     86.00 113.00   1.00   15.00    --  108.98  64.00-180.00   27
 83  \w     37.00  93.00   1.00   15.00    --  108.98 -92.00 -30.00   56
 84  \w    144.00 170.00   1.00   15.00    --  108.98 111.00 -30.00   26
 85  \w     37.00  80.00   1.00   15.00    --  108.98 -92.00 -90.00   43
 86  \w     87.00 114.00   1.00   15.00    --  108.98  64.00 -60.00   27
 87  \w     37.00 109.00   1.00   15.00    --  108.98 -92.00  90.00   72
 88  \w     86.00 112.00   1.00   15.00    --  108.98  64.00  90.00   26
 89  \w     80.00 105.00   1.00   15.00    --  108.98  77.00 159.62   25
 90  \w     80.00 107.00   1.00   15.00    --  108.98  77.00 150.00   27
 91  \w     87.00 170.00   1.00   15.00    --  108.98  64.00  30.00   83
 92  \w     87.00 113.00   1.00   15.00    --  108.98  64.00 -90.00   26
 93  \w     79.00 105.00   1.00   15.00    --  108.98  77.00-120.00   26
 94  \w     87.00 175.00   1.00   15.00    --  108.98  64.00 120.00   88
 95  \w     88.00 177.00   1.00   15.00    --  108.98  45.00 -77.05   89
 96  \w    110.00 177.00   1.00   15.00    --  108.98  77.00  60.00   67
 97  \w     80.00 105.00   1.00   15.00    --  108.98  77.00  60.00   25
 98  \w    116.00 178.00   1.00   15.00    --  108.98  77.00   0.00   62
 99  \w     88.00 175.00   1.00   15.00    --  108.98  64.00 150.00   87
100  \w     85.00 110.00   1.00   15.00    --  108.98  38.00  90.00   25
101  \w     79.00 105.00   1.00   15.00    --  108.98  77.00 120.00   26
102  \w     82.00 109.00   1.00   15.00    --  108.98  77.00   0.00   27
103  \w     79.00 106.00   1.00   15.00    --  108.98  77.00-150.00   27
104  \w    127.00 153.00   1.00   15.00    --  108.98  77.00 -60.00   26
105  \w     83.00 110.00   1.00   15.00    --  108.98  77.00 -60.00   27
106  \w     79.00 105.00   1.00   15.00    --  108.98  77.00 -30.00   26
107  \w     96.00 123.00   1.00   15.00    --  108.98  50.00  60.00   27
108  \w     83.00 115.00   1.00   15.00    --  108.98  38.00  30.00   32
109  \w     79.00 106.00   1.00   15.00    --  108.98  77.00 -90.00   27
110  \w     59.00 103.00   1.00   15.00    --  108.98 -92.00-180.00   44
111  \w     79.00 177.00   1.00   15.00    --  108.98  77.00-180.00   98
112  \w     79.00 105.00   1.00   15.00    --  108.98  77.00  30.00   26
113  \w     49.00 113.00   1.00   15.00    --  108.98-111.00  60.00   64
114  \w     86.00 175.00   1.00   15.00    --  108.98  64.00-120.00   89
115  \w    124.00 158.00   1.00   15.00    --  108.98  77.00  90.00   34
116  \w     83.00 121.00   1.00   15.00    --  108.98  77.00  90.00   38
117  \w     62.00  87.00   1.00   15.00    --  108.98-111.00 -90.00   25
;
_diffrn_measurement_device       'four-circle diffractometer'
_diffrn_measurement_device_type  'SuperNova, Dual, Cu at home/near, Eos'
_diffrn_measurement_method       '\w scans'
_diffrn_orient_matrix_type       
'CrysAlisPro convention (1999,Acta A55,543-557)'
_diffrn_orient_matrix_UB_11      0.1202206000
_diffrn_orient_matrix_UB_12      -0.0180583000
_diffrn_orient_matrix_UB_13      0.0770427000
_diffrn_orient_matrix_UB_21      -0.0204235000
_diffrn_orient_matrix_UB_22      -0.1137453000
_diffrn_orient_matrix_UB_23      -0.0102235000
_diffrn_orient_matrix_UB_31      0.0636548000
_diffrn_orient_matrix_UB_32      -0.0024005000
_diffrn_orient_matrix_UB_33      -0.0919960000
_diffrn_radiation_monochromator  mirror
_diffrn_radiation_probe          x-ray
_diffrn_radiation_type           'Cu K\a'
_diffrn_radiation_wavelength     1.54184
_diffrn_source                   'micro-focus sealed X-ray tube'
_diffrn_source_type              'SuperNova (Cu) X-ray Source'
_reflns_Friedel_coverage         0.000
_reflns_Friedel_fraction_full    .
_reflns_Friedel_fraction_max     .
_reflns_number_gt                3602
_reflns_number_total             3759
_reflns_special_details          
;
 Reflections were merged by SHELXL according to the crystal
 class for the calculation of statistics and refinement.
 
 _reflns_Friedel_fraction is defined as the number of unique
 Friedel pairs measured divided by the number that would be
 possible theoretically, ignoring centric projections and
 systematic absences.
;
_reflns_threshold_expression     'I > 2\s(I)'
_computing_cell_refinement       'CrysAlisPro 1.171.42.51a (Rigaku OD, 2022)'
_computing_data_collection       'CrysAlisPro 1.171.42.51a (Rigaku OD, 2022)'
_computing_data_reduction        'CrysAlisPro 1.171.42.51a (Rigaku OD, 2022)'
_computing_molecular_graphics    'Olex2 1.5 (Dolomanov et al., 2009)'
_computing_publication_material  'Olex2 1.5 (Dolomanov et al., 2009)'
_computing_structure_refinement  'SHELXL 2018/3 (Sheldrick, 2015)'
_computing_structure_solution    'SHELXT  (Sheldrick, 2015)'
_refine_diff_density_max         0.429
_refine_diff_density_min         -0.237
_refine_diff_density_rms         0.046
_refine_ls_extinction_coef       0.0020(3)
_refine_ls_extinction_expression Fc^*^=kFc[1+0.001xFc^2^\l^3^/sin(2\q)]^-1/4^
_refine_ls_extinction_method     'SHELXL-2018/3 (Sheldrick 2018)'
_refine_ls_goodness_of_fit_ref   1.149
_refine_ls_hydrogen_treatment    constr
_refine_ls_matrix_type           full
_refine_ls_number_parameters     466
_refine_ls_number_reflns         3759
_refine_ls_number_restraints     611
_refine_ls_R_factor_all          0.0534
_refine_ls_R_factor_gt           0.0516
_refine_ls_restrained_S_all      1.090
_refine_ls_shift/su_max          0.000
_refine_ls_shift/su_mean         0.000
_refine_ls_structure_factor_coef Fsqd
_refine_ls_weighting_details     
'w=1/[\s^2^(Fo^2^)+(0.0488P)^2^+1.4889P] where P=(Fo^2^+2Fc^2^)/3'
_refine_ls_weighting_scheme      calc
_refine_ls_wR_factor_gt          0.1355
_refine_ls_wR_factor_ref         0.1367
_refine_special_details          ?
_olex2_refinement_description    
;
1. Fixed Uiso
 At 1.2 times of:
  All C(H) groups
 At 1.5 times of:
  All C(H,H,H) groups, All O(H) groups
2. Restrained distances
 O1-C22 \\sim O51-C72
 with sigma of 0.02
 C67-C66 \\sim C66-C68
 with sigma of 0.02
 C70-C69 \\sim C69-C71
 with sigma of 0.02
 C18-C16 \\sim C16-C17
 with sigma of 0.02
 C20-C19 \\sim C19-C21
 with sigma of 0.02
3. Uiso/Uaniso restraints and constraints
C1 \\sim C2 \\sim C3 \\sim C4 \\sim C5 \\sim C6 \\sim C7 \\sim C8 \\sim C9
\\sim C10 \\sim C11 \\sim C12 \\sim C13 \\sim C14 \\sim C15 \\sim C16 \\sim C17
\\sim C18 \\sim C19 \\sim C20 \\sim C21 \\sim C51 \\sim C52 \\sim C53 \\sim C54
\\sim C55 \\sim C56 \\sim C57 \\sim C58 \\sim C59 \\sim C60 \\sim C61 \\sim C62
\\sim C63 \\sim C64 \\sim C65 \\sim C66 \\sim C67 \\sim C68 \\sim C69 \\sim C70
\\sim C71: within 2A with sigma of 0.01 and sigma for terminal atoms of 0.02
within 2A
O1 \\sim O51 \\sim C22 \\sim C72: within 2A with sigma of 0.01 and sigma for
terminal atoms of 0.02 within 2A
4. Others
 Sof(Cl51)=Sof(P51)=Sof(C51)=Sof(C52)=Sof(C53)=Sof(H53)=Sof(C54)=Sof(C55)=
 Sof(H55)=Sof(C56)=Sof(C57)=Sof(H57)=Sof(C58)=Sof(H58)=Sof(C59)=Sof(H59)=
 Sof(C60)=Sof(H60)=Sof(C61)=Sof(C62)=Sof(H62)=Sof(C63)=Sof(C64)=Sof(H64)=
 Sof(C65)=Sof(C66)=Sof(H66)=Sof(C67)=Sof(H67A)=Sof(H67B)=Sof(H67C)=Sof(C68)=
 Sof(H68A)=Sof(H68B)=Sof(H68C)=Sof(C69)=Sof(H69)=Sof(C70)=Sof(H70A)=Sof(H70B)=
 Sof(H70C)=Sof(C71)=Sof(H71A)=Sof(H71B)=Sof(H71C)=1-FVAR(1)
 Sof(Cl1)=Sof(P1)=Sof(C1)=Sof(C2)=Sof(C3)=Sof(H3)=Sof(C4)=Sof(C5)=Sof(H5)=
 Sof(C6)=Sof(C7)=Sof(H7)=Sof(C8)=Sof(H8)=Sof(C9)=Sof(H9)=Sof(C10)=Sof(H10)=
 Sof(C11)=Sof(C12)=Sof(H12)=Sof(C13)=Sof(C14)=Sof(H14)=Sof(C15)=Sof(C16)=
 Sof(H16)=Sof(C17)=Sof(H17A)=Sof(H17B)=Sof(H17C)=Sof(C18)=Sof(H18A)=Sof(H18B)=
 Sof(H18C)=Sof(C19)=Sof(H19)=Sof(C20)=Sof(H20A)=Sof(H20B)=Sof(H20C)=Sof(C21)=
 Sof(H21A)=Sof(H21B)=Sof(H21C)=FVAR(1)
 Sof(O51)=Sof(H51)=Sof(C72)=Sof(H72A)=Sof(H72B)=Sof(H72C)=1-FVAR(2)
 Sof(O1)=Sof(H1)=Sof(C22)=Sof(H22A)=Sof(H22B)=Sof(H22C)=FVAR(2)
5.a Ternary CH refined with riding coordinates:
 C16(H16), C19(H19), C66(H66), C69(H69)
5.b Aromatic/amide H refined with riding coordinates:
 C3(H3), C5(H5), C7(H7), C8(H8), C9(H9), C10(H10), C12(H12), C14(H14),
 C53(H53), C55(H55), C57(H57), C58(H58), C59(H59), C60(H60), C62(H62), C64(H64)
5.c Idealised Me refined as rotating group:
 C17(H17A,H17B,H17C), C18(H18A,H18B,H18C), C20(H20A,H20B,H20C), C21(H21A,H21B,
 H21C), C67(H67A,H67B,H67C), C68(H68A,H68B,H68C), C70(H70A,H70B,H70C), C71(H71A,
 H71B,H71C), C22(H22A,H22B,H22C), C72(H72A,H72B,H72C)
5.d Idealised tetrahedral OH refined as rotating group:
 O1(H1), O51(H51)
;
_atom_sites_solution_hydrogens   geom
_atom_sites_solution_primary     dual
_atom_sites_solution_secondary   ?
loop_
_atom_site_label
_atom_site_type_symbol
_atom_site_fract_x
_atom_site_fract_y
_atom_site_fract_z
_atom_site_U_iso_or_equiv
_atom_site_adp_type
_atom_site_occupancy
_atom_site_site_symmetry_order
_atom_site_calc_flag
_atom_site_refinement_flags_posn
_atom_site_refinement_flags_adp
_atom_site_refinement_flags_occupancy
_atom_site_disorder_assembly
_atom_site_disorder_group
Cl1 Cl 0.70946(12) 0.25512(10) 0.24864(12) 0.0467(3) Uani 0.623(2) 1 d . . P A
1
Cl51 Cl 0.74105(19) 0.24095(13) 0.20879(17) 0.0400(5) Uani 0.377(2) 1 d . . P A
2
P1 P 0.59501(7) -0.03269(9) 0.38190(6) 0.0279(3) Uani 0.623(2) 1 d . . P A 1
P51 P 0.39169(12) -0.03326(16) 0.60769(11) 0.0337(5) Uani 0.377(2) 1 d . . P A
2
C1 C 0.5348(3) 0.0327(3) 0.4796(3) 0.0288(7) Uani 0.623(2) 1 d . U P A 1
C2 C 0.5458(8) 0.1345(9) 0.5192(5) 0.0293(14) Uani 0.623(2) 1 d . U P A 1
C3 C 0.6024(3) 0.2141(3) 0.4866(3) 0.0325(7) Uani 0.623(2) 1 d . U P A 1
H3 H 0.641665 0.206772 0.430369 0.039 Uiso 0.623(2) 1 calc R U P A 1
C4 C 0.6023(5) 0.3080(4) 0.5371(5) 0.0346(13) Uani 0.623(2) 1 d . U P A 1
C5 C 0.6579(8) 0.3908(5) 0.5030(8) 0.0360(15) Uani 0.623(2) 1 d . U P A 1
H5 H 0.692678 0.384835 0.443870 0.043 Uiso 0.623(2) 1 calc R U P A 1
C6 C 0.6627(18) 0.4826(9) 0.5556(14) 0.0389(17) Uani 0.623(2) 1 d . U P A 1
C7 C 0.7217(6) 0.5673(4) 0.5235(5) 0.0488(14) Uani 0.623(2) 1 d . U P A 1
H7 H 0.753785 0.563046 0.462651 0.059 Uiso 0.623(2) 1 calc R U P A 1
C8 C 0.7323(5) 0.6543(5) 0.5796(6) 0.0558(13) Uani 0.623(2) 1 d . U P A 1
H8 H 0.773522 0.709512 0.558526 0.067 Uiso 0.623(2) 1 calc R U P A 1
C9 C 0.6819(5) 0.6629(4) 0.6693(6) 0.0525(17) Uani 0.623(2) 1 d . U P A 1
H9 H 0.691582 0.723355 0.708247 0.063 Uiso 0.623(2) 1 calc R U P A 1
C10 C 0.6206(5) 0.5863(5) 0.7000(6) 0.0463(14) Uani 0.623(2) 1 d . U P A 1
H10 H 0.585021 0.593512 0.758572 0.056 Uiso 0.623(2) 1 calc R U P A 1
C11 C 0.6099(13) 0.4929(11) 0.6420(14) 0.0389(18) Uani 0.623(2) 1 d . U P A 1
C12 C 0.5491(9) 0.4106(5) 0.6741(6) 0.0406(15) Uani 0.623(2) 1 d . U P A 1
H12 H 0.510920 0.418094 0.731087 0.049 Uiso 0.623(2) 1 calc R U P A 1
C13 C 0.5444(5) 0.3184(5) 0.6230(4) 0.0342(11) Uani 0.623(2) 1 d . U P A 1
C14 C 0.4813(3) 0.2353(3) 0.6531(3) 0.0333(7) Uani 0.623(2) 1 d . U P A 1
H14 H 0.439096 0.241983 0.707490 0.040 Uiso 0.623(2) 1 calc R U P A 1
C15 C 0.4826(3) 0.1461(3) 0.6026(3) 0.0303(7) Uani 0.623(2) 1 d . U P A 1
C16 C 0.7571(10) -0.0499(11) 0.4216(10) 0.0342(19) Uani 0.623(2) 1 d D U P A 1
H16 H 0.776856 -0.114271 0.390388 0.041 Uiso 0.623(2) 1 calc R U P A 1
C17 C 0.8336(15) 0.0307(12) 0.3886(12) 0.072(4) Uani 0.623(2) 1 d D U P A 1
H17A H 0.803324 0.046349 0.314509 0.108 Uiso 0.623(2) 1 calc R U P A 1
H17B H 0.916182 0.007049 0.399363 0.108 Uiso 0.623(2) 1 calc R U P A 1
H17C H 0.830866 0.090894 0.430672 0.108 Uiso 0.623(2) 1 calc R U P A 1
C18 C 0.7889(11) -0.0624(13) 0.5411(9) 0.062(3) Uani 0.623(2) 1 d D U P A 1
H18A H 0.778495 0.001697 0.574378 0.093 Uiso 0.623(2) 1 calc R U P A 1
H18B H 0.872091 -0.084126 0.563350 0.093 Uiso 0.623(2) 1 calc R U P A 1
H18C H 0.736337 -0.112549 0.561887 0.093 Uiso 0.623(2) 1 calc R U P A 1
C19 C 0.5494(11) 0.0293(10) 0.2587(12) 0.035(2) Uani 0.623(2) 1 d D U P A 1
H19 H 0.602601 0.088521 0.258768 0.042 Uiso 0.623(2) 1 calc R U P A 1
C20 C 0.565(2) -0.0402(15) 0.1694(13) 0.048(3) Uani 0.623(2) 1 d D U P A 1
H20A H 0.645099 -0.069011 0.185516 0.072 Uiso 0.623(2) 1 calc R U P A 1
H20B H 0.553300 -0.001889 0.104180 0.072 Uiso 0.623(2) 1 calc R U P A 1
H20C H 0.505423 -0.093950 0.161421 0.072 Uiso 0.623(2) 1 calc R U P A 1
C21 C 0.4206(11) 0.0673(8) 0.2439(7) 0.0374(16) Uani 0.623(2) 1 d D U P A 1
H21A H 0.368817 0.012317 0.255934 0.056 Uiso 0.623(2) 1 calc R U P A 1
H21B H 0.393301 0.092522 0.172442 0.056 Uiso 0.623(2) 1 calc R U P A 1
H21C H 0.417603 0.121248 0.293828 0.056 Uiso 0.623(2) 1 calc R U P A 1
C51 C 0.4861(5) 0.0305(5) 0.5361(5) 0.0351(12) Uani 0.377(2) 1 d . U P A 2
C52 C 0.5314(15) 0.1332(15) 0.5404(11) 0.031(2) Uani 0.377(2) 1 d . U P A 2
C53 C 0.5109(5) 0.2110(5) 0.6013(5) 0.0365(11) Uani 0.377(2) 1 d . U P A 2
H53 H 0.462384 0.201868 0.650790 0.044 Uiso 0.377(2) 1 calc R U P A 2
C54 C 0.5629(9) 0.3065(8) 0.5903(8) 0.0343(17) Uani 0.377(2) 1 d . U P A 2
C55 C 0.5485(14) 0.3853(9) 0.6557(10) 0.038(2) Uani 0.377(2) 1 d . U P A 2
H55 H 0.503219 0.374290 0.707286 0.045 Uiso 0.377(2) 1 calc R U P A 2
C56 C 0.598(2) 0.4804(18) 0.649(2) 0.038(2) Uani 0.377(2) 1 d . U P A 2
C57 C 0.5920(10) 0.5615(8) 0.7151(9) 0.043(2) Uani 0.377(2) 1 d . U P A 2
H57 H 0.546582 0.554784 0.767237 0.052 Uiso 0.377(2) 1 calc R U P A 2
C58 C 0.6497(8) 0.6505(8) 0.7075(7) 0.0447(19) Uani 0.377(2) 1 d . U P A 2
H58 H 0.649695 0.701841 0.757542 0.054 Uiso 0.377(2) 1 calc R U P A 2
C59 C 0.7089(9) 0.6649(7) 0.6249(8) 0.043(2) Uani 0.377(2) 1 d . U P A 2
H59 H 0.745057 0.727780 0.618194 0.051 Uiso 0.377(2) 1 calc R U P A 2
C60 C 0.7155(10) 0.5916(8) 0.5548(8) 0.0421(18) Uani 0.377(2) 1 d . U P A 2
H60 H 0.755699 0.603539 0.499850 0.050 Uiso 0.377(2) 1 calc R U P A 2
C61 C 0.663(3) 0.4979(17) 0.564(2) 0.038(2) Uani 0.377(2) 1 d . U P A 2
C62 C 0.6735(14) 0.4176(9) 0.4990(15) 0.038(2) Uani 0.377(2) 1 d . U P A 2
H62 H 0.713917 0.427670 0.443805 0.045 Uiso 0.377(2) 1 calc R U P A 2
C63 C 0.6278(8) 0.3238(9) 0.5114(7) 0.0344(18) Uani 0.377(2) 1 d . U P A 2
C64 C 0.6464(5) 0.2392(4) 0.4464(5) 0.0355(12) Uani 0.377(2) 1 d . U P A 2
H64 H 0.689377 0.248099 0.392811 0.043 Uiso 0.377(2) 1 calc R U P A 2
C65 C 0.6024(5) 0.1482(5) 0.4625(5) 0.0356(12) Uani 0.377(2) 1 d . U P A 2
C66 C 0.252(2) 0.0308(18) 0.5827(17) 0.048(5) Uani 0.377(2) 1 d D U P A 2
H66 H 0.266643 0.098124 0.616314 0.057 Uiso 0.377(2) 1 calc R U P A 2
C67 C 0.1666(19) -0.0238(18) 0.6362(17) 0.043(3) Uani 0.377(2) 1 d D U P A 2
H67A H 0.159053 -0.093408 0.612487 0.065 Uiso 0.377(2) 1 calc R U P A 2
H67B H 0.088261 0.008690 0.618744 0.065 Uiso 0.377(2) 1 calc R U P A 2
H67C H 0.197266 -0.021908 0.712133 0.065 Uiso 0.377(2) 1 calc R U P A 2
C68 C 0.199(2) 0.0482(19) 0.4658(14) 0.059(5) Uani 0.377(2) 1 d D U P A 2
H68A H 0.258547 0.081485 0.434025 0.088 Uiso 0.377(2) 1 calc R U P A 2
H68B H 0.127971 0.090336 0.457690 0.088 Uiso 0.377(2) 1 calc R U P A 2
H68C H 0.177474 -0.016239 0.431232 0.088 Uiso 0.377(2) 1 calc R U P A 2
C69 C 0.461(2) -0.0481(18) 0.7496(19) 0.040(4) Uani 0.377(2) 1 d D U P A 2
H69 H 0.418710 -0.104288 0.776998 0.048 Uiso 0.377(2) 1 calc R U P A 2
C70 C 0.591(2) -0.078(2) 0.761(2) 0.079(7) Uani 0.377(2) 1 d D U P A 2
H70A H 0.600201 -0.113477 0.697403 0.118 Uiso 0.377(2) 1 calc R U P A 2
H70B H 0.615133 -0.122026 0.821417 0.118 Uiso 0.377(2) 1 calc R U P A 2
H70C H 0.641018 -0.018052 0.770128 0.118 Uiso 0.377(2) 1 calc R U P A 2
C71 C 0.450(3) 0.044(3) 0.814(2) 0.052(6) Uani 0.377(2) 1 d D U P A 2
H71A H 0.503028 0.096314 0.798528 0.078 Uiso 0.377(2) 1 calc R U P A 2
H71B H 0.472850 0.026911 0.888831 0.078 Uiso 0.377(2) 1 calc R U P A 2
H71C H 0.367403 0.067941 0.797663 0.078 Uiso 0.377(2) 1 calc R U P A 2
O1 O -0.0187(2) 0.1957(2) 0.5885(2) 0.0726(9) Uani 0.845(5) 1 d D U P B 1
H1 H 0.045463 0.203538 0.633030 0.109 Uiso 0.845(5) 1 calc R U P B 1
O51 O 0.0514(17) 0.3170(13) 0.5489(13) 0.094(5) Uani 0.155(5) 1 d D U P B 2
H51 H 0.089455 0.308187 0.610657 0.140 Uiso 0.155(5) 1 calc R U P B 2
C22 C -0.0259(5) 0.2666(5) 0.5086(4) 0.0561(13) Uani 0.845(5) 1 d D U P B 1
H22A H -0.069611 0.238110 0.442398 0.084 Uiso 0.845(5) 1 calc R U P B 1
H22B H 0.054810 0.285158 0.502220 0.084 Uiso 0.845(5) 1 calc R U P B 1
H22C H -0.067763 0.326159 0.525440 0.084 Uiso 0.845(5) 1 calc R U P B 1
C72 C -0.049(3) 0.251(3) 0.527(4) 0.076(7) Uani 0.155(5) 1 d D U P B 2
H72A H -0.109800 0.277903 0.469326 0.114 Uiso 0.155(5) 1 calc R U P B 2
H72B H -0.081983 0.243698 0.589254 0.114 Uiso 0.155(5) 1 calc R U P B 2
H72C H -0.023022 0.185070 0.506778 0.114 Uiso 0.155(5) 1 calc R U P B 2

loop_
_atom_site_aniso_label
_atom_site_aniso_U_11
_atom_site_aniso_U_22
_atom_site_aniso_U_33
_atom_site_aniso_U_23
_atom_site_aniso_U_13
_atom_site_aniso_U_12
Cl1 0.0465(6) 0.0467(6) 0.0427(7) 0.0154(5) 0.0004(5) -0.0146(5)
Cl51 0.0513(11) 0.0316(7) 0.0353(10) 0.0059(7) 0.0054(7) -0.0040(6)
P1 0.0255(4) 0.0289(7) 0.0284(4) -0.0034(3) 0.0041(3) -0.0021(3)
P51 0.0252(7) 0.0353(13) 0.0385(8) -0.0074(6) 0.0024(5) 0.0001(6)
C1 0.0254(15) 0.0294(18) 0.0292(16) -0.0040(14) 0.0008(13) -0.0019(13)
C2 0.026(3) 0.0326(19) 0.028(3) -0.003(2) 0.002(2) 0.0000(18)
C3 0.0299(16) 0.0319(18) 0.0335(16) -0.0012(14) 0.0024(13) -0.0041(14)
C4 0.031(2) 0.029(2) 0.040(3) 0.0020(19) -0.0018(19) -0.0058(17)
C5 0.032(3) 0.029(4) 0.043(2) 0.000(3) 0.0000(19) -0.001(2)
C6 0.032(2) 0.029(4) 0.049(3) 0.000(3) -0.007(2) -0.001(3)
C7 0.040(2) 0.031(3) 0.068(3) -0.002(2) -0.003(2) -0.001(2)
C8 0.047(2) 0.032(2) 0.083(4) -0.001(3) 0.002(2) 0.0010(19)
C9 0.048(3) 0.031(2) 0.073(4) -0.008(3) -0.001(3) 0.004(2)
C10 0.042(3) 0.031(3) 0.058(3) -0.008(2) -0.006(2) 0.005(2)
C11 0.032(3) 0.030(4) 0.047(3) -0.001(2) -0.008(2) 0.002(2)
C12 0.038(2) 0.033(3) 0.044(3) -0.008(2) -0.007(2) 0.005(2)
C13 0.031(2) 0.032(2) 0.036(2) -0.006(2) -0.0005(17) 0.0017(16)
C14 0.0311(16) 0.0355(17) 0.0308(16) -0.0066(14) 0.0014(13) 0.0015(13)
C15 0.0272(15) 0.0308(17) 0.0313(16) -0.0044(13) 0.0028(13) -0.0017(12)
C16 0.015(2) 0.048(4) 0.040(3) 0.000(3) 0.0049(19) 0.004(3)
C17 0.048(4) 0.072(7) 0.090(9) 0.030(6) 0.000(5) -0.010(4)
C18 0.029(3) 0.101(6) 0.050(4) 0.017(4) -0.008(3) 0.017(4)
C19 0.027(3) 0.039(4) 0.036(5) 0.005(3) 0.003(3) -0.001(3)
C20 0.060(6) 0.050(5) 0.034(4) -0.004(3) 0.010(3) 0.006(4)
C21 0.032(4) 0.048(3) 0.027(3) 0.005(2) -0.004(2) -0.002(3)
C51 0.022(2) 0.040(3) 0.041(3) -0.004(3) 0.002(2) 0.001(2)
C52 0.025(3) 0.030(3) 0.036(4) -0.003(4) 0.001(3) -0.003(3)
C53 0.033(2) 0.037(3) 0.038(3) -0.007(2) 0.003(2) 0.002(2)
C54 0.030(3) 0.031(3) 0.038(4) -0.005(3) -0.001(3) 0.000(2)
C55 0.035(3) 0.035(5) 0.041(4) -0.003(4) 0.004(3) 0.000(4)
C56 0.037(4) 0.028(4) 0.042(3) -0.004(3) -0.005(3) 0.003(3)
C57 0.046(4) 0.028(4) 0.050(3) -0.001(3) 0.000(3) -0.003(3)
C58 0.053(4) 0.030(3) 0.049(4) -0.007(3) 0.008(3) -0.001(3)
C59 0.046(4) 0.027(3) 0.053(4) -0.006(4) 0.006(3) -0.002(3)
C60 0.041(3) 0.027(4) 0.054(4) -0.007(3) 0.003(3) -0.001(3)
C61 0.033(3) 0.027(4) 0.048(4) -0.005(3) -0.007(3) 0.006(4)
C62 0.032(4) 0.030(5) 0.046(3) -0.001(4) -0.003(3) -0.001(4)
C63 0.027(3) 0.033(3) 0.039(3) -0.002(3) -0.002(3) 0.000(3)
C64 0.027(2) 0.034(3) 0.043(3) -0.006(2) 0.003(2) -0.001(2)
C65 0.025(2) 0.038(3) 0.041(3) -0.005(2) 0.001(2) 0.002(2)
C66 0.043(8) 0.057(9) 0.039(7) -0.019(5) 0.001(5) 0.005(5)
C67 0.023(5) 0.046(6) 0.057(7) -0.004(5) 0.001(4) 0.005(4)
C68 0.047(7) 0.089(9) 0.041(6) -0.027(7) 0.014(5) 0.005(6)
C69 0.048(7) 0.051(9) 0.017(4) 0.006(5) -0.003(4) 0.006(5)
C70 0.046(8) 0.098(12) 0.079(11) -0.006(8) -0.013(6) 0.021(7)
C71 0.047(8) 0.056(7) 0.045(10) 0.009(7) -0.004(7) 0.001(5)
O1 0.0677(16) 0.0743(17) 0.0693(17) 0.0220(14) 0.0010(12) -0.0179(13)
O51 0.110(10) 0.086(8) 0.072(8) 0.009(7) -0.007(7) -0.037(8)
C22 0.054(2) 0.057(3) 0.053(3) 0.0041(19) 0.0019(18) 0.0013(19)
C72 0.092(12) 0.063(11) 0.066(11) -0.011(10) 0.000(10) -0.019(10)

_geom_special_details            
;
 All esds (except the esd in the dihedral angle between two l.s. planes)
 are estimated using the full covariance matrix.  The cell esds are taken
 into account individually in the estimation of esds in distances, angles
 and torsion angles; correlations between esds in cell parameters are only
 used when they are defined by crystal symmetry.  An approximate (isotropic)
 treatment of cell esds is used for estimating esds involving l.s. planes.
;
loop_
_geom_bond_atom_site_label_1
_geom_bond_atom_site_label_2
_geom_bond_distance
_geom_bond_site_symmetry_2
_geom_bond_publ_flag
P1 C1 1.808(4) . ?
P1 C15 1.793(4) 3_656 ?
P1 C16 1.834(12) . ?
P1 C19 1.788(15) . ?
P51 C51 1.797(8) . ?
P51 C65 1.800(7) 3_656 ?
P51 C66 1.78(2) . ?
P51 C69 1.86(2) . ?
C1 C1 1.370(7) 3_656 ?
C1 C2 1.452(12) . ?
C2 C3 1.364(11) . ?
C2 C15 1.446(7) . ?
C3 H3 0.9500 . ?
C3 C4 1.419(7) . ?
C4 C5 1.399(7) . ?
C4 C13 1.434(7) . ?
C5 H5 0.9500 . ?
C5 C6 1.403(13) . ?
C6 C7 1.429(17) . ?
C6 C11 1.40(3) . ?
C7 H7 0.9500 . ?
C7 C8 1.369(7) . ?
C8 H8 0.9500 . ?
C8 C9 1.423(9) . ?
C9 H9 0.9500 . ?
C9 C10 1.353(8) . ?
C10 H10 0.9500 . ?
C10 C11 1.453(17) . ?
C11 C12 1.416(14) . ?
C12 H12 0.9500 . ?
C12 C13 1.398(7) . ?
C13 C14 1.429(7) . ?
C14 H14 0.9500 . ?
C14 C15 1.366(5) . ?
C16 H16 1.0000 . ?
C16 C17 1.512(16) . ?
C16 C18 1.538(15) . ?
C17 H17A 0.9800 . ?
C17 H17B 0.9800 . ?
C17 H17C 0.9800 . ?
C18 H18A 0.9800 . ?
C18 H18B 0.9800 . ?
C18 H18C 0.9800 . ?
C19 H19 1.0000 . ?
C19 C20 1.534(17) . ?
C19 C21 1.535(14) . ?
C20 H20A 0.9800 . ?
C20 H20B 0.9800 . ?
C20 H20C 0.9800 . ?
C21 H21A 0.9800 . ?
C21 H21B 0.9800 . ?
C21 H21C 0.9800 . ?
C51 C51 1.338(13) 3_656 ?
C51 C52 1.47(2) . ?
C52 C53 1.36(2) . ?
C52 C65 1.454(14) . ?
C53 H53 0.9500 . ?
C53 C54 1.431(13) . ?
C54 C55 1.390(12) . ?
C54 C63 1.420(12) . ?
C55 H55 0.9500 . ?
C55 C56 1.41(2) . ?
C56 C57 1.40(3) . ?
C56 C61 1.49(5) . ?
C57 H57 0.9500 . ?
C57 C58 1.376(11) . ?
C58 H58 0.9500 . ?
C58 C59 1.411(12) . ?
C59 H59 0.9500 . ?
C59 C60 1.357(12) . ?
C60 H60 0.9500 . ?
C60 C61 1.41(3) . ?
C61 C62 1.39(2) . ?
C62 H62 0.9500 . ?
C62 C63 1.384(12) . ?
C63 C64 1.459(13) . ?
C64 H64 0.9500 . ?
C64 C65 1.352(9) . ?
C66 H66 1.0000 . ?
C66 C67 1.51(2) . ?
C66 C68 1.54(2) . ?
C67 H67A 0.9800 . ?
C67 H67B 0.9800 . ?
C67 H67C 0.9800 . ?
C68 H68A 0.9800 . ?
C68 H68B 0.9800 . ?
C68 H68C 0.9800 . ?
C69 H69 1.0000 . ?
C69 C70 1.53(3) . ?
C69 C71 1.51(3) . ?
C70 H70A 0.9800 . ?
C70 H70B 0.9800 . ?
C70 H70C 0.9800 . ?
C71 H71A 0.9800 . ?
C71 H71B 0.9800 . ?
C71 H71C 0.9800 . ?
O1 H1 0.8400 . ?
O1 C22 1.402(6) . ?
O51 H51 0.8400 . ?
O51 C72 1.430(19) . ?
C22 H22A 0.9800 . ?
C22 H22B 0.9800 . ?
C22 H22C 0.9800 . ?
C72 H72A 0.9800 . ?
C72 H72B 0.9800 . ?
C72 H72C 0.9800 . ?

loop_
_geom_angle_atom_site_label_1
_geom_angle_atom_site_label_2
_geom_angle_atom_site_label_3
_geom_angle
_geom_angle_site_symmetry_1
_geom_angle_site_symmetry_3
_geom_angle_publ_flag
C1 P1 C16 112.4(5) . . ?
C15 P1 C1 93.02(16) 3_656 . ?
C15 P1 C16 111.1(4) 3_656 . ?
C19 P1 C1 109.5(4) . . ?
C19 P1 C15 116.1(4) . 3_656 ?
C19 P1 C16 113.1(5) . . ?
C51 P51 C65 92.5(3) . 3_656 ?
C51 P51 C69 113.5(8) . . ?
C65 P51 C69 111.3(7) 3_656 . ?
C66 P51 C51 107.3(7) . . ?
C66 P51 C65 116.7(9) . 3_656 ?
C66 P51 C69 113.7(10) . . ?
C1 C1 P1 108.3(4) 3_656 . ?
C1 C1 C2 118.1(5) 3_656 . ?
C2 C1 P1 133.6(4) . . ?
C3 C2 C1 129.0(6) . . ?
C3 C2 C15 120.3(8) . . ?
C15 C2 C1 110.6(7) . . ?
C2 C3 H3 120.1 . . ?
C2 C3 C4 119.8(5) . . ?
C4 C3 H3 120.1 . . ?
C3 C4 C13 120.0(5) . . ?
C5 C4 C3 120.3(7) . . ?
C5 C4 C13 119.7(7) . . ?
C4 C5 H5 119.7 . . ?
C4 C5 C6 120.5(11) . . ?
C6 C5 H5 119.7 . . ?
C5 C6 C7 121.3(14) . . ?
C5 C6 C11 120.3(15) . . ?
C11 C6 C7 118.4(11) . . ?
C6 C7 H7 119.7 . . ?
C8 C7 C6 120.5(8) . . ?
C8 C7 H7 119.7 . . ?
C7 C8 H8 119.7 . . ?
C7 C8 C9 120.5(6) . . ?
C9 C8 H8 119.7 . . ?
C8 C9 H9 119.4 . . ?
C10 C9 C8 121.1(6) . . ?
C10 C9 H9 119.4 . . ?
C9 C10 H10 120.5 . . ?
C9 C10 C11 119.0(8) . . ?
C11 C10 H10 120.5 . . ?
C6 C11 C10 120.3(11) . . ?
C6 C11 C12 119.5(15) . . ?
C12 C11 C10 120.2(13) . . ?
C11 C12 H12 119.6 . . ?
C13 C12 C11 120.8(11) . . ?
C13 C12 H12 119.6 . . ?
C12 C13 C4 119.1(7) . . ?
C12 C13 C14 121.5(6) . . ?
C14 C13 C4 119.4(5) . . ?
C13 C14 H14 120.4 . . ?
C15 C14 C13 119.1(4) . . ?
C15 C14 H14 120.4 . . ?
C2 C15 P1 109.8(5) . 3_656 ?
C14 C15 P1 128.8(3) . 3_656 ?
C14 C15 C2 121.3(6) . . ?
P1 C16 H16 107.4 . . ?
C17 C16 P1 116.5(10) . . ?
C17 C16 H16 107.4 . . ?
C17 C16 C18 110.2(12) . . ?
C18 C16 P1 107.6(8) . . ?
C18 C16 H16 107.4 . . ?
C16 C17 H17A 109.5 . . ?
C16 C17 H17B 109.5 . . ?
C16 C17 H17C 109.5 . . ?
H17A C17 H17B 109.5 . . ?
H17A C17 H17C 109.5 . . ?
H17B C17 H17C 109.5 . . ?
C16 C18 H18A 109.5 . . ?
C16 C18 H18B 109.5 . . ?
C16 C18 H18C 109.5 . . ?
H18A C18 H18B 109.5 . . ?
H18A C18 H18C 109.5 . . ?
H18B C18 H18C 109.5 . . ?
P1 C19 H19 108.0 . . ?
C20 C19 P1 110.4(10) . . ?
C20 C19 H19 108.0 . . ?
C20 C19 C21 111.8(13) . . ?
C21 C19 P1 110.6(8) . . ?
C21 C19 H19 108.0 . . ?
C19 C20 H20A 109.5 . . ?
C19 C20 H20B 109.5 . . ?
C19 C20 H20C 109.5 . . ?
H20A C20 H20B 109.5 . . ?
H20A C20 H20C 109.5 . . ?
H20B C20 H20C 109.5 . . ?
C19 C21 H21A 109.5 . . ?
C19 C21 H21B 109.5 . . ?
C19 C21 H21C 109.5 . . ?
H21A C21 H21B 109.5 . . ?
H21A C21 H21C 109.5 . . ?
H21B C21 H21C 109.5 . . ?
C51 C51 P51 110.1(8) 3_656 . ?
C51 C51 C52 117.5(10) 3_656 . ?
C52 C51 P51 132.4(7) . . ?
C53 C52 C51 129.3(11) . . ?
C53 C52 C65 120.1(14) . . ?
C65 C52 C51 110.5(12) . . ?
C52 C53 H53 120.2 . . ?
C52 C53 C54 119.5(10) . . ?
C54 C53 H53 120.2 . . ?
C55 C54 C53 120.4(11) . . ?
C55 C54 C63 118.5(11) . . ?
C63 C54 C53 121.1(9) . . ?
C54 C55 H55 118.6 . . ?
C54 C55 C56 122.7(18) . . ?
C56 C55 H55 118.6 . . ?
C55 C56 C61 118(2) . . ?
C57 C56 C55 126(2) . . ?
C57 C56 C61 116.4(19) . . ?
C56 C57 H57 118.9 . . ?
C58 C57 C56 122.3(12) . . ?
C58 C57 H57 118.9 . . ?
C57 C58 H58 120.2 . . ?
C57 C58 C59 119.6(10) . . ?
C59 C58 H58 120.2 . . ?
C58 C59 H59 119.1 . . ?
C60 C59 C58 121.8(10) . . ?
C60 C59 H59 119.1 . . ?
C59 C60 H60 120.0 . . ?
C59 C60 C61 119.9(15) . . ?
C61 C60 H60 120.0 . . ?
C60 C61 C56 120(2) . . ?
C62 C61 C56 117(2) . . ?
C62 C61 C60 123(3) . . ?
C61 C62 H62 118.6 . . ?
C63 C62 C61 123(2) . . ?
C63 C62 H62 118.6 . . ?
C54 C63 C64 117.8(10) . . ?
C62 C63 C54 120.4(13) . . ?
C62 C63 C64 121.8(11) . . ?
C63 C64 H64 120.0 . . ?
C65 C64 C63 120.0(7) . . ?
C65 C64 H64 120.0 . . ?
C64 C65 C52 121.3(10) . . ?
P51 C66 H66 107.1 . . ?
C67 C66 P51 109.3(14) . . ?
C67 C66 H66 107.1 . . ?
C67 C66 C68 112(2) . . ?
C68 C66 P51 113.4(15) . . ?
C68 C66 H66 107.1 . . ?
C66 C67 H67A 109.5 . . ?
C66 C67 H67B 109.5 . . ?
C66 C67 H67C 109.5 . . ?
H67A C67 H67B 109.5 . . ?
H67A C67 H67C 109.5 . . ?
H67B C67 H67C 109.5 . . ?
C66 C68 H68A 109.5 . . ?
C66 C68 H68B 109.5 . . ?
C66 C68 H68C 109.5 . . ?
H68A C68 H68B 109.5 . . ?
H68A C68 H68C 109.5 . . ?
H68B C68 H68C 109.5 . . ?
P51 C69 H69 107.8 . . ?
C70 C69 P51 108.4(16) . . ?
C70 C69 H69 107.8 . . ?
C71 C69 P51 113.9(18) . . ?
C71 C69 H69 107.8 . . ?
C71 C69 C70 111(2) . . ?
C69 C70 H70A 109.5 . . ?
C69 C70 H70B 109.5 . . ?
C69 C70 H70C 109.5 . . ?
H70A C70 H70B 109.5 . . ?
H70A C70 H70C 109.5 . . ?
H70B C70 H70C 109.5 . . ?
C69 C71 H71A 109.5 . . ?
C69 C71 H71B 109.5 . . ?
C69 C71 H71C 109.5 . . ?
H71A C71 H71B 109.5 . . ?
H71A C71 H71C 109.5 . . ?
H71B C71 H71C 109.5 . . ?
C22 O1 H1 109.5 . . ?
C72 O51 H51 109.5 . . ?
O1 C22 H22A 109.5 . . ?
O1 C22 H22B 109.5 . . ?
O1 C22 H22C 109.5 . . ?
H22A C22 H22B 109.5 . . ?
H22A C22 H22C 109.5 . . ?
H22B C22 H22C 109.5 . . ?
O51 C72 H72A 109.5 . . ?
O51 C72 H72B 109.5 . . ?
O51 C72 H72C 109.5 . . ?
H72A C72 H72B 109.5 . . ?
H72A C72 H72C 109.5 . . ?
H72B C72 H72C 109.5 . . ?

loop_
_geom_torsion_atom_site_label_1
_geom_torsion_atom_site_label_2
_geom_torsion_atom_site_label_3
_geom_torsion_atom_site_label_4
_geom_torsion
_geom_torsion_site_symmetry_1
_geom_torsion_site_symmetry_2
_geom_torsion_site_symmetry_3
_geom_torsion_site_symmetry_4
_geom_torsion_publ_flag
P1 C1 C2 C3 4.7(12) . . . . ?
P1 C1 C2 C15 -177.1(3) . . . . ?
P51 C51 C52 C53 -1(2) . . . . ?
P51 C51 C52 C65 -178.1(5) . . . . ?
C1 P1 C16 C17 -91.6(10) . . . . ?
C1 P1 C16 C18 32.6(10) . . . . ?
C1 P1 C19 C20 -162.4(10) . . . . ?
C1 P1 C19 C21 -38.1(9) . . . . ?
C1 C1 C2 C3 -175.1(7) 3_656 . . . ?
C1 C1 C2 C15 3.2(8) 3_656 . . . ?
C1 C2 C3 C4 -179.9(6) . . . . ?
C1 C2 C15 P1 -4.5(7) . . . 3_656 ?
C1 C2 C15 C14 179.2(4) . . . . ?
C2 C3 C4 C5 -178.7(7) . . . . ?
C2 C3 C4 C13 0.9(7) . . . . ?
C3 C2 C15 P1 173.9(6) . . . 3_656 ?
C3 C2 C15 C14 -2.3(10) . . . . ?
C3 C4 C5 C6 -177.1(9) . . . . ?
C3 C4 C13 C12 177.7(5) . . . . ?
C3 C4 C13 C14 -3.6(7) . . . . ?
C4 C5 C6 C7 178.4(10) . . . . ?
C4 C5 C6 C11 -1.1(19) . . . . ?
C4 C13 C14 C15 3.2(6) . . . . ?
C5 C4 C13 C12 -2.7(8) . . . . ?
C5 C4 C13 C14 176.0(5) . . . . ?
C5 C6 C7 C8 -175.7(10) . . . . ?
C5 C6 C11 C10 176.6(11) . . . . ?
C5 C6 C11 C12 -2(2) . . . . ?
C6 C7 C8 C9 -1.7(11) . . . . ?
C6 C11 C12 C13 2.2(18) . . . . ?
C7 C6 C11 C10 -3(2) . . . . ?
C7 C6 C11 C12 178.8(11) . . . . ?
C7 C8 C9 C10 -1.4(8) . . . . ?
C8 C9 C10 C11 2.1(10) . . . . ?
C9 C10 C11 C6 0.0(17) . . . . ?
C9 C10 C11 C12 178.2(9) . . . . ?
C10 C11 C12 C13 -176.0(8) . . . . ?
C11 C6 C7 C8 3.8(18) . . . . ?
C11 C12 C13 C4 0.0(11) . . . . ?
C11 C12 C13 C14 -178.7(8) . . . . ?
C12 C13 C14 C15 -178.1(5) . . . . ?
C13 C4 C5 C6 3.2(12) . . . . ?
C13 C14 C15 P1 -175.8(3) . . . 3_656 ?
C13 C14 C15 C2 -0.4(6) . . . . ?
C15 P1 C1 C1 2.1(3) 3_656 . . 3_656 ?
C15 P1 C1 C2 -177.6(6) 3_656 . . . ?
C15 P1 C16 C17 165.7(9) 3_656 . . . ?
C15 P1 C16 C18 -70.1(10) 3_656 . . . ?
C15 P1 C19 C20 -58.8(12) 3_656 . . . ?
C15 P1 C19 C21 65.5(9) 3_656 . . . ?
C15 C2 C3 C4 2.0(10) . . . . ?
C16 P1 C1 C1 -112.2(5) . . . 3_656 ?
C16 P1 C1 C2 68.0(7) . . . . ?
C16 P1 C19 C20 71.4(13) . . . . ?
C16 P1 C19 C21 -164.3(8) . . . . ?
C19 P1 C1 C1 121.2(5) . . . 3_656 ?
C19 P1 C1 C2 -58.6(7) . . . . ?
C19 P1 C16 C17 33.0(12) . . . . ?
C19 P1 C16 C18 157.2(9) . . . . ?
C51 P51 C66 C67 176.6(14) . . . . ?
C51 P51 C66 C68 50.3(19) . . . . ?
C51 P51 C69 C70 -42.4(18) . . . . ?
C51 P51 C69 C71 82(2) . . . . ?
C51 C51 C52 C53 175.8(12) 3_656 . . . ?
C51 C51 C52 C65 -0.9(14) 3_656 . . . ?
C51 C52 C53 C54 -178.4(11) . . . . ?
C51 C52 C65 P51 -0.8(12) . . . 3_656 ?
C51 C52 C65 C64 175.1(7) . . . . ?
C52 C53 C54 C55 -176.4(11) . . . . ?
C52 C53 C54 C63 4.9(13) . . . . ?
C53 C52 C65 P51 -177.9(10) . . . 3_656 ?
C53 C52 C65 C64 -1.9(17) . . . . ?
C53 C54 C55 C56 179.7(15) . . . . ?
C53 C54 C63 C62 177.4(9) . . . . ?
C53 C54 C63 C64 -3.9(12) . . . . ?
C54 C55 C56 C57 -176.7(16) . . . . ?
C54 C55 C56 C61 3(3) . . . . ?
C54 C63 C64 C65 -0.1(10) . . . . ?
C55 C54 C63 C62 -1.3(15) . . . . ?
C55 C54 C63 C64 177.5(9) . . . . ?
C55 C56 C57 C58 175.6(18) . . . . ?
C55 C56 C61 C60 -179.0(19) . . . . ?
C55 C56 C61 C62 -2(4) . . . . ?
C56 C57 C58 C59 5.6(18) . . . . ?
C56 C61 C62 C63 -1(3) . . . . ?
C57 C56 C61 C60 1(4) . . . . ?
C57 C56 C61 C62 177.8(18) . . . . ?
C57 C58 C59 C60 -3.1(15) . . . . ?
C58 C59 C60 C61 -0.2(19) . . . . ?
C59 C60 C61 C56 1(3) . . . . ?
C59 C60 C61 C62 -175.4(18) . . . . ?
C60 C61 C62 C63 176.1(18) . . . . ?
C61 C56 C57 C58 -4(3) . . . . ?
C61 C62 C63 C54 2(2) . . . . ?
C61 C62 C63 C64 -176.3(16) . . . . ?
C62 C63 C64 C65 178.6(9) . . . . ?
C63 C54 C55 C56 -2(2) . . . . ?
C63 C64 C65 P51 178.0(5) . . . 3_656 ?
C63 C64 C65 C52 3.0(11) . . . . ?
C65 P51 C51 C51 2.2(6) 3_656 . . 3_656 ?
C65 P51 C51 C52 179.6(10) 3_656 . . . ?
C65 P51 C66 C67 74.6(16) 3_656 . . . ?
C65 P51 C66 C68 -51.7(18) 3_656 . . . ?
C65 P51 C69 C70 60.4(18) 3_656 . . . ?
C65 P51 C69 C71 -175.6(18) 3_656 . . . ?
C65 C52 C53 C54 -2.0(17) . . . . ?
C66 P51 C51 C51 -116.8(10) . . . 3_656 ?
C66 P51 C51 C52 60.6(13) . . . . ?
C66 P51 C69 C70 -165.4(16) . . . . ?
C66 P51 C69 C71 -41(2) . . . . ?
C69 P51 C51 C51 116.8(9) . . . 3_656 ?
C69 P51 C51 C52 -65.9(12) . . . . ?
C69 P51 C66 C67 -57(2) . . . . ?
C69 P51 C66 C68 176.7(17) . . . . ?

_shelx_res_file                  
;
TITL ba_ss7_a.res in P2(1)/n
    ba_ss7.res
    created by SHELXL-2018/3 at 13:11:06 on 20-Jul-2023
REM Old TITL ba_ss7_a.res in P2(1)/n
REM SHELXT solution in P2(1)/n: R1 0.355, Rweak 0.057, Alpha 0.081
REM <I/s> 0.828 for 126 systematic absences, Orientation as input
REM Formula found by SHELXT: C23 Cl P
CELL 1.54184 11.481181 13.374299 13.103042 90 102.6366 90
ZERR 2 0.000082 0.000085 0.000121 0 0.0008 0
LATT 1
SYMM 0.5-X,0.5+Y,0.5-Z
SFAC C H Cl O P
UNIT 88 104 4 4 4
SIMU 0.01 0.02 2 C1 > C71
SADI O1 C22 O51 C72
SIMU 0.01 0.02 2 O1 > C72
SADI C67 C66 C66 C68
SADI C70 C69 C69 C71
SADI C18 C16 C16 C17
SADI C20 C19 C19 C21

L.S. 10
PLAN  10
TEMP -153.1(10)
CONF
list 4
MORE -1
BOND $H
fmap 2 53
acta
OMIT -3 0 1
REM <olex2.extras>
REM <HklSrc "%.\\ba_ss7.hkl">
REM </olex2.extras>

WGHT    0.048800    1.488900
EXTI    0.002006
FVAR       6.48248   0.62347   0.84540
PART 1
CL1   3    0.709458    0.255122    0.248643    21.00000    0.04646    0.04668 =
         0.04275    0.01539    0.00040   -0.01460
PART 2
CL51  3    0.741049    0.240951    0.208788   -21.00000    0.05134    0.03159 =
         0.03526    0.00587    0.00543   -0.00396
PART 1
P1    5    0.595014   -0.032693    0.381896    21.00000    0.02555    0.02891 =
         0.02843   -0.00339    0.00411   -0.00208
PART 2
P51   5    0.391686   -0.033260    0.607687   -21.00000    0.02522    0.03530 =
         0.03850   -0.00740    0.00241    0.00006
PART 1
C1    1    0.534808    0.032700    0.479582    21.00000    0.02535    0.02943 =
         0.02924   -0.00395    0.00081   -0.00187
C2    1    0.545811    0.134459    0.519241    21.00000    0.02614    0.03260 =
         0.02756   -0.00337    0.00210    0.00004
C3    1    0.602369    0.214114    0.486645    21.00000    0.02990    0.03191 =
         0.03349   -0.00123    0.00237   -0.00414
AFIX  43
H3    2    0.641665    0.206772    0.430369    21.00000   -1.20000
AFIX   0
C4    1    0.602300    0.308012    0.537108    21.00000    0.03098    0.02890 =
         0.03950    0.00196   -0.00183   -0.00584
C5    1    0.657899    0.390835    0.503043    21.00000    0.03248    0.02855 =
         0.04321    0.00038   -0.00004   -0.00111
AFIX  43
H5    2    0.692678    0.384835    0.443870    21.00000   -1.20000
AFIX   0
C6    1    0.662691    0.482637    0.555563    21.00000    0.03152    0.02868 =
         0.04892   -0.00031   -0.00739   -0.00103
C7    1    0.721663    0.567254    0.523456    21.00000    0.04013    0.03102 =
         0.06847   -0.00210   -0.00289   -0.00099
AFIX  43
H7    2    0.753785    0.563046    0.462651    21.00000   -1.20000
AFIX   0
C8    1    0.732254    0.654337    0.579598    21.00000    0.04698    0.03217 =
         0.08251   -0.00137    0.00191    0.00100
AFIX  43
H8    2    0.773522    0.709512    0.558526    21.00000   -1.20000
AFIX   0
C9    1    0.681937    0.662876    0.669277    21.00000    0.04781    0.03056 =
         0.07254   -0.00803   -0.00105    0.00375
AFIX  43
H9    2    0.691582    0.723355    0.708247    21.00000   -1.20000
AFIX   0
C10   1    0.620590    0.586318    0.699985    21.00000    0.04237    0.03058 =
         0.05821   -0.00791   -0.00605    0.00472
AFIX  43
H10   2    0.585021    0.593512    0.758572    21.00000   -1.20000
AFIX   0
C11   1    0.609915    0.492910    0.642008    21.00000    0.03167    0.03011 =
         0.04725   -0.00122   -0.00834    0.00217
C12   1    0.549066    0.410597    0.674102    21.00000    0.03775    0.03323 =
         0.04370   -0.00817   -0.00678    0.00468
AFIX  43
H12   2    0.510920    0.418094    0.731087    21.00000   -1.20000
AFIX   0
C13   1    0.544409    0.318440    0.623001    21.00000    0.03095    0.03244 =
         0.03574   -0.00605   -0.00050    0.00168
C14   1    0.481348    0.235298    0.653099    21.00000    0.03114    0.03551 =
         0.03077   -0.00660    0.00140    0.00151
AFIX  43
H14   2    0.439096    0.241983    0.707490    21.00000   -1.20000
AFIX   0
C15   1    0.482611    0.146094    0.602649    21.00000    0.02725    0.03080 =
         0.03133   -0.00436    0.00280   -0.00165
C16   1    0.757102   -0.049918    0.421596    21.00000    0.01457    0.04780 =
         0.03986   -0.00014    0.00495    0.00417
AFIX  13
H16   2    0.776856   -0.114271    0.390388    21.00000   -1.20000
AFIX   0
C17   1    0.833596    0.030682    0.388636    21.00000    0.04762    0.07166 =
         0.09019    0.03016    0.00003   -0.01039
AFIX 137
H17A  2    0.803324    0.046349    0.314509    21.00000   -1.50000
H17B  2    0.916182    0.007049    0.399363    21.00000   -1.50000
H17C  2    0.830866    0.090894    0.430672    21.00000   -1.50000
AFIX   0
C18   1    0.788888   -0.062351    0.541141    21.00000    0.02884    0.10060 =
         0.04966    0.01654   -0.00818    0.01650
AFIX 137
H18A  2    0.778495    0.001697    0.574378    21.00000   -1.50000
H18B  2    0.872091   -0.084126    0.563350    21.00000   -1.50000
H18C  2    0.736337   -0.112549    0.561887    21.00000   -1.50000
AFIX   0
C19   1    0.549442    0.029283    0.258717    21.00000    0.02743    0.03939 =
         0.03624    0.00542    0.00292   -0.00143
AFIX  13
H19   2    0.602601    0.088521    0.258768    21.00000   -1.20000
AFIX   0
C20   1    0.564693   -0.040161    0.169395    21.00000    0.06041    0.05010 =
         0.03411   -0.00422    0.00977    0.00610
AFIX 137
H20A  2    0.645099   -0.069011    0.185516    21.00000   -1.50000
H20B  2    0.553300   -0.001889    0.104180    21.00000   -1.50000
H20C  2    0.505423   -0.093950    0.161421    21.00000   -1.50000
AFIX   0
C21   1    0.420646    0.067278    0.243890    21.00000    0.03172    0.04850 =
         0.02733    0.00454   -0.00370   -0.00209
AFIX 137
H21A  2    0.368817    0.012317    0.255934    21.00000   -1.50000
H21B  2    0.393301    0.092522    0.172442    21.00000   -1.50000
H21C  2    0.417603    0.121248    0.293828    21.00000   -1.50000
AFIX   0
PART 2
C51   1    0.486140    0.030470    0.536082   -21.00000    0.02195    0.03967 =
         0.04146   -0.00361    0.00180    0.00090
C52   1    0.531418    0.133178    0.540436   -21.00000    0.02472    0.02989 =
         0.03579   -0.00313    0.00128   -0.00289
C53   1    0.510878    0.210992    0.601342   -21.00000    0.03261    0.03685 =
         0.03779   -0.00682    0.00303    0.00221
AFIX  43
H53   2    0.462384    0.201868    0.650790   -21.00000   -1.20000
AFIX   0
C54   1    0.562866    0.306508    0.590279   -21.00000    0.03027    0.03085 =
         0.03815   -0.00527   -0.00055   -0.00046
C55   1    0.548462    0.385251    0.655668   -21.00000    0.03499    0.03483 =
         0.04124   -0.00285    0.00447   -0.00034
AFIX  43
H55   2    0.503219    0.374290    0.707286   -21.00000   -1.20000
AFIX   0
C56   1    0.598037    0.480379    0.648590   -21.00000    0.03702    0.02783 =
         0.04180   -0.00392   -0.00453    0.00266
C57   1    0.592031    0.561505    0.715126   -21.00000    0.04620    0.02807 =
         0.04999   -0.00114   -0.00043   -0.00268
AFIX  43
H57   2    0.546582    0.554784    0.767237   -21.00000   -1.20000
AFIX   0
C58   1    0.649702    0.650451    0.707491   -21.00000    0.05344    0.02964 =
         0.04942   -0.00677    0.00756   -0.00124
AFIX  43
H58   2    0.649695    0.701841    0.757542   -21.00000   -1.20000
AFIX   0
C59   1    0.708872    0.664947    0.624907   -21.00000    0.04586    0.02749 =
         0.05271   -0.00559    0.00551   -0.00160
AFIX  43
H59   2    0.745057    0.727780    0.618194   -21.00000   -1.20000
AFIX   0
C60   1    0.715515    0.591625    0.554823   -21.00000    0.04140    0.02699 =
         0.05440   -0.00688    0.00305   -0.00086
AFIX  43
H60   2    0.755699    0.603539    0.499850   -21.00000   -1.20000
AFIX   0
C61   1    0.662800    0.497873    0.563650   -21.00000    0.03288    0.02668 =
         0.04848   -0.00484   -0.00706    0.00622
C62   1    0.673500    0.417643    0.498968   -21.00000    0.03214    0.02979 =
         0.04568   -0.00150   -0.00266   -0.00099
AFIX  43
H62   2    0.713917    0.427670    0.443805   -21.00000   -1.20000
AFIX   0
C63   1    0.627849    0.323762    0.511391   -21.00000    0.02729    0.03263 =
         0.03909   -0.00167   -0.00196   -0.00043
C64   1    0.646391    0.239198    0.446404   -21.00000    0.02710    0.03432 =
         0.04261   -0.00594    0.00258   -0.00088
AFIX  43
H64   2    0.689377    0.248099    0.392811   -21.00000   -1.20000
AFIX   0
C65   1    0.602398    0.148177    0.462454   -21.00000    0.02491    0.03813 =
         0.04102   -0.00453    0.00116    0.00216
C66   1    0.252019    0.030806    0.582740   -21.00000    0.04343    0.05666 =
         0.03906   -0.01934    0.00144    0.00467
AFIX  13
H66   2    0.266643    0.098124    0.616314   -21.00000   -1.20000
AFIX   0
C67   1    0.166643   -0.023752    0.636229   -21.00000    0.02311    0.04578 =
         0.05712   -0.00436    0.00122    0.00501
AFIX 137
H67A  2    0.159053   -0.093408    0.612487   -21.00000   -1.50000
H67B  2    0.088261    0.008690    0.618744   -21.00000   -1.50000
H67C  2    0.197266   -0.021908    0.712133   -21.00000   -1.50000
AFIX   0
C68   1    0.199220    0.048169    0.465833   -21.00000    0.04692    0.08901 =
         0.04148   -0.02655    0.01360    0.00522
AFIX 137
H68A  2    0.258547    0.081485    0.434025   -21.00000   -1.50000
H68B  2    0.127971    0.090336    0.457690   -21.00000   -1.50000
H68C  2    0.177474   -0.016239    0.431232   -21.00000   -1.50000
AFIX   0
C69   1    0.460508   -0.048074    0.749583   -21.00000    0.04784    0.05110 =
         0.01728    0.00585   -0.00312    0.00557
AFIX  13
H69   2    0.418710   -0.104288    0.776998   -21.00000   -1.20000
AFIX   0
C70   1    0.590871   -0.078091    0.760620   -21.00000    0.04639    0.09793 =
         0.07926   -0.00615   -0.01311    0.02130
AFIX 137
H70A  2    0.600201   -0.113477    0.697403   -21.00000   -1.50000
H70B  2    0.615133   -0.122026    0.821417   -21.00000   -1.50000
H70C  2    0.641018   -0.018052    0.770128   -21.00000   -1.50000
AFIX   0
C71   1    0.450022    0.043882    0.814363   -21.00000    0.04746    0.05555 =
         0.04550    0.00859   -0.00398    0.00140
AFIX 137
H71A  2    0.503028    0.096314    0.798528   -21.00000   -1.50000
H71B  2    0.472850    0.026911    0.888831   -21.00000   -1.50000
H71C  2    0.367403    0.067941    0.797663   -21.00000   -1.50000
AFIX   0

PART 1
O1    4   -0.018708    0.195725    0.588545    31.00000    0.06774    0.07425 =
         0.06926    0.02199    0.00097   -0.01787
AFIX 147
H1    2    0.045463    0.203538    0.633030    31.00000   -1.50000
AFIX   0
PART 2
O51   4    0.051403    0.316989    0.548861   -31.00000    0.11010    0.08642 =
         0.07209    0.00906   -0.00682   -0.03740
AFIX 147
H51   2    0.089455    0.308187    0.610657   -31.00000   -1.50000
AFIX   0
PART 1
C22   1   -0.025855    0.266619    0.508643    31.00000    0.05390    0.05667 =
         0.05320    0.00415    0.00188    0.00127
AFIX 137
H22A  2   -0.069611    0.238110    0.442398    31.00000   -1.50000
H22B  2    0.054810    0.285158    0.502220    31.00000   -1.50000
H22C  2   -0.067763    0.326159    0.525440    31.00000   -1.50000
AFIX   0
PART 2
C72   1   -0.048733    0.250697    0.526819   -31.00000    0.09213    0.06294 =
         0.06568   -0.01090   -0.00018   -0.01900
AFIX 137
H72A  2   -0.109800    0.277903    0.469326   -31.00000   -1.50000
H72B  2   -0.081983    0.243698    0.589254   -31.00000   -1.50000
H72C  2   -0.023022    0.185070    0.506778   -31.00000   -1.50000
AFIX   0
HKLF 4


REM  ba_ss7_a.res in P2(1)/n
REM wR2 = 0.1367, GooF = S = 1.149, Restrained GooF = 1.090 for all data
REM R1 = 0.0516 for 3602 Fo > 4sig(Fo) and 0.0534 for all 3759 data
REM 466 parameters refined using 611 restraints

END

WGHT      0.0488      1.4891

REM Highest difference peak  0.429,  deepest hole -0.237,  1-sigma level  0.046
Q1    1   0.6894  0.2424  0.2005  11.00000  0.05    0.43
Q2    1   0.7604  0.2364  0.1828  11.00000  0.05    0.41
Q3    1   0.7491  0.2756  0.2356  11.00000  0.05    0.41
Q4    1   0.6895  0.2761  0.2515  11.00000  0.05    0.33
Q5    1   0.0003  0.2375  0.4421  11.00000  0.05    0.27
Q6    1   0.5669 -0.0047  0.3146  11.00000  0.05    0.24
Q7    1  -0.1303  0.2591  0.4764  11.00000  0.05    0.16
Q8    1   0.7707  0.2559  0.3239  11.00000  0.05    0.16
Q9    1   0.5121  0.0163  0.4063  11.00000  0.05    0.15
Q10   1   0.1038  0.2538  0.6969  11.00000  0.05    0.15
;
_shelx_res_checksum              12284
_olex2_submission_special_instructions 'No special instructions were received'
_oxdiff_exptl_absorpt_empirical_details 
;
Empirical correction (ABSPACK) includes:
- Absorption correction using spherical harmonics
- Frame scaling
- Detector area scaling
;
# start Validation Reply Form
_vrf_PLAT301_cmpd_7Anth_ba_ss7   
;
PROBLEM: Main Residue Disorder
RESPONSE: Indeed, the molecule is 100% disordered. The second part was 
found in the Fourier (electron density difference) map and refined using 
only a very few SADI and SIMU restraints. 
;
# end Validation Reply Form
####################################################################### 
# 
# This file contains crystal structure data downloaded from the 
# Cambridge Structural Database (CSD) hosted by the Cambridge 
# Crystallographic Data Centre (CCDC).
# 
# Full information about CCDC data access policies and citation 
# guidelines are available at http://www.ccdc.cam.ac.uk/access/V1 
# 
# Audit and citation data items may have been added by the CCDC. 
# Please retain this information to preserve the provenance of 
# this file and to allow appropriate attribution of the data. 
# 
#######################################################################

data_cmpd_4bPh_ba_ss5
_database_code_depnum_ccdc_archive 'CCDC 2431374'
loop_
_audit_author_name
_audit_author_address
'Joachim Ballmann'
;University of Heidelberg
Germany
;
_audit_update_record             
;
2025-03-14 deposited with the CCDC.	2025-09-29 downloaded from the CCDC.
;
_audit_creation_date             2023-06-21
_audit_creation_method           
;
Olex2 1.5
(compiled 2023.03.06 svn.rbb2c1857 for OlexSys, GUI svn.r6748)
;
_shelx_SHELXL_version_number     2018/3
loop_
_audit_author_email
joachim.ballmann@uni-heidelberg.de
_chemical_name_systematic        ?
_chemical_name_common            ?
_chemical_formula_moiety         'C30 H38 P2, 3(C H4 O), 2(Cl), H2 O'
_chemical_formula_sum            'C33 H52 Cl2 O4 P2'
_chemical_formula_weight         645.58
_chemical_melting_point          ?
_exptl_crystal_description       irregular
_exptl_crystal_colour            yellow
_diffrn_ambient_temperature      120(1)
_chemical_oxdiff_formula         C33H52Cl2O4P2
_chemical_oxdiff_usercomment     'ss183, irregular, yellow'
loop_
_atom_type_symbol
_atom_type_description
_atom_type_scat_dispersion_real
_atom_type_scat_dispersion_imag
_atom_type_scat_source
C C 0.0181 0.0091 'International Tables Vol C Tables 4.2.6.8 and 6.1.1.4'
H H 0.0000 0.0000 'International Tables Vol C Tables 4.2.6.8 and 6.1.1.4'
Cl Cl 0.3639 0.7018 'International Tables Vol C Tables 4.2.6.8 and 6.1.1.4'
O O 0.0492 0.0322 'International Tables Vol C Tables 4.2.6.8 and 6.1.1.4'
P P 0.2955 0.4335 'International Tables Vol C Tables 4.2.6.8 and 6.1.1.4'

_shelx_space_group_comment       
;
The symmetry employed for this shelxl refinement is uniquely defined
by the following loop, which should always be used as a source of
symmetry information in preference to the above space-group names.
They are only intended as comments.
;
_space_group_crystal_system      monoclinic
_space_group_IT_number           14
_space_group_name_H-M_alt        'P 21/n'
_space_group_name_Hall           '-P 2yn'
_chemical_absolute_configuration .
loop_
_space_group_symop_operation_xyz
'x, y, z'
'-x+1/2, y+1/2, -z+1/2'
'-x, -y, -z'
'x-1/2, -y-1/2, z-1/2'

_cell_length_a                   7.8799(3)
_cell_length_b                   10.1289(4)
_cell_length_c                   43.307(2)
_cell_angle_alpha                90
_cell_angle_beta                 91.842(5)
_cell_angle_gamma                90
_cell_volume                     3454.8(3)
_cell_formula_units_Z            4
_cell_measurement_reflns_used    7463
_cell_measurement_temperature    120(1)
_cell_measurement_theta_max      68.6400
_cell_measurement_theta_min      4.0790
_shelx_estimated_absorpt_T_max   0.920
_shelx_estimated_absorpt_T_min   0.693
_exptl_absorpt_coefficient_mu    2.832
_exptl_absorpt_correction_T_max  1.000
_exptl_absorpt_correction_T_min  0.738
_exptl_absorpt_correction_type   gaussian
_exptl_absorpt_process_details   
;
CrysAlisPro 1.171.42.51a (Rigaku Oxford Diffraction, 2022)
Numerical absorption correction based on gaussian integration over
a multifaceted crystal model
Empirical absorption correction using spherical harmonics,
implemented in SCALE3 ABSPACK scaling algorithm.
;
_exptl_absorpt_special_details   ?
_exptl_crystal_colour_primary    yellow
_exptl_crystal_density_diffrn    1.241
_exptl_crystal_density_meas      ?
_exptl_crystal_density_method    ?
_exptl_crystal_F_000             1384
loop_
_exptl_crystal_face_index_h
_exptl_crystal_face_index_k
_exptl_crystal_face_index_l
_exptl_crystal_face_perp_dist
4 -2 -17 0.0218
-4 2 18 0.0062
-5 1 -5 0.0438
1 -5 17 0.0367
5 2 -6 0.0437
1 5 -17 0.0247
-3 -2 -22 0.0531
3 -6 3 0.0301
2 3 21 0.0618

_exptl_crystal_size_max          0.14
_exptl_crystal_size_mid          0.07
_exptl_crystal_size_min          0.03
_exptl_transmission_factor_max   ?
_exptl_transmission_factor_min   ?
_diffrn_reflns_av_R_equivalents  0.1410
_diffrn_reflns_av_unetI/netI     0.0680
_diffrn_reflns_Laue_measured_fraction_full 0.999
_diffrn_reflns_Laue_measured_fraction_max 0.999
_diffrn_reflns_limit_h_max       9
_diffrn_reflns_limit_h_min       -9
_diffrn_reflns_limit_k_max       12
_diffrn_reflns_limit_k_min       -12
_diffrn_reflns_limit_l_max       51
_diffrn_reflns_limit_l_min       -51
_diffrn_reflns_number            62610
_diffrn_reflns_point_group_measured_fraction_full 0.999
_diffrn_reflns_point_group_measured_fraction_max 0.999
_diffrn_reflns_theta_full        67.076
_diffrn_reflns_theta_max         67.076
_diffrn_reflns_theta_min         4.085
_diffrn_ambient_environment      N~2~
_diffrn_detector                 'CCD plate'
_diffrn_detector_area_resol_mean 7.9621
_diffrn_detector_type            Eos
_diffrn_measured_fraction_theta_full 0.999
_diffrn_measured_fraction_theta_max 0.999
_diffrn_measurement_details      
;
List of Runs (angles in degrees, time in seconds):

  # Type    Start    End  Width  t~exp~   \w     \q     \k     \f   Frames
#--------------------------------------------------------------------------
  1  \w    -22.00  69.00   1.00    5.00    --    0.00  57.00 -90.00   91
  2  \w    -27.00  73.00   1.00    5.00    --    0.00  38.00-150.00  100
  3  \w    -16.00  35.00   1.00    5.00    --    0.00 -84.00  71.00   51
  4  \w    -25.00  17.00   1.00    5.00    --   20.00 103.00 -38.91   42
  5  \w    -30.00   1.00   1.00    5.00    --   24.00 121.00 129.16   31
  6  \w    -14.00  12.00   1.00   10.00    --   32.00 108.00 -80.15   26
  7  \w    -15.00  11.00   1.00   10.00    --   32.00 109.00-162.24   26
  8  \w     -8.00  18.00   1.00   10.00    --   36.00 102.00-144.94   26
  9  \w      6.00  33.00   1.00   10.00    --   44.00  89.00  75.36   27
 10  \w      6.00  33.00   1.00   10.00    --   44.00  88.00 -24.36   27
 11  \w     15.00  45.00   1.00   10.00    --   48.00  80.00-169.28   30
 12  \w     14.00  45.00   1.00   10.00    --   48.00  81.00 -20.48   31
 13  \w     13.00  40.00   1.00   10.00    --   48.00  83.00-118.00   27
 14  \w     18.00  45.00   1.00   10.00    --   52.00  82.00 -93.75   27
 15  \w     18.00  45.00   1.00   10.00    --   52.00  82.00 113.33   27
 16  \w    -93.00  -2.00   1.00   10.00    --  -53.50 125.00  60.00   91
 17  \w      1.00  97.00   1.00   10.00    --   54.75 -99.00-180.00   96
 18  \w     23.00 111.00   1.00   10.00    --   54.75-125.00  30.00   88
 19  \w     25.00 127.00   1.00   10.00    --   56.00  76.00-107.55  102
 20  \w     28.00 131.00   1.00   10.00    --   60.00  77.00  26.99  103
 21  \w     28.00 131.00   1.00   10.00    --   60.00  77.00-170.81  103
 22  \w     29.00 131.00   1.00   10.00    --   60.00  75.00  73.23  102
 23  \w     29.00 131.00   1.00   10.00    --   60.00  76.00   0.10  102
 24  \w     28.00 131.00   1.00   10.00    --   60.00  77.00 -58.64  103
 25  \w     33.00 135.00   1.00   10.00    --   64.00  75.00 -95.13  102
 26  \w     33.00 135.00   1.00   10.00    --   64.00  75.00 142.91  102
 27  \w     40.00 138.00   1.00   10.00    --   68.00  70.00 106.63   98
 28  \w     36.00 139.00   1.00   10.00    --   68.00  77.00 -32.85  103
 29  \w     40.00  81.00   1.00   10.00    --   68.00  70.00-136.17   41
 30  \w     43.00  69.00   1.00   10.00    --   72.00  72.00 109.91   26
 31  \w     41.00  67.00   1.00   10.00    --   72.00  77.00-176.27   26
 32  \w     40.00 143.00   1.00   10.00    --   72.00  77.00  57.02  103
 33  \w     48.00 116.00   1.00   10.00    --   76.00  70.00-114.15   68
 34  \w     46.00 143.00   1.00   10.00    --   76.00  74.00  -9.89   97
 35  \w     59.00  84.00   1.00   10.00    --   80.00  64.00  58.49   25
 36  \w     52.00  78.00   1.00   10.00    --   80.00  70.00  34.10   26
 37  \w     58.00  85.00   1.00   25.00    --   84.00  71.00 157.51   27
 38  \w     57.00  83.00   1.00   25.00    --   84.00  69.00 122.72   26
 39  \w     53.00  83.00   1.00   25.00    --   84.00  75.00 -82.29   30
 40  \w    120.00 151.00   1.00   25.00    --   84.00  75.00   8.87   31
 41  \w     53.00 122.00   1.00   25.00    --   84.00  76.00 -66.42   69
 42  \w     53.00  86.00   1.00   25.00    --   84.00  75.00   8.87   33
 43  \w    102.00 157.00   1.00   25.00    --   88.00  74.00 176.31   55
 44  \w     60.00  87.00   1.00   25.00    --   88.00  74.00 176.31   27
 45  \w    120.00 156.00   1.00   25.00    --   88.00  68.00-157.49   36
 46  \w     61.00  87.00   1.00   25.00    --   88.00  68.00-157.49   26
 47  \w     59.00  85.00   1.00   25.00    --   88.00  73.00 124.33   26
 48  \w     63.00  92.00   1.00   25.00    --   88.00  64.00-127.52   29
 49  \w    136.00 162.00   1.00   25.00    --   92.00  73.00  57.11   26
 50  \w     63.00  90.00   1.00   25.00    --   92.00  73.00  57.11   27
 51  \w     63.00 124.00   1.00   25.00    --   92.00  73.00 128.96   61
 52  \w     74.00 101.00   1.00   25.00    --   92.00  56.00  36.28   27
 53  \w     73.00  99.00   1.00   25.00    --  100.00  69.00  85.09   26
 54  \w     78.00 175.00   1.00   25.00    --  109.50  77.00 -90.00   97
 55  \w     79.00 178.00   1.00   25.00    --  109.50  77.00  60.00   99
 56  \w     78.00 104.00   1.00   25.00    --  109.50  77.00 -30.00   26
 57  \w     78.00 166.00   1.00   25.00    --  109.50  77.00-150.00   88
 58  \w     78.00 174.00   1.00   25.00    --  109.50  77.00  90.00   96
 59  \w     78.00 158.00   1.00   25.00    --  109.50  77.00 -60.00   80
 60  \w     39.00  82.00   1.00   25.00    --  109.50 -50.00-180.00   43
 61  \w     85.00 177.00   1.00   25.00    --  109.50  64.00 -30.00   92
 62  \w     85.00 111.00   1.00   25.00    --  109.50  64.00-120.00   26
 63  \w     85.00 111.00   1.00   25.00    --  109.50  64.00-180.00   26
 64  \w     78.00 163.00   1.00   25.00    --  109.50  77.00 120.00   85
 65  \w     38.00  86.00   1.00   25.00    --  109.50 -92.00  90.00   48
 66  \w     40.00  82.00   1.00   25.00    --  109.50 -92.00 -90.00   42
 67  \w     37.00 107.00   1.00   25.00    --  109.50 -92.00-180.00   70
 68  \w     41.00  77.00   1.00   25.00    --  109.50 -92.00   0.00   36
 69  \w     38.00 100.00   1.00   25.00    --  109.50 -92.00  30.00   62
 70  \w     58.00 113.00   1.00   25.00    --  109.50-111.00 -30.00   55
 71  \w     78.00 161.00   1.00   25.00    --  109.50  77.00 150.00   83
 72  \w     83.00 109.00   1.00   25.00    --  109.50  68.00  -4.96   26
 73  \w     79.00 160.00   1.00   25.00    --  109.50  77.00  30.00   81
 74  \w     86.00 111.00   1.00   25.00    --  109.50  64.00 -60.00   25
 75  \w     62.00 112.00   1.00   25.00    --  109.50-111.00 150.00   50
 76  \w     79.00 149.00   1.00   25.00    --  109.50  77.00   0.00   70
 77  \w     78.00 177.00   1.00   25.00    --  109.50  77.00-120.00   99
 78  \w     78.00 169.00   1.00   25.00    --  109.50  77.00-180.00   91
;
_diffrn_measurement_device       'four-circle diffractometer'
_diffrn_measurement_device_type  'SuperNova, Dual, Cu at home/near, Eos'
_diffrn_measurement_method       '\w scans'
_diffrn_orient_matrix_type       
'CrysAlisPro convention (1999,Acta A55,543-557)'
_diffrn_orient_matrix_UB_11      -0.1390292000
_diffrn_orient_matrix_UB_12      -0.0529494000
_diffrn_orient_matrix_UB_13      0.0209191000
_diffrn_orient_matrix_UB_21      -0.0383703000
_diffrn_orient_matrix_UB_22      -0.1119827000
_diffrn_orient_matrix_UB_23      -0.0232921000
_diffrn_orient_matrix_UB_31      0.1320859000
_diffrn_orient_matrix_UB_32      -0.0883756000
_diffrn_orient_matrix_UB_33      0.0169102000
_diffrn_radiation_monochromator  mirror
_diffrn_radiation_probe          x-ray
_diffrn_radiation_type           'Cu K\a'
_diffrn_radiation_wavelength     1.54184
_diffrn_source                   'micro-focus sealed X-ray tube'
_diffrn_source_type              'SuperNova (Cu) X-ray Source'
_reflns_Friedel_coverage         0.000
_reflns_Friedel_fraction_full    .
_reflns_Friedel_fraction_max     .
_reflns_number_gt                4328
_reflns_number_total             6168
_reflns_special_details          
;
 Reflections were merged by SHELXL according to the crystal
 class for the calculation of statistics and refinement.
 
 _reflns_Friedel_fraction is defined as the number of unique
 Friedel pairs measured divided by the number that would be
 possible theoretically, ignoring centric projections and
 systematic absences.
;
_reflns_threshold_expression     'I > 2\s(I)'
_computing_cell_refinement       'CrysAlisPro 1.171.42.51a (Rigaku OD, 2022)'
_computing_data_collection       'CrysAlisPro 1.171.42.51a (Rigaku OD, 2022)'
_computing_data_reduction        'CrysAlisPro 1.171.42.51a (Rigaku OD, 2022)'
_computing_molecular_graphics    'Olex2 1.5 (Dolomanov et al., 2009)'
_computing_publication_material  'Olex2 1.5 (Dolomanov et al., 2009)'
_computing_structure_refinement  'SHELXL 2018/3 (Sheldrick, 2015)'
_computing_structure_solution    'SHELXT  (Sheldrick, 2015)'
_refine_diff_density_max         0.406
_refine_diff_density_min         -0.392
_refine_diff_density_rms         0.073
_refine_ls_extinction_coef       .
_refine_ls_extinction_method     none
_refine_ls_goodness_of_fit_ref   1.044
_refine_ls_hydrogen_treatment    constr
_refine_ls_matrix_type           full
_refine_ls_number_parameters     402
_refine_ls_number_reflns         6168
_refine_ls_number_restraints     42
_refine_ls_R_factor_all          0.0986
_refine_ls_R_factor_gt           0.0668
_refine_ls_restrained_S_all      1.042
_refine_ls_shift/su_max          0.001
_refine_ls_shift/su_mean         0.000
_refine_ls_structure_factor_coef Fsqd
_refine_ls_weighting_details     
'w=1/[\s^2^(Fo^2^)+(0.0660P)^2^+4.5129P] where P=(Fo^2^+2Fc^2^)/3'
_refine_ls_weighting_scheme      calc
_refine_ls_wR_factor_gt          0.1501
_refine_ls_wR_factor_ref         0.1708
_refine_special_details          ?
_olex2_refinement_description    
;
1. Fixed Uiso
 At 1.2 times of:
  All C(H) groups
 At 1.5 times of:
  All C(H,H,H) groups, All O(H) groups, All O(H,H) groups
2. Restrained distances
 C33A-O4A \\sim C33B-O4B
 with sigma of 0.02
 O4A-C33A \\sim O4B-C33B \\sim C31-O1 \\sim C32-O2
 with sigma of 0.02
3. Uiso/Uaniso restraints and constraints
O4A \\sim O4B \\sim C33B \\sim C33A: within 2A with sigma of 0.01 and sigma for
terminal atoms of 0.02 within 2A
Uanis(C33B) = Uanis(C33A)
4. Others
 Sof(O4B)=Sof(H4B)=Sof(C33B)=Sof(H33D)=Sof(H33E)=Sof(H33F)=1-FVAR(1)
 Sof(O4A)=Sof(H4A)=Sof(C33A)=Sof(H33A)=Sof(H33B)=Sof(H33C)=FVAR(1)
5.a Free rotating group:
 O3(H3A,H3B)
5.b Ternary CH refined with riding coordinates:
 C19(H19), C22(H22), C25(H25), C28(H28)
5.c Aromatic/amide H refined with riding coordinates:
 C2(H2), C3(H3), C4(H4), C5(H5), C12(H12), C13(H13), C14(H14), C15(H15),
 C17(H17), C18(H18)
5.d Idealised Me refined as rotating group:
 C20(H20A,H20B,H20C), C21(H21A,H21B,H21C), C23(H23A,H23B,H23C), C24(H24A,H24B,
 H24C), C26(H26A,H26B,H26C), C27(H27A,H27B,H27C), C29(H29A,H29B,H29C), C30(H30A,
 H30B,H30C), C33B(H33D,H33E,H33F), C33A(H33A,H33B,H33C), C32(H32A,H32B,H32C),
 C31(H31A,H31B,H31C)
5.e Idealised tetrahedral OH refined as rotating group:
 O4A(H4A), O4B(H4B), O2(H2A), O1(H1)
;
_atom_sites_solution_hydrogens   mixed
_atom_sites_solution_primary     dual
_atom_sites_solution_secondary   ?
loop_
_atom_site_label
_atom_site_type_symbol
_atom_site_fract_x
_atom_site_fract_y
_atom_site_fract_z
_atom_site_U_iso_or_equiv
_atom_site_adp_type
_atom_site_occupancy
_atom_site_site_symmetry_order
_atom_site_calc_flag
_atom_site_refinement_flags_posn
_atom_site_refinement_flags_adp
_atom_site_refinement_flags_occupancy
_atom_site_disorder_assembly
_atom_site_disorder_group
P1 P 0.08575(12) 0.79521(9) 0.57104(2) 0.0266(2) Uani 1 1 d . . . . .
P2 P 0.21013(12) 0.56883(9) 0.65052(2) 0.0255(2) Uani 1 1 d . . . . .
O4A O 0.3038(10) 0.3668(7) 0.56392(17) 0.055(2) Uani 0.491(8) 1 d D U P A 1
H4A H 0.348256 0.293437 0.568277 0.082 Uiso 0.491(8) 1 calc R U P A 1
O4B O 0.3761(9) 0.3746(7) 0.5260(2) 0.062(2) Uani 0.509(8) 1 d D U P A 2
H4B H 0.430487 0.305778 0.530638 0.094 Uiso 0.509(8) 1 calc R U P A 2
C1 C -0.0387(5) 0.6475(4) 0.56664(9) 0.0288(9) Uani 1 1 d . . . . .
C2 C -0.1604(5) 0.6168(4) 0.54430(10) 0.0315(9) Uani 1 1 d . . . . .
H2 H -0.185783 0.676531 0.527878 0.038 Uiso 1 1 calc R U . . .
C3 C -0.2457(5) 0.4967(4) 0.54615(10) 0.0364(10) Uani 1 1 d . . . . .
H3 H -0.328539 0.473514 0.530667 0.044 Uiso 1 1 calc R U . . .
C4 C -0.2103(5) 0.4103(4) 0.57059(10) 0.0324(9) Uani 1 1 d . . . . .
H4 H -0.268456 0.328361 0.571507 0.039 Uiso 1 1 calc R U . . .
C5 C -0.0906(5) 0.4430(4) 0.59363(10) 0.0316(9) Uani 1 1 d . . . . .
H5 H -0.068889 0.384930 0.610525 0.038 Uiso 1 1 calc R U . . .
C6 C -0.0037(5) 0.5612(4) 0.59160(9) 0.0266(8) Uani 1 1 d . . . . .
C7 C 0.1221(4) 0.6183(3) 0.61342(9) 0.0257(8) Uani 1 1 d . . . . .
C8 C 0.1827(4) 0.7414(3) 0.60718(9) 0.0259(8) Uani 1 1 d . . . . .
C9 C 0.3009(5) 0.7997(4) 0.62982(9) 0.0261(8) Uani 1 1 d . . . . .
C10 C 0.3248(5) 0.7215(3) 0.65596(9) 0.0268(8) Uani 1 1 d . . . . .
C11 C 0.4381(5) 0.7596(4) 0.68066(9) 0.0292(9) Uani 1 1 d . . . . .
C12 C 0.4687(5) 0.6850(4) 0.70777(9) 0.0320(9) Uani 1 1 d . . . . .
H12 H 0.414106 0.602118 0.710095 0.038 Uiso 1 1 calc R U . . .
C13 C 0.5763(5) 0.7308(4) 0.73074(10) 0.0369(10) Uani 1 1 d . . . . .
H13 H 0.596430 0.679267 0.748816 0.044 Uiso 1 1 calc R U . . .
C14 C 0.6579(5) 0.8545(4) 0.72782(10) 0.0367(10) Uani 1 1 d . . . . .
H14 H 0.729089 0.886962 0.744231 0.044 Uiso 1 1 calc R U . . .
C15 C 0.6347(5) 0.9272(4) 0.70143(10) 0.0332(9) Uani 1 1 d . . . . .
H15 H 0.693680 1.008332 0.699271 0.040 Uiso 1 1 calc R U . . .
C16 C 0.5233(5) 0.8829(4) 0.67727(9) 0.0294(9) Uani 1 1 d . . . . .
C17 C 0.4984(5) 0.9588(4) 0.65008(10) 0.0298(9) Uani 1 1 d . . . . .
H17 H 0.558828 1.039301 0.648043 0.036 Uiso 1 1 calc R U . . .
C18 C 0.3897(5) 0.9191(4) 0.62667(10) 0.0297(9) Uani 1 1 d . . . . .
H18 H 0.374345 0.971347 0.608577 0.036 Uiso 1 1 calc R U . . .
C19 C -0.0541(5) 0.9363(4) 0.57474(10) 0.0306(9) Uani 1 1 d . . . . .
H19 H -0.120323 0.945734 0.554773 0.037 Uiso 1 1 calc R U . . .
C20 C -0.1814(6) 0.9104(4) 0.60009(11) 0.0449(11) Uani 1 1 d . . . . .
H20A H -0.120662 0.903659 0.620125 0.067 Uiso 1 1 calc R U . . .
H20B H -0.241977 0.827613 0.595699 0.067 Uiso 1 1 calc R U . . .
H20C H -0.263082 0.983260 0.600635 0.067 Uiso 1 1 calc R U . . .
C21 C 0.0414(6) 1.0653(4) 0.58047(14) 0.0556(14) Uani 1 1 d . . . . .
H21A H -0.038156 1.139510 0.578763 0.083 Uiso 1 1 calc R U . . .
H21B H 0.129169 1.075310 0.565110 0.083 Uiso 1 1 calc R U . . .
H21C H 0.094723 1.064104 0.601232 0.083 Uiso 1 1 calc R U . . .
C22 C 0.2410(5) 0.8151(4) 0.54136(10) 0.0316(9) Uani 1 1 d . . . . .
H22 H 0.289015 0.906253 0.543103 0.038 Uiso 1 1 calc R U . . .
C23 C 0.3866(5) 0.7168(4) 0.54608(12) 0.0449(11) Uani 1 1 d . . . . .
H23A H 0.444866 0.733530 0.566034 0.067 Uiso 1 1 calc R U . . .
H23B H 0.467134 0.727092 0.529465 0.067 Uiso 1 1 calc R U . . .
H23C H 0.341343 0.626663 0.545773 0.067 Uiso 1 1 calc R U . . .
C24 C 0.1527(6) 0.8012(5) 0.50930(10) 0.0461(11) Uani 1 1 d . . . . .
H24A H 0.117611 0.709271 0.506060 0.069 Uiso 1 1 calc R U . . .
H24B H 0.231703 0.826808 0.493337 0.069 Uiso 1 1 calc R U . . .
H24C H 0.052653 0.858620 0.508098 0.069 Uiso 1 1 calc R U . . .
C25 C 0.0345(5) 0.5359(4) 0.67525(10) 0.0330(9) Uani 1 1 d . . . . .
H25 H -0.028920 0.459452 0.665894 0.040 Uiso 1 1 calc R U . . .
C26 C 0.0893(6) 0.4943(5) 0.70791(11) 0.0524(13) Uani 1 1 d . . . . .
H26A H 0.177518 0.426408 0.706922 0.079 Uiso 1 1 calc R U . . .
H26B H -0.008699 0.458727 0.718542 0.079 Uiso 1 1 calc R U . . .
H26C H 0.134188 0.571061 0.719271 0.079 Uiso 1 1 calc R U . . .
C27 C -0.0889(6) 0.6525(5) 0.67487(12) 0.0486(12) Uani 1 1 d . . . . .
H27A H -0.029650 0.731735 0.682462 0.073 Uiso 1 1 calc R U . . .
H27B H -0.183804 0.632792 0.688200 0.073 Uiso 1 1 calc R U . . .
H27C H -0.132213 0.667653 0.653702 0.073 Uiso 1 1 calc R U . . .
C28 C 0.3574(5) 0.4324(4) 0.64823(10) 0.0305(9) Uani 1 1 d . . . . .
H28 H 0.412349 0.421293 0.669206 0.037 Uiso 1 1 calc R U . . .
C29 C 0.2687(6) 0.3030(4) 0.64008(12) 0.0446(11) Uani 1 1 d . . . . .
H29A H 0.174160 0.289331 0.653879 0.067 Uiso 1 1 calc R U . . .
H29B H 0.349653 0.229998 0.642480 0.067 Uiso 1 1 calc R U . . .
H29C H 0.225291 0.306455 0.618639 0.067 Uiso 1 1 calc R U . . .
C30 C 0.4980(5) 0.4652(4) 0.62597(12) 0.0444(11) Uani 1 1 d . . . . .
H30A H 0.449539 0.471988 0.604909 0.067 Uiso 1 1 calc R U . . .
H30B H 0.583910 0.395175 0.626805 0.067 Uiso 1 1 calc R U . . .
H30C H 0.550842 0.549399 0.631928 0.067 Uiso 1 1 calc R U . . .
C33B C 0.216(2) 0.369(4) 0.5388(5) 0.043(2) Uani 0.509(8) 1 d D U P A 2
H33D H 0.149173 0.445797 0.531815 0.064 Uiso 0.509(8) 1 calc R U P A 2
H33E H 0.228996 0.370718 0.561376 0.064 Uiso 0.509(8) 1 calc R U P A 2
H33F H 0.158620 0.287977 0.532203 0.064 Uiso 0.509(8) 1 calc R U P A 2
C33A C 0.230(2) 0.362(4) 0.5342(4) 0.043(2) Uani 0.491(8) 1 d D U P A 1
H33A H 0.286081 0.425338 0.520909 0.064 Uiso 0.491(8) 1 calc R U P A 1
H33B H 0.108877 0.383588 0.535093 0.064 Uiso 0.491(8) 1 calc R U P A 1
H33C H 0.242361 0.272594 0.525758 0.064 Uiso 0.491(8) 1 calc R U P A 1
Cl1 Cl 0.79777(16) 0.24452(11) 0.66789(3) 0.0584(4) Uani 1 1 d . . . . .
Cl2 Cl 0.51447(12) 0.10858(9) 0.55464(2) 0.0344(2) Uani 1 1 d . . . . .
O2 O 1.0388(7) -0.0007(5) 0.66987(13) 0.0972(16) Uani 1 1 d D . . . .
H2A H 0.975267 0.064169 0.665984 0.146 Uiso 1 1 calc R U . . .
C32 C 1.1016(7) 0.0073(6) 0.70060(18) 0.078(2) Uani 1 1 d D . . . .
H32A H 1.209455 -0.040552 0.702616 0.116 Uiso 1 1 calc R U . . .
H32B H 1.019306 -0.032072 0.714380 0.116 Uiso 1 1 calc R U . . .
H32C H 1.119670 0.100091 0.706197 0.116 Uiso 1 1 calc R U . . .
O1 O 0.5463(6) 0.3582(3) 0.71476(9) 0.0683(11) Uani 1 1 d D . . . .
H1 H 0.620618 0.333044 0.702599 0.102 Uiso 1 1 calc R U . . .
C31 C 0.4698(8) 0.2476(5) 0.72814(15) 0.0709(17) Uani 1 1 d D . . . .
H31A H 0.426331 0.188528 0.711802 0.106 Uiso 1 1 calc R U . . .
H31B H 0.375909 0.276505 0.740800 0.106 Uiso 1 1 calc R U . . .
H31C H 0.554039 0.200542 0.741154 0.106 Uiso 1 1 calc R U . . .
O3 O 0.7020(4) -0.0969(4) 0.51020(9) 0.0550(9) Uani 1 1 d G . . . .
H3A H 0.647768 -0.040243 0.521319 0.082 Uiso 1 1 d G U . . .
H3B H 0.641891 -0.102561 0.493077 0.082 Uiso 1 1 d G U . . .

loop_
_atom_site_aniso_label
_atom_site_aniso_U_11
_atom_site_aniso_U_22
_atom_site_aniso_U_33
_atom_site_aniso_U_23
_atom_site_aniso_U_13
_atom_site_aniso_U_12
P1 0.0220(5) 0.0185(5) 0.0396(6) 0.0018(4) 0.0036(4) 0.0001(4)
P2 0.0214(5) 0.0172(5) 0.0384(6) 0.0012(4) 0.0051(4) -0.0023(4)
O4A 0.061(5) 0.043(4) 0.059(4) -0.004(3) -0.012(3) 0.016(3)
O4B 0.052(4) 0.049(4) 0.086(5) 0.003(4) 0.005(4) 0.004(3)
C1 0.026(2) 0.0201(19) 0.041(2) -0.0015(16) 0.0056(17) 0.0021(15)
C2 0.026(2) 0.027(2) 0.041(2) 0.0021(17) 0.0012(17) 0.0034(16)
C3 0.031(2) 0.028(2) 0.051(3) -0.0057(18) 0.0036(19) -0.0023(17)
C4 0.024(2) 0.0194(19) 0.054(3) -0.0052(17) 0.0051(18) -0.0046(15)
C5 0.028(2) 0.0204(19) 0.047(2) -0.0003(17) 0.0081(18) 0.0001(16)
C6 0.0188(19) 0.0199(18) 0.041(2) 0.0004(16) 0.0017(16) 0.0016(15)
C7 0.0171(18) 0.0192(18) 0.041(2) 0.0000(16) 0.0061(16) 0.0003(14)
C8 0.0187(18) 0.0195(18) 0.040(2) 0.0022(15) 0.0061(16) 0.0021(14)
C9 0.0188(19) 0.0216(18) 0.038(2) 0.0035(16) 0.0024(15) 0.0007(14)
C10 0.0242(19) 0.0134(17) 0.043(2) -0.0004(15) 0.0091(16) -0.0013(14)
C11 0.024(2) 0.0223(19) 0.041(2) -0.0031(16) 0.0087(17) -0.0008(16)
C12 0.025(2) 0.030(2) 0.041(2) 0.0009(17) 0.0032(17) -0.0045(16)
C13 0.032(2) 0.038(2) 0.041(2) 0.0004(19) 0.0064(18) -0.0055(18)
C14 0.031(2) 0.042(2) 0.037(2) -0.0091(19) 0.0021(18) 0.0001(18)
C15 0.027(2) 0.026(2) 0.046(2) -0.0065(18) 0.0041(18) -0.0048(17)
C16 0.022(2) 0.0249(19) 0.041(2) -0.0024(17) 0.0055(16) 0.0015(16)
C17 0.024(2) 0.0181(18) 0.048(2) -0.0041(16) 0.0077(17) -0.0043(15)
C18 0.026(2) 0.0204(19) 0.043(2) 0.0043(16) 0.0044(17) 0.0003(15)
C19 0.025(2) 0.0200(19) 0.047(2) 0.0008(17) -0.0005(17) 0.0073(16)
C20 0.043(3) 0.035(2) 0.058(3) 0.004(2) 0.016(2) 0.010(2)
C21 0.038(3) 0.021(2) 0.109(5) -0.003(2) 0.013(3) 0.0069(19)
C22 0.025(2) 0.0236(19) 0.047(2) 0.0023(17) 0.0114(18) -0.0017(16)
C23 0.033(2) 0.034(2) 0.068(3) -0.001(2) 0.015(2) 0.0013(19)
C24 0.039(3) 0.056(3) 0.043(3) 0.001(2) 0.009(2) -0.002(2)
C25 0.029(2) 0.025(2) 0.046(2) 0.0010(17) 0.0137(18) -0.0078(16)
C26 0.049(3) 0.064(3) 0.046(3) 0.006(2) 0.018(2) -0.011(2)
C27 0.035(3) 0.042(3) 0.070(3) -0.004(2) 0.021(2) -0.001(2)
C28 0.028(2) 0.0230(19) 0.041(2) 0.0021(16) 0.0016(17) 0.0035(16)
C29 0.047(3) 0.021(2) 0.066(3) 0.000(2) 0.009(2) 0.0070(19)
C30 0.030(2) 0.037(2) 0.067(3) -0.001(2) 0.015(2) 0.0085(19)
C33B 0.048(4) 0.034(4) 0.046(5) -0.011(5) 0.011(3) 0.002(3)
C33A 0.048(4) 0.034(4) 0.046(5) -0.011(5) 0.011(3) 0.002(3)
Cl1 0.0460(7) 0.0334(6) 0.0956(10) 0.0161(6) -0.0027(6) -0.0191(5)
Cl2 0.0303(5) 0.0254(5) 0.0474(6) 0.0022(4) 0.0011(4) -0.0049(4)
O2 0.104(4) 0.070(3) 0.120(4) -0.015(3) 0.044(3) 0.007(3)
C32 0.046(3) 0.057(4) 0.132(6) -0.023(4) 0.026(4) -0.001(3)
O1 0.100(3) 0.042(2) 0.061(3) 0.0038(17) -0.024(2) 0.007(2)
C31 0.067(4) 0.046(3) 0.098(5) 0.002(3) -0.015(3) 0.001(3)
O3 0.052(2) 0.049(2) 0.063(2) -0.0012(17) -0.0099(17) 0.0105(16)

_geom_special_details            
;
 All esds (except the esd in the dihedral angle between two l.s. planes)
 are estimated using the full covariance matrix.  The cell esds are taken
 into account individually in the estimation of esds in distances, angles
 and torsion angles; correlations between esds in cell parameters are only
 used when they are defined by crystal symmetry.  An approximate (isotropic)
 treatment of cell esds is used for estimating esds involving l.s. planes.
;
loop_
_geom_bond_atom_site_label_1
_geom_bond_atom_site_label_2
_geom_bond_distance
_geom_bond_site_symmetry_2
_geom_bond_publ_flag
P1 C1 1.796(4) . ?
P1 C8 1.803(4) . ?
P1 C19 1.815(4) . ?
P1 C22 1.814(4) . ?
P2 C7 1.801(4) . ?
P2 C10 1.803(4) . ?
P2 C25 1.808(4) . ?
P2 C28 1.809(4) . ?
O4A H4A 0.8400 . ?
O4A C33A 1.397(16) . ?
O4B H4B 0.8400 . ?
O4B C33B 1.392(16) . ?
C1 C2 1.376(6) . ?
C1 C6 1.410(5) . ?
C2 H2 0.9500 . ?
C2 C3 1.394(6) . ?
C3 H3 0.9500 . ?
C3 C4 1.394(6) . ?
C4 H4 0.9500 . ?
C4 C5 1.390(6) . ?
C5 H5 0.9500 . ?
C5 C6 1.384(5) . ?
C6 C7 1.466(5) . ?
C7 C8 1.365(5) . ?
C8 C9 1.456(5) . ?
C9 C10 1.389(5) . ?
C9 C18 1.407(5) . ?
C10 C11 1.424(6) . ?
C11 C12 1.411(6) . ?
C11 C16 1.427(5) . ?
C12 H12 0.9500 . ?
C12 C13 1.367(6) . ?
C13 H13 0.9500 . ?
C13 C14 1.415(6) . ?
C14 H14 0.9500 . ?
C14 C15 1.367(6) . ?
C15 H15 0.9500 . ?
C15 C16 1.417(6) . ?
C16 C17 1.415(6) . ?
C17 H17 0.9500 . ?
C17 C18 1.367(6) . ?
C18 H18 0.9500 . ?
C19 H19 1.0000 . ?
C19 C20 1.533(6) . ?
C19 C21 1.525(6) . ?
C20 H20A 0.9800 . ?
C20 H20B 0.9800 . ?
C20 H20C 0.9800 . ?
C21 H21A 0.9800 . ?
C21 H21B 0.9800 . ?
C21 H21C 0.9800 . ?
C22 H22 1.0000 . ?
C22 C23 1.528(6) . ?
C22 C24 1.539(6) . ?
C23 H23A 0.9800 . ?
C23 H23B 0.9800 . ?
C23 H23C 0.9800 . ?
C24 H24A 0.9800 . ?
C24 H24B 0.9800 . ?
C24 H24C 0.9800 . ?
C25 H25 1.0000 . ?
C25 C26 1.525(6) . ?
C25 C27 1.529(6) . ?
C26 H26A 0.9800 . ?
C26 H26B 0.9800 . ?
C26 H26C 0.9800 . ?
C27 H27A 0.9800 . ?
C27 H27B 0.9800 . ?
C27 H27C 0.9800 . ?
C28 H28 1.0000 . ?
C28 C29 1.521(6) . ?
C28 C30 1.528(5) . ?
C29 H29A 0.9800 . ?
C29 H29B 0.9800 . ?
C29 H29C 0.9800 . ?
C30 H30A 0.9800 . ?
C30 H30B 0.9800 . ?
C30 H30C 0.9800 . ?
C33B H33D 0.9800 . ?
C33B H33E 0.9800 . ?
C33B H33F 0.9800 . ?
C33A H33A 0.9800 . ?
C33A H33B 0.9800 . ?
C33A H33C 0.9800 . ?
O2 H2A 0.8400 . ?
O2 C32 1.407(7) . ?
C32 H32A 0.9800 . ?
C32 H32B 0.9800 . ?
C32 H32C 0.9800 . ?
O1 H1 0.8400 . ?
O1 C31 1.406(6) . ?
C31 H31A 0.9800 . ?
C31 H31B 0.9800 . ?
C31 H31C 0.9800 . ?
O3 H3A 0.8703 . ?
O3 H3B 0.8690 . ?

loop_
_geom_angle_atom_site_label_1
_geom_angle_atom_site_label_2
_geom_angle_atom_site_label_3
_geom_angle
_geom_angle_site_symmetry_1
_geom_angle_site_symmetry_3
_geom_angle_publ_flag
C1 P1 C8 93.14(18) . . ?
C1 P1 C19 109.55(18) . . ?
C1 P1 C22 113.30(18) . . ?
C8 P1 C19 113.75(18) . . ?
C8 P1 C22 111.83(18) . . ?
C22 P1 C19 113.61(18) . . ?
C7 P2 C10 93.15(18) . . ?
C7 P2 C25 107.43(19) . . ?
C7 P2 C28 113.16(18) . . ?
C10 P2 C25 118.08(18) . . ?
C10 P2 C28 110.04(18) . . ?
C25 P2 C28 113.34(18) . . ?
C33A O4A H4A 109.5 . . ?
C33B O4B H4B 109.5 . . ?
C2 C1 P1 128.9(3) . . ?
C2 C1 C6 120.9(4) . . ?
C6 C1 P1 110.0(3) . . ?
C1 C2 H2 120.6 . . ?
C1 C2 C3 118.9(4) . . ?
C3 C2 H2 120.6 . . ?
C2 C3 H3 119.8 . . ?
C2 C3 C4 120.4(4) . . ?
C4 C3 H3 119.8 . . ?
C3 C4 H4 119.7 . . ?
C5 C4 C3 120.7(4) . . ?
C5 C4 H4 119.7 . . ?
C4 C5 H5 120.5 . . ?
C6 C5 C4 119.1(4) . . ?
C6 C5 H5 120.5 . . ?
C1 C6 C7 111.1(3) . . ?
C5 C6 C1 120.0(4) . . ?
C5 C6 C7 128.8(4) . . ?
C6 C7 P2 134.3(3) . . ?
C8 C7 P2 107.7(3) . . ?
C8 C7 C6 117.8(4) . . ?
C7 C8 P1 107.9(3) . . ?
C7 C8 C9 117.2(3) . . ?
C9 C8 P1 134.9(3) . . ?
C10 C9 C8 112.7(3) . . ?
C10 C9 C18 121.0(4) . . ?
C18 C9 C8 126.4(4) . . ?
C9 C10 P2 109.1(3) . . ?
C9 C10 C11 121.5(3) . . ?
C11 C10 P2 129.1(3) . . ?
C10 C11 C16 116.5(4) . . ?
C12 C11 C10 124.5(3) . . ?
C12 C11 C16 119.1(4) . . ?
C11 C12 H12 119.7 . . ?
C13 C12 C11 120.6(4) . . ?
C13 C12 H12 119.7 . . ?
C12 C13 H13 119.7 . . ?
C12 C13 C14 120.5(4) . . ?
C14 C13 H13 119.7 . . ?
C13 C14 H14 119.9 . . ?
C15 C14 C13 120.2(4) . . ?
C15 C14 H14 119.9 . . ?
C14 C15 H15 119.7 . . ?
C14 C15 C16 120.6(4) . . ?
C16 C15 H15 119.7 . . ?
C15 C16 C11 118.9(4) . . ?
C17 C16 C11 120.5(4) . . ?
C17 C16 C15 120.5(4) . . ?
C16 C17 H17 119.2 . . ?
C18 C17 C16 121.6(4) . . ?
C18 C17 H17 119.2 . . ?
C9 C18 H18 120.6 . . ?
C17 C18 C9 118.9(4) . . ?
C17 C18 H18 120.6 . . ?
P1 C19 H19 107.5 . . ?
C20 C19 P1 110.0(3) . . ?
C20 C19 H19 107.5 . . ?
C21 C19 P1 113.0(3) . . ?
C21 C19 H19 107.5 . . ?
C21 C19 C20 111.2(4) . . ?
C19 C20 H20A 109.5 . . ?
C19 C20 H20B 109.5 . . ?
C19 C20 H20C 109.5 . . ?
H20A C20 H20B 109.5 . . ?
H20A C20 H20C 109.5 . . ?
H20B C20 H20C 109.5 . . ?
C19 C21 H21A 109.5 . . ?
C19 C21 H21B 109.5 . . ?
C19 C21 H21C 109.5 . . ?
H21A C21 H21B 109.5 . . ?
H21A C21 H21C 109.5 . . ?
H21B C21 H21C 109.5 . . ?
P1 C22 H22 108.1 . . ?
C23 C22 P1 110.7(3) . . ?
C23 C22 H22 108.1 . . ?
C23 C22 C24 112.1(4) . . ?
C24 C22 P1 109.5(3) . . ?
C24 C22 H22 108.1 . . ?
C22 C23 H23A 109.5 . . ?
C22 C23 H23B 109.5 . . ?
C22 C23 H23C 109.5 . . ?
H23A C23 H23B 109.5 . . ?
H23A C23 H23C 109.5 . . ?
H23B C23 H23C 109.5 . . ?
C22 C24 H24A 109.5 . . ?
C22 C24 H24B 109.5 . . ?
C22 C24 H24C 109.5 . . ?
H24A C24 H24B 109.5 . . ?
H24A C24 H24C 109.5 . . ?
H24B C24 H24C 109.5 . . ?
P2 C25 H25 106.5 . . ?
C26 C25 P2 113.6(3) . . ?
C26 C25 H25 106.5 . . ?
C26 C25 C27 112.6(4) . . ?
C27 C25 P2 110.5(3) . . ?
C27 C25 H25 106.5 . . ?
C25 C26 H26A 109.5 . . ?
C25 C26 H26B 109.5 . . ?
C25 C26 H26C 109.5 . . ?
H26A C26 H26B 109.5 . . ?
H26A C26 H26C 109.5 . . ?
H26B C26 H26C 109.5 . . ?
C25 C27 H27A 109.5 . . ?
C25 C27 H27B 109.5 . . ?
C25 C27 H27C 109.5 . . ?
H27A C27 H27B 109.5 . . ?
H27A C27 H27C 109.5 . . ?
H27B C27 H27C 109.5 . . ?
P2 C28 H28 107.2 . . ?
C29 C28 P2 112.3(3) . . ?
C29 C28 H28 107.2 . . ?
C29 C28 C30 112.2(4) . . ?
C30 C28 P2 110.4(3) . . ?
C30 C28 H28 107.2 . . ?
C28 C29 H29A 109.5 . . ?
C28 C29 H29B 109.5 . . ?
C28 C29 H29C 109.5 . . ?
H29A C29 H29B 109.5 . . ?
H29A C29 H29C 109.5 . . ?
H29B C29 H29C 109.5 . . ?
C28 C30 H30A 109.5 . . ?
C28 C30 H30B 109.5 . . ?
C28 C30 H30C 109.5 . . ?
H30A C30 H30B 109.5 . . ?
H30A C30 H30C 109.5 . . ?
H30B C30 H30C 109.5 . . ?
O4B C33B H33D 109.5 . . ?
O4B C33B H33E 109.5 . . ?
O4B C33B H33F 109.5 . . ?
H33D C33B H33E 109.5 . . ?
H33D C33B H33F 109.5 . . ?
H33E C33B H33F 109.5 . . ?
O4A C33A H33A 109.5 . . ?
O4A C33A H33B 109.5 . . ?
O4A C33A H33C 109.5 . . ?
H33A C33A H33B 109.5 . . ?
H33A C33A H33C 109.5 . . ?
H33B C33A H33C 109.5 . . ?
C32 O2 H2A 109.5 . . ?
O2 C32 H32A 109.5 . . ?
O2 C32 H32B 109.5 . . ?
O2 C32 H32C 109.5 . . ?
H32A C32 H32B 109.5 . . ?
H32A C32 H32C 109.5 . . ?
H32B C32 H32C 109.5 . . ?
C31 O1 H1 109.5 . . ?
O1 C31 H31A 109.5 . . ?
O1 C31 H31B 109.5 . . ?
O1 C31 H31C 109.5 . . ?
H31A C31 H31B 109.5 . . ?
H31A C31 H31C 109.5 . . ?
H31B C31 H31C 109.5 . . ?
H3A O3 H3B 104.6 . . ?

loop_
_geom_torsion_atom_site_label_1
_geom_torsion_atom_site_label_2
_geom_torsion_atom_site_label_3
_geom_torsion_atom_site_label_4
_geom_torsion
_geom_torsion_site_symmetry_1
_geom_torsion_site_symmetry_2
_geom_torsion_site_symmetry_3
_geom_torsion_site_symmetry_4
_geom_torsion_publ_flag
P1 C1 C2 C3 -177.7(3) . . . . ?
P1 C1 C6 C5 177.4(3) . . . . ?
P1 C1 C6 C7 0.2(4) . . . . ?
P1 C8 C9 C10 174.0(3) . . . . ?
P1 C8 C9 C18 -8.0(6) . . . . ?
P2 C7 C8 P1 -176.89(17) . . . . ?
P2 C7 C8 C9 1.8(4) . . . . ?
P2 C10 C11 C12 -6.6(6) . . . . ?
P2 C10 C11 C16 174.2(3) . . . . ?
C1 P1 C8 C7 1.5(3) . . . . ?
C1 P1 C8 C9 -176.8(4) . . . . ?
C1 P1 C19 C20 51.7(4) . . . . ?
C1 P1 C19 C21 176.6(3) . . . . ?
C1 P1 C22 C23 -72.1(4) . . . . ?
C1 P1 C22 C24 52.0(3) . . . . ?
C1 C2 C3 C4 1.2(6) . . . . ?
C1 C6 C7 P2 174.6(3) . . . . ?
C1 C6 C7 C8 1.0(5) . . . . ?
C2 C1 C6 C5 0.9(6) . . . . ?
C2 C1 C6 C7 -176.3(3) . . . . ?
C2 C3 C4 C5 0.6(6) . . . . ?
C3 C4 C5 C6 -1.6(6) . . . . ?
C4 C5 C6 C1 0.9(5) . . . . ?
C4 C5 C6 C7 177.5(4) . . . . ?
C5 C6 C7 P2 -2.3(6) . . . . ?
C5 C6 C7 C8 -175.9(4) . . . . ?
C6 C1 C2 C3 -1.9(6) . . . . ?
C6 C7 C8 P1 -1.7(4) . . . . ?
C6 C7 C8 C9 176.9(3) . . . . ?
C7 P2 C10 C9 -2.9(3) . . . . ?
C7 P2 C10 C11 -176.9(3) . . . . ?
C7 P2 C25 C26 -179.2(3) . . . . ?
C7 P2 C25 C27 -51.6(4) . . . . ?
C7 P2 C28 C29 -71.0(3) . . . . ?
C7 P2 C28 C30 55.1(4) . . . . ?
C7 C8 C9 C10 -4.2(5) . . . . ?
C7 C8 C9 C18 173.8(3) . . . . ?
C8 P1 C1 C2 175.2(4) . . . . ?
C8 P1 C1 C6 -1.0(3) . . . . ?
C8 P1 C19 C20 -51.0(4) . . . . ?
C8 P1 C19 C21 73.9(4) . . . . ?
C8 P1 C22 C23 31.6(4) . . . . ?
C8 P1 C22 C24 155.7(3) . . . . ?
C8 C9 C10 P2 4.3(4) . . . . ?
C8 C9 C10 C11 178.8(3) . . . . ?
C8 C9 C18 C17 -179.0(3) . . . . ?
C9 C10 C11 C12 -179.8(4) . . . . ?
C9 C10 C11 C16 0.9(5) . . . . ?
C10 P2 C7 C6 -173.4(4) . . . . ?
C10 P2 C7 C8 0.7(3) . . . . ?
C10 P2 C25 C26 -75.7(4) . . . . ?
C10 P2 C25 C27 51.9(4) . . . . ?
C10 P2 C28 C29 -173.7(3) . . . . ?
C10 P2 C28 C30 -47.6(4) . . . . ?
C10 C9 C18 C17 -1.1(5) . . . . ?
C10 C11 C12 C13 -178.2(4) . . . . ?
C10 C11 C16 C15 178.6(3) . . . . ?
C10 C11 C16 C17 -2.1(5) . . . . ?
C11 C12 C13 C14 0.5(6) . . . . ?
C11 C16 C17 C18 1.8(6) . . . . ?
C12 C11 C16 C15 -0.7(5) . . . . ?
C12 C11 C16 C17 178.6(3) . . . . ?
C12 C13 C14 C15 -2.4(6) . . . . ?
C13 C14 C15 C16 2.7(6) . . . . ?
C14 C15 C16 C11 -1.2(6) . . . . ?
C14 C15 C16 C17 179.5(4) . . . . ?
C15 C16 C17 C18 -178.9(4) . . . . ?
C16 C11 C12 C13 1.1(6) . . . . ?
C16 C17 C18 C9 -0.1(6) . . . . ?
C18 C9 C10 P2 -173.8(3) . . . . ?
C18 C9 C10 C11 0.7(6) . . . . ?
C19 P1 C1 C2 58.6(4) . . . . ?
C19 P1 C1 C6 -117.6(3) . . . . ?
C19 P1 C8 C7 114.5(3) . . . . ?
C19 P1 C8 C9 -63.8(4) . . . . ?
C19 P1 C22 C23 162.0(3) . . . . ?
C19 P1 C22 C24 -73.9(3) . . . . ?
C22 P1 C1 C2 -69.4(4) . . . . ?
C22 P1 C1 C6 114.4(3) . . . . ?
C22 P1 C8 C7 -115.2(3) . . . . ?
C22 P1 C8 C9 66.5(4) . . . . ?
C22 P1 C19 C20 179.6(3) . . . . ?
C22 P1 C19 C21 -55.5(4) . . . . ?
C25 P2 C7 C6 -52.6(4) . . . . ?
C25 P2 C7 C8 121.4(3) . . . . ?
C25 P2 C10 C9 -114.6(3) . . . . ?
C25 P2 C10 C11 71.5(4) . . . . ?
C25 P2 C28 C29 51.7(4) . . . . ?
C25 P2 C28 C30 177.7(3) . . . . ?
C28 P2 C7 C6 73.3(4) . . . . ?
C28 P2 C7 C8 -112.7(3) . . . . ?
C28 P2 C10 C9 113.1(3) . . . . ?
C28 P2 C10 C11 -60.8(4) . . . . ?
C28 P2 C25 C26 55.0(4) . . . . ?
C28 P2 C25 C27 -177.3(3) . . . . ?

_shelx_res_file                  
;
TITL ba_ss5_a.res in P2(1)/n
    ba_ss5.res
    created by SHELXL-2018/3 at 08:50:16 on 21-Jun-2023
REM Old TITL ba_ss5 in P2(1)/n
REM SHELXT solution in P2(1)/n: R1 0.198, Rweak 0.106, Alpha 0.057
REM <I/s> 0.679 for 386 systematic absences, Orientation as input
REM Formula found by SHELXT: C38 P2 Cl2
CELL 1.54184 7.8799 10.1289 43.3073 90 91.842 90
ZERR 4 0.0003 0.0004 0.0023 0 0.005 0
LATT 1
SYMM 0.5-X,0.5+Y,0.5-Z
SFAC C H Cl O P
UNIT 132 208 8 16 8
SADI C33A O4A C33B O4B
SADI O4A C33A O4B C33B C31 O1 C32 O2
SIMU 0.01 0.02 2 O4A O4B C33B C33A
EADP C33B C33A

L.S. 10
PLAN  12
SIZE 0.03 0.07 0.14
TEMP -153.1(10)
CONF
list 4
MORE -1
BOND $H
fmap 2 53
acta
OMIT 8 1 10
OMIT 8 0 20
OMIT -9 0 -5
OMIT 8 0 24
OMIT 1 0 1
OMIT 8 0 22
REM <olex2.extras>
REM <HklSrc "%.\\ba_ss5.hkl">
REM </olex2.extras>

WGHT    0.066000    4.512900
FVAR       2.82614   0.49075
P1    5    0.085752    0.795206    0.571041    11.00000    0.02197    0.01845 =
         0.03955    0.00184    0.00357    0.00012
P2    5    0.210129    0.568833    0.650516    11.00000    0.02136    0.01715 =
         0.03840    0.00121    0.00507   -0.00233
PART 1
O4A   4    0.303829    0.366765    0.563917    21.00000    0.06079    0.04343 =
         0.05873   -0.00383   -0.01154    0.01637
AFIX 147
H4A   2    0.348256    0.293437    0.568277    21.00000   -1.50000
AFIX   0
PART 2
O4B   4    0.376075    0.374646    0.525977   -21.00000    0.05220    0.04915 =
         0.08621    0.00290    0.00462    0.00446
AFIX 147
H4B   2    0.430487    0.305778    0.530638   -21.00000   -1.50000
AFIX   0
PART 0
C1    1   -0.038656    0.647455    0.566643    11.00000    0.02604    0.02010 =
         0.04058   -0.00155    0.00564    0.00209
C2    1   -0.160355    0.616811    0.544297    11.00000    0.02627    0.02709 =
         0.04122    0.00207    0.00122    0.00344
AFIX  43
H2    2   -0.185783    0.676531    0.527878    11.00000   -1.20000
AFIX   0
C3    1   -0.245712    0.496694    0.546148    11.00000    0.03051    0.02837 =
         0.05051   -0.00575    0.00356   -0.00228
AFIX  43
H3    2   -0.328539    0.473514    0.530667    11.00000   -1.20000
AFIX   0
C4    1   -0.210265    0.410340    0.570589    11.00000    0.02445    0.01938 =
         0.05352   -0.00524    0.00512   -0.00459
AFIX  43
H4    2   -0.268456    0.328361    0.571507    11.00000   -1.20000
AFIX   0
C5    1   -0.090642    0.442977    0.593628    11.00000    0.02776    0.02038 =
         0.04726   -0.00031    0.00809    0.00010
AFIX  43
H5    2   -0.068889    0.384930    0.610525    11.00000   -1.20000
AFIX   0
C6    1   -0.003707    0.561204    0.591600    11.00000    0.01880    0.01992 =
         0.04121    0.00041    0.00169    0.00161
C7    1    0.122094    0.618346    0.613417    11.00000    0.01708    0.01919 =
         0.04105   -0.00004    0.00610    0.00034
C8    1    0.182680    0.741410    0.607175    11.00000    0.01870    0.01951 =
         0.03985    0.00217    0.00614    0.00210
C9    1    0.300866    0.799663    0.629822    11.00000    0.01881    0.02163 =
         0.03805    0.00352    0.00243    0.00072
C10   1    0.324772    0.721502    0.655964    11.00000    0.02418    0.01338 =
         0.04336   -0.00040    0.00910   -0.00129
C11   1    0.438140    0.759604    0.680657    11.00000    0.02448    0.02232 =
         0.04134   -0.00310    0.00870   -0.00075
C12   1    0.468736    0.684973    0.707774    11.00000    0.02499    0.03023 =
         0.04084    0.00088    0.00321   -0.00454
AFIX  43
H12   2    0.414106    0.602118    0.710095    11.00000   -1.20000
AFIX   0
C13   1    0.576310    0.730823    0.730743    11.00000    0.03186    0.03788 =
         0.04121    0.00042    0.00639   -0.00550
AFIX  43
H13   2    0.596430    0.679267    0.748816    11.00000   -1.20000
AFIX   0
C14   1    0.657934    0.854454    0.727816    11.00000    0.03072    0.04196 =
         0.03739   -0.00907    0.00212    0.00011
AFIX  43
H14   2    0.729089    0.886962    0.744231    11.00000   -1.20000
AFIX   0
C15   1    0.634655    0.927239    0.701425    11.00000    0.02736    0.02604 =
         0.04634   -0.00645    0.00405   -0.00481
AFIX  43
H15   2    0.693680    1.008332    0.699271    11.00000   -1.20000
AFIX   0
C16   1    0.523347    0.882854    0.677267    11.00000    0.02250    0.02492 =
         0.04093   -0.00235    0.00546    0.00154
C17   1    0.498442    0.958755    0.650080    11.00000    0.02414    0.01810 =
         0.04772   -0.00408    0.00774   -0.00427
AFIX  43
H17   2    0.558828    1.039301    0.648043    11.00000   -1.20000
AFIX   0
C18   1    0.389694    0.919115    0.626672    11.00000    0.02623    0.02041 =
         0.04257    0.00429    0.00443    0.00032
AFIX  43
H18   2    0.374345    0.971347    0.608577    11.00000   -1.20000
AFIX   0
C19   1   -0.054121    0.936312    0.574740    11.00000    0.02469    0.02000 =
         0.04708    0.00081   -0.00055    0.00728
AFIX  13
H19   2   -0.120323    0.945734    0.554773    11.00000   -1.20000
AFIX   0
C20   1   -0.181449    0.910370    0.600087    11.00000    0.04327    0.03453 =
         0.05788    0.00366    0.01588    0.01007
AFIX 137
H20A  2   -0.120662    0.903659    0.620125    11.00000   -1.50000
H20B  2   -0.241977    0.827613    0.595699    11.00000   -1.50000
H20C  2   -0.263082    0.983260    0.600635    11.00000   -1.50000
AFIX   0
C21   1    0.041437    1.065330    0.580473    11.00000    0.03839    0.02054 =
         0.10872   -0.00266    0.01339    0.00694
AFIX 137
H21A  2   -0.038156    1.139510    0.578763    11.00000   -1.50000
H21B  2    0.129169    1.075310    0.565110    11.00000   -1.50000
H21C  2    0.094723    1.064104    0.601232    11.00000   -1.50000
AFIX   0
C22   1    0.241020    0.815064    0.541365    11.00000    0.02526    0.02362 =
         0.04657    0.00226    0.01142   -0.00168
AFIX  13
H22   2    0.289015    0.906253    0.543103    11.00000   -1.20000
AFIX   0
C23   1    0.386647    0.716775    0.546082    11.00000    0.03314    0.03441 =
         0.06787   -0.00135    0.01472    0.00132
AFIX 137
H23A  2    0.444866    0.733530    0.566034    11.00000   -1.50000
H23B  2    0.467134    0.727092    0.529465    11.00000   -1.50000
H23C  2    0.341343    0.626663    0.545773    11.00000   -1.50000
AFIX   0
C24   1    0.152725    0.801179    0.509302    11.00000    0.03938    0.05620 =
         0.04330    0.00081    0.00875   -0.00175
AFIX 137
H24A  2    0.117611    0.709271    0.506060    11.00000   -1.50000
H24B  2    0.231703    0.826808    0.493337    11.00000   -1.50000
H24C  2    0.052653    0.858620    0.508098    11.00000   -1.50000
AFIX   0
C25   1    0.034451    0.535897    0.675248    11.00000    0.02880    0.02455 =
         0.04641    0.00103    0.01370   -0.00782
AFIX  13
H25   2   -0.028920    0.459452    0.665894    11.00000   -1.20000
AFIX   0
C26   1    0.089263    0.494307    0.707915    11.00000    0.04891    0.06374 =
         0.04564    0.00553    0.01762   -0.01122
AFIX 137
H26A  2    0.177518    0.426408    0.706922    11.00000   -1.50000
H26B  2   -0.008699    0.458727    0.718542    11.00000   -1.50000
H26C  2    0.134188    0.571061    0.719271    11.00000   -1.50000
AFIX   0
C27   1   -0.088876    0.652486    0.674869    11.00000    0.03491    0.04223 =
         0.06985   -0.00354    0.02078   -0.00077
AFIX 137
H27A  2   -0.029650    0.731735    0.682462    11.00000   -1.50000
H27B  2   -0.183804    0.632792    0.688200    11.00000   -1.50000
H27C  2   -0.132213    0.667653    0.653702    11.00000   -1.50000
AFIX   0
C28   1    0.357416    0.432407    0.648230    11.00000    0.02768    0.02305 =
         0.04070    0.00210    0.00158    0.00350
AFIX  13
H28   2    0.412349    0.421293    0.669206    11.00000   -1.20000
AFIX   0
C29   1    0.268744    0.303043    0.640082    11.00000    0.04728    0.02089 =
         0.06599    0.00038    0.00910    0.00702
AFIX 137
H29A  2    0.174160    0.289331    0.653879    11.00000   -1.50000
H29B  2    0.349653    0.229998    0.642480    11.00000   -1.50000
H29C  2    0.225291    0.306455    0.618639    11.00000   -1.50000
AFIX   0
C30   1    0.498041    0.465182    0.625971    11.00000    0.03015    0.03736 =
         0.06671   -0.00082    0.01516    0.00854
AFIX 137
H30A  2    0.449539    0.471988    0.604909    11.00000   -1.50000
H30B  2    0.583910    0.395175    0.626805    11.00000   -1.50000
H30C  2    0.550842    0.549399    0.631928    11.00000   -1.50000
AFIX   0
PART 2
C33B  1    0.216390    0.369396    0.538792   -21.00000    0.04839    0.03421 =
         0.04596   -0.01093    0.01119    0.00222
AFIX 137
H33D  2    0.149173    0.445797    0.531815   -21.00000   -1.50000
H33E  2    0.228996    0.370718    0.561376   -21.00000   -1.50000
H33F  2    0.158620    0.287977    0.532203   -21.00000   -1.50000
AFIX   0
PART 1
C33A  1    0.229762    0.361693    0.534203    21.00000    0.04839    0.03421 =
         0.04596   -0.01093    0.01119    0.00222
AFIX 137
H33A  2    0.286081    0.425338    0.520909    21.00000   -1.50000
H33B  2    0.108877    0.383588    0.535093    21.00000   -1.50000
H33C  2    0.242361    0.272594    0.525758    21.00000   -1.50000
AFIX   0

PART 0
CL1   3    0.797770    0.244521    0.667888    11.00000    0.04596    0.03335 =
         0.09562    0.01611   -0.00267   -0.01906

CL2   3    0.514473    0.108584    0.554639    11.00000    0.03029    0.02537 =
         0.04743    0.00224    0.00113   -0.00485
O2    4    1.038815   -0.000720    0.669867    11.00000    0.10421    0.06988 =
         0.11999   -0.01520    0.04418    0.00715
AFIX 147
H2A   2    0.975267    0.064169    0.665984    11.00000   -1.50000
AFIX   0
C32   1    1.101574    0.007295    0.700597    11.00000    0.04598    0.05663 =
         0.13179   -0.02257    0.02607   -0.00094
AFIX 137
H32A  2    1.209455   -0.040552    0.702616    11.00000   -1.50000
H32B  2    1.019306   -0.032072    0.714380    11.00000   -1.50000
H32C  2    1.119670    0.100091    0.706197    11.00000   -1.50000
AFIX   0

O1    4    0.546269    0.358199    0.714765    11.00000    0.10034    0.04199 =
         0.06087    0.00380   -0.02399    0.00709
AFIX 147
H1    2    0.620618    0.333044    0.702599    11.00000   -1.50000
AFIX   0
C31   1    0.469850    0.247565    0.728144    11.00000    0.06748    0.04610 =
         0.09793    0.00155   -0.01450    0.00066
AFIX 137
H31A  2    0.426331    0.188528    0.711802    11.00000   -1.50000
H31B  2    0.375909    0.276505    0.740800    11.00000   -1.50000
H31C  2    0.554039    0.200542    0.741154    11.00000   -1.50000
AFIX   6

O3    4    0.701999   -0.096942    0.510205    11.00000    0.05183    0.04895 =
         0.06332   -0.00122   -0.00992    0.01047
H3A   2    0.647768   -0.040243    0.521319    11.00000   -1.50000
H3B   2    0.641891   -0.102561    0.493077    11.00000   -1.50000
AFIX   0
HKLF 4


REM  ba_ss5_a.res in P2(1)/n
REM wR2 = 0.1708, GooF = S = 1.044, Restrained GooF = 1.042 for all data
REM R1 = 0.0668 for 4328 Fo > 4sig(Fo) and 0.0986 for all 6168 data
REM 402 parameters refined using 42 restraints

END

WGHT      0.0658      4.5483

REM Highest difference peak  0.406,  deepest hole -0.392,  1-sigma level  0.073
Q1    1   1.1201  0.1363  0.7002  11.00000  0.05    0.41
Q2    1   0.4775  0.1404  0.5609  11.00000  0.05    0.40
Q3    1   0.8256  0.3030  0.6606  11.00000  0.05    0.30
Q4    1   0.0157  0.8778  0.5816  11.00000  0.05    0.30
Q5    1   0.5418  0.2223  0.5809  11.00000  0.05    0.27
Q6    1   0.2431  0.2287  0.5182  11.00000  0.05    0.27
Q7    1   0.7784  0.2413  0.6605  11.00000  0.05    0.26
Q8    1   0.8307  0.2032  0.6627  11.00000  0.05    0.25
Q9    1   0.1076  0.7862  0.6013  11.00000  0.05    0.23
Q10   1  -0.0777  0.4199  0.5409  11.00000  0.05    0.22
Q11   1  -0.1373  0.3187  0.5603  11.00000  0.05    0.22
Q12   1   0.1201  0.9383  0.6028  11.00000  0.05    0.22
;
_shelx_res_checksum              24984
_olex2_submission_special_instructions 'No special instructions were received'
_oxdiff_exptl_absorpt_empirical_details 
;
Empirical correction (ABSPACK) includes:
- Absorption correction using spherical harmonics
- Frame scaling
- Detector area scaling
;
# start Validation Reply Form
_vrf_RINTA01_cmpd_4bPh_ba_ss5    
;
PROBLEM: The value of Rint is greater than 0.12
RESPONSE: Reduced signal intensity at higher angles 
(weakly diffracting crystals)
;
_vrf_PLAT340_cmpd_4bPh_ba_ss5    
;
PROBLEM: Low Bond Precision on  C-C Bonds ...............    0.00582 Ang.  
RESPONSE: Reduced signal intensity at higher angles 
(weakly diffracting crystals)
;
####################################################################### 
# 
# This file contains crystal structure data downloaded from the 
# Cambridge Structural Database (CSD) hosted by the Cambridge 
# Crystallographic Data Centre (CCDC).
# 
# Full information about CCDC data access policies and citation 
# guidelines are available at http://www.ccdc.cam.ac.uk/access/V1 
# 
# Audit and citation data items may have been added by the CCDC. 
# Please retain this information to preserve the provenance of 
# this file and to allow appropriate attribution of the data. 
# 
#######################################################################

data_cmpd_4aPh_ba_jm79
_database_code_depnum_ccdc_archive 'CCDC 2431372'
loop_
_audit_author_name
_audit_author_address
'Joachim Ballmann'
;University of Heidelberg
Germany
;
_audit_update_record             
;
2025-03-14 deposited with the CCDC.	2025-09-29 downloaded from the CCDC.
;
_audit_creation_date             2025-02-10
_audit_creation_method           
;
Olex2 1.5
(compiled 2024.02.16 svn.r378c4104 for OlexSys, GUI svn.r6928)
;
_shelx_SHELXL_version_number     2019/3
loop_
_audit_author_email
joachim.ballmann@uni-heidelberg.de
_chemical_name_systematic        ?
_chemical_name_common            ?
_chemical_formula_moiety         'C30 H38 P2, 3(C H4 O), 2(Cl)'
_chemical_formula_sum            'C33 H50 Cl2 O3 P2'
_chemical_formula_weight         627.57
_chemical_melting_point          ?
_exptl_crystal_description       needle
_exptl_crystal_colour            'fluorescent intense yellow'
_diffrn_ambient_temperature      120(1)
_chemical_oxdiff_formula         C33H50Cl2O3P2
_chemical_oxdiff_usercomment     JM_1_2_Cl
loop_
_atom_type_symbol
_atom_type_description
_atom_type_scat_dispersion_real
_atom_type_scat_dispersion_imag
_atom_type_scat_source
C C 0.0181 0.0091 'International Tables Vol C Tables 4.2.6.8 and 6.1.1.4'
H H 0.0000 0.0000 'International Tables Vol C Tables 4.2.6.8 and 6.1.1.4'
Cl Cl 0.3639 0.7018 'International Tables Vol C Tables 4.2.6.8 and 6.1.1.4'
O O 0.0492 0.0322 'International Tables Vol C Tables 4.2.6.8 and 6.1.1.4'
P P 0.2955 0.4335 'International Tables Vol C Tables 4.2.6.8 and 6.1.1.4'

_shelx_space_group_comment       
;
The symmetry employed for this shelxl refinement is uniquely defined
by the following loop, which should always be used as a source of
symmetry information in preference to the above space-group names.
They are only intended as comments.
;
_space_group_crystal_system      monoclinic
_space_group_IT_number           14
_space_group_name_H-M_alt        'P 21/n'
_space_group_name_Hall           '-P 2yn'
_chemical_absolute_configuration .
loop_
_space_group_symop_operation_xyz
'x, y, z'
'-x+1/2, y+1/2, -z+1/2'
'-x, -y, -z'
'x-1/2, -y-1/2, z-1/2'

_cell_length_a                   7.56569(18)
_cell_length_b                   21.6248(5)
_cell_length_c                   21.1554(5)
_cell_angle_alpha                90
_cell_angle_beta                 100.276(2)
_cell_angle_gamma                90
_cell_volume                     3405.63(14)
_cell_formula_units_Z            4
_cell_measurement_reflns_used    11724
_cell_measurement_temperature    120(1)
_cell_measurement_theta_max      69.9120
_cell_measurement_theta_min      4.0890
_shelx_estimated_absorpt_T_max   ?
_shelx_estimated_absorpt_T_min   ?
_exptl_absorpt_coefficient_mu    2.837
_exptl_absorpt_correction_T_max  0.882
_exptl_absorpt_correction_T_min  0.503
_exptl_absorpt_correction_type   gaussian
_exptl_absorpt_process_details   
;
CrysAlisPro 1.171.42.51a (Rigaku Oxford Diffraction, 2022)
Numerical absorption correction based on gaussian integration over
a multifaceted crystal model
Empirical absorption correction using spherical harmonics,
implemented in SCALE3 ABSPACK scaling algorithm.
;
_exptl_absorpt_special_details   ?
_exptl_crystal_density_diffrn    1.224
_exptl_crystal_density_meas      ?
_exptl_crystal_density_method    ?
_exptl_crystal_F_000             1344
loop_
_exptl_crystal_face_index_h
_exptl_crystal_face_index_k
_exptl_crystal_face_index_l
_exptl_crystal_face_perp_dist
0 -12 6 0.0302
0 12 -6 0.0244
5 2 -1 0.0465
-4 -7 3 0.0311
0 -9 -10 0.0118
0 9 11 0.0130

_exptl_crystal_size_max          0.097
_exptl_crystal_size_mid          0.062
_exptl_crystal_size_min          0.025
_exptl_transmission_factor_max   ?
_exptl_transmission_factor_min   ?
_diffrn_reflns_av_R_equivalents  0.0806
_diffrn_reflns_av_unetI/netI     0.0489
_diffrn_reflns_Laue_measured_fraction_full 1.000
_diffrn_reflns_Laue_measured_fraction_max 0.990
_diffrn_reflns_limit_h_max       9
_diffrn_reflns_limit_h_min       -9
_diffrn_reflns_limit_k_max       26
_diffrn_reflns_limit_k_min       -18
_diffrn_reflns_limit_l_max       25
_diffrn_reflns_limit_l_min       -25
_diffrn_reflns_number            32736
_diffrn_reflns_point_group_measured_fraction_full 1.000
_diffrn_reflns_point_group_measured_fraction_max 0.990
_diffrn_reflns_theta_full        67.684
_diffrn_reflns_theta_max         70.433
_diffrn_reflns_theta_min         2.947
_diffrn_ambient_environment      N~2~
_diffrn_detector                 'CCD plate'
_diffrn_detector_area_resol_mean 7.9621
_diffrn_detector_type            Eos
_diffrn_measured_fraction_theta_full 1.000
_diffrn_measured_fraction_theta_max 0.990
_diffrn_measurement_details      
;
List of Runs (angles in degrees, time in seconds):

  # Type    Start    End  Width  t~exp~   \w     \q     \k     \f   Frames
#--------------------------------------------------------------------------
  1  \f    176.00 217.00   1.00    5.00   2.02   0.00 -40.00    --    41
  2  \w    -22.00  69.00   1.00    5.00    --    0.00  57.00-180.00   91
  3  \w    -16.00  35.00   1.00    5.00    --    0.00 -84.00 -77.00   51
  4  \f    127.00 166.00   1.00    5.00   2.02   0.00 -40.00    --    39
  5  \w     32.00 123.00   1.00   30.00    --   54.00  57.00-120.00   91
  6  \w     32.00 123.00   1.00   30.00    --   54.00  57.00 -60.00   91
  7  \w     23.00 112.00   1.00   30.00    --   54.00-125.00  30.00   89
  8  \w    -17.00  86.00   1.00   30.00    --   54.00 -77.00 150.00  103
  9  \w    -19.00  81.00   1.00   30.00    --   54.00 -38.00 -30.00  100
 10  \w     27.00 127.00   1.00   30.00    --   54.00  38.00-180.00  100
 11  \w    -15.00  76.00   1.00   30.00    --   54.00 -57.00  90.00   91
 12  \w     40.00 133.00   1.00   60.00    --  108.00 -64.00 -90.00   93
 13  \w     35.00 109.00   1.00   60.00    --  108.00 -92.00-150.00   74
 14  \w     35.00 135.00   1.00   60.00    --  108.00 -38.00-120.00  100
 15  \w     35.00 109.00   1.00   60.00    --  108.00 -92.00-120.00   74
 16  \w     83.00 176.00   1.00   60.00    --  108.00  64.00  90.00   93
 17  \w     35.00 135.00   1.00   60.00    --  108.00 -38.00-180.00  100
 18  \w     35.00 112.00   1.00   60.00    --  108.00-111.00   0.00   77
 19  \w     35.00 109.00   1.00   60.00    --  108.00 -92.00  60.00   74
 20  \w     98.00 178.00   1.00   60.00    --  108.00  84.00  42.00   80
 21  \w     83.00 176.00   1.00   60.00    --  108.00  64.00-150.00   93
 22  \w     85.00 178.00   1.00   60.00    --  108.00  50.00-180.00   93
 23  \w     81.00 178.00   1.00   60.00    --  108.00  38.00 150.00   97
 24  \w     35.00 112.00   1.00   60.00    --  108.00-111.00-180.00   77
 25  \w     37.00 131.00   1.00   60.00    --  108.00 -50.00  60.00   94
 26  \w    -73.00  27.00   1.00    5.00    --    0.00 -38.00   0.00  100
 27  \w    -73.00  27.00   1.00    5.00    --    0.00 -38.00 -90.00  100
 28  \w     27.00 127.00   1.00   30.00    --   54.00  38.00  60.00  100
 29  \w     22.00  80.00   1.00   30.00    --   54.00  77.00  90.00   58
;
_diffrn_measurement_device       'four-circle diffractometer'
_diffrn_measurement_device_type  'SuperNova, Dual, Cu at home/near, Eos'
_diffrn_measurement_method       '\w and \f scans'
_diffrn_orient_matrix_type       
'CrysAlisPro convention (1999,Acta A55,543-557)'
_diffrn_orient_matrix_UB_11      0.0845349000
_diffrn_orient_matrix_UB_12      0.0340121000
_diffrn_orient_matrix_UB_13      0.0620812000
_diffrn_orient_matrix_UB_21      0.1864711000
_diffrn_orient_matrix_UB_22      -0.0056119000
_diffrn_orient_matrix_UB_23      -0.0191107000
_diffrn_orient_matrix_UB_31      -0.0293572000
_diffrn_orient_matrix_UB_32      0.0623400000
_diffrn_orient_matrix_UB_33      -0.0355542000
_diffrn_radiation_monochromator  mirror
_diffrn_radiation_probe          x-ray
_diffrn_radiation_type           'Cu K\a'
_diffrn_radiation_wavelength     1.54184
_diffrn_source                   'micro-focus sealed X-ray tube'
_diffrn_source_type              'SuperNova (Cu) X-ray Source'
_reflns_Friedel_coverage         0.000
_reflns_Friedel_fraction_full    .
_reflns_Friedel_fraction_max     .
_reflns_number_gt                5287
_reflns_number_total             6441
_reflns_special_details          
;
 Reflections were merged by SHELXL according to the crystal
 class for the calculation of statistics and refinement.
 
 _reflns_Friedel_fraction is defined as the number of unique
 Friedel pairs measured divided by the number that would be
 possible theoretically, ignoring centric projections and
 systematic absences.
;
_reflns_threshold_expression     'I > 2\s(I)'
_computing_cell_refinement       'CrysAlisPro 1.171.42.51a (Rigaku OD, 2022)'
_computing_data_collection       'CrysAlisPro 1.171.42.51a (Rigaku OD, 2022)'
_computing_data_reduction        'CrysAlisPro 1.171.42.51a (Rigaku OD, 2022)'
_computing_molecular_graphics    'Olex2 1.5 (Dolomanov et al., 2009)'
_computing_publication_material  'Olex2 1.5 (Dolomanov et al., 2009)'
_computing_structure_refinement  'SHELXL 2019/3 (Sheldrick, 2015)'
_computing_structure_solution    'SHELXT  (Sheldrick, 2015)'
_refine_diff_density_max         0.935
_refine_diff_density_min         -0.885
_refine_diff_density_rms         0.091
_refine_ls_extinction_coef       .
_refine_ls_extinction_method     none
_refine_ls_goodness_of_fit_ref   1.056
_refine_ls_hydrogen_treatment    constr
_refine_ls_matrix_type           full
_refine_ls_number_parameters     375
_refine_ls_number_reflns         6441
_refine_ls_number_restraints     22
_refine_ls_R_factor_all          0.0978
_refine_ls_R_factor_gt           0.0846
_refine_ls_restrained_S_all      1.061
_refine_ls_shift/su_max          0.000
_refine_ls_shift/su_mean         0.000
_refine_ls_structure_factor_coef Fsqd
_refine_ls_weighting_details     
'w=1/[\s^2^(Fo^2^)+(0.1243P)^2^+5.8025P] where P=(Fo^2^+2Fc^2^)/3'
_refine_ls_weighting_scheme      calc
_refine_ls_wR_factor_gt          0.2241
_refine_ls_wR_factor_ref         0.2375
_refine_special_details          ?
_olex2_refinement_description    
;
1. Fixed Uiso
 At 1.2 times of:
  All C(H) groups
 At 1.5 times of:
  All C(H,H,H) groups, All O(H) groups
2. Restrained distances
 P1-C19A \\sim P1-C19B
 with sigma of 0.02
 O2-C32 \\sim O3-C33 \\sim C31-O1
 with sigma of 0.02
 H3A-H33C \\sim H1-H31A \\sim H2A-H32C
 with sigma of 0.02
 C19A-C21A \\sim C19B-C21B
 with sigma of 0.02
 C19A-C20A \\sim C19B-C21B
 with sigma of 0.02
 P1-C21A \\sim P1-C21B
 with sigma of 0.02
 P1-C20A \\sim P1-C21B
 with sigma of 0.02
3. Uiso/Uaniso restraints and constraints
Uanis(C20A) = Uanis(C19A) = Uanis(C21A) = Uanis(C19B) = Uanis(C21B) =
Uanis(C20B)
4. Rigid body (RIGU) restrains
 C33, O3, C32, O2, O1, C31
 with sigma for 1-2 distances of 0.004 and sigma for 1-3 distances of 0.004
5. Others
 Sof(C21B)=Sof(H21D)=Sof(H21E)=Sof(H21F)=Sof(C19B)=Sof(H19B)=Sof(C20B)=
 Sof(H20D)=Sof(H20E)=Sof(H20F)=1-FVAR(1)
 Sof(C19A)=Sof(H19A)=Sof(C21A)=Sof(H21A)=Sof(H21B)=Sof(H21C)=Sof(C20A)=
 Sof(H20A)=Sof(H20B)=Sof(H20C)=FVAR(1)
6.a Ternary CH refined with riding coordinates:
 C25(H25), C28(H28), C22(H22), C19A(H19A), C19B(H19B)
6.b Me refined as rotating group:
 C33(H33A,H33B,H33C), C31(H31A,H31B,H31C)
6.c Aromatic/amide H refined with riding coordinates:
 C11(H11), C5(H5), C13(H13), C2(H2), C18(H18), C14(H14), C16(H16), C15(H15),
 C4(H4), C3(H3)
6.d Idealised Me refined as rotating group:
 C27(H27A,H27B,H27C), C26(H26A,H26B,H26C), C30(H30A,H30B,H30C), C29(H29A,H29B,
 H29C), C23(H23A,H23B,H23C), C32(H32A,H32B,H32C), C24(H24A,H24B,H24C),
 C21A(H21A,H21B,H21C), C20A(H20A,H20B,H20C), C21B(H21D,H21E,H21F), C20B(H20D,
 H20E,H20F)
6.e Idealised tetrahedral OH refined as rotating group:
 O1(H1), O3(H3A), O2(H2A)
;
_atom_sites_solution_hydrogens   geom
_atom_sites_solution_primary     dual
_atom_sites_solution_secondary   ?
loop_
_atom_site_label
_atom_site_type_symbol
_atom_site_fract_x
_atom_site_fract_y
_atom_site_fract_z
_atom_site_U_iso_or_equiv
_atom_site_adp_type
_atom_site_occupancy
_atom_site_site_symmetry_order
_atom_site_calc_flag
_atom_site_refinement_flags_posn
_atom_site_refinement_flags_adp
_atom_site_refinement_flags_occupancy
_atom_site_disorder_assembly
_atom_site_disorder_group
P2 P 0.09520(12) 0.87713(4) 0.28407(4) 0.0273(2) Uani 1 1 d . . . . .
P1 P 0.24748(13) 0.71955(4) 0.40062(5) 0.0344(3) Uani 1 1 d D . . . .
Cl1 Cl 0.79970(17) 0.52185(6) 0.27195(7) 0.0631(4) Uani 1 1 d . . . . .
Cl2 Cl 0.5253(3) 0.78032(8) 0.06858(7) 0.0902(6) Uani 1 1 d . . . . .
C7 C 0.1871(5) 0.80331(16) 0.31217(17) 0.0298(7) Uani 1 1 d . . . . .
C10 C 0.0194(5) 0.89337(16) 0.35839(17) 0.0287(7) Uani 1 1 d . . . . .
C11 C -0.0760(5) 0.94310(17) 0.37409(17) 0.0307(7) Uani 1 1 d . . . . .
H11 H -0.105338 0.976286 0.344656 0.037 Uiso 1 1 calc R U . . .
C1 C 0.3270(5) 0.70406(17) 0.3274(2) 0.0348(8) Uani 1 1 d . . . . .
C9 C 0.0633(5) 0.84248(16) 0.40128(17) 0.0305(7) Uani 1 1 d . . . . .
C12 C -0.1306(5) 0.94450(18) 0.43479(18) 0.0320(8) Uani 1 1 d . . . . .
C8 C 0.1568(5) 0.79387(17) 0.37288(18) 0.0321(8) Uani 1 1 d . . . . .
C6 C 0.2845(5) 0.75477(17) 0.28450(19) 0.0320(8) Uani 1 1 d . . . . .
C25 C 0.2722(5) 0.92762(17) 0.26711(17) 0.0309(7) Uani 1 1 d . . . . .
H25 H 0.317200 0.910576 0.229001 0.037 Uiso 1 1 calc R U . . .
C5 C 0.3408(5) 0.75416(19) 0.2255(2) 0.0369(8) Uani 1 1 d . . . . .
H5 H 0.313985 0.787717 0.196397 0.044 Uiso 1 1 calc R U . . .
C17 C -0.0877(5) 0.89392(18) 0.47780(18) 0.0341(8) Uani 1 1 d . . . . .
C28 C -0.0948(5) 0.87119(18) 0.21919(18) 0.0351(8) Uani 1 1 d . . . . .
H28 H -0.152259 0.912926 0.213230 0.042 Uiso 1 1 calc R U . . .
C13 C -0.2280(5) 0.99543(19) 0.4535(2) 0.0372(8) Uani 1 1 d . . . . .
H13 H -0.256926 1.029436 0.425060 0.045 Uiso 1 1 calc R U . . .
O1 O 0.6378(8) 0.5434(3) 0.3963(2) 0.0965(16) Uani 1 1 d D . . . .
H1 H 0.704375 0.537590 0.369046 0.145 Uiso 1 1 calc DR U . . .
C2 C 0.4217(5) 0.65335(19) 0.3109(2) 0.0416(9) Uani 1 1 d . . . . .
H2 H 0.448254 0.619273 0.339313 0.050 Uiso 1 1 calc R U . . .
C18 C 0.0106(5) 0.84281(18) 0.46046(18) 0.0347(8) Uani 1 1 d . . . . .
H18 H 0.039900 0.809129 0.489249 0.042 Uiso 1 1 calc R U . . .
C14 C -0.2804(5) 0.9958(2) 0.5122(2) 0.0447(10) Uani 1 1 d . . . . .
H14 H -0.343620 1.030397 0.524653 0.054 Uiso 1 1 calc R U . . .
C27 C 0.4287(5) 0.92759(18) 0.32407(19) 0.0364(8) Uani 1 1 d . . . . .
H27A H 0.387042 0.943157 0.362387 0.055 Uiso 1 1 calc R U . . .
H27B H 0.524994 0.954258 0.314292 0.055 Uiso 1 1 calc R U . . .
H27C H 0.474089 0.885343 0.332000 0.055 Uiso 1 1 calc R U . . .
C26 C 0.2015(6) 0.99275(19) 0.2503(2) 0.0421(9) Uani 1 1 d . . . . .
H26A H 0.098131 0.990643 0.215056 0.063 Uiso 1 1 calc R U . . .
H26B H 0.296339 1.017822 0.236969 0.063 Uiso 1 1 calc R U . . .
H26C H 0.164496 1.011626 0.287971 0.063 Uiso 1 1 calc R U . . .
C16 C -0.1457(6) 0.8954(2) 0.5384(2) 0.0425(9) Uani 1 1 d . . . . .
H16 H -0.118140 0.861927 0.567625 0.051 Uiso 1 1 calc R U . . .
C15 C -0.2409(6) 0.9449(2) 0.5543(2) 0.0468(11) Uani 1 1 d . . . . .
H15 H -0.281121 0.945235 0.594377 0.056 Uiso 1 1 calc R U . . .
C22 C 0.0699(7) 0.6677(2) 0.4144(2) 0.0501(11) Uani 1 1 d . . . . .
H22 H 0.037626 0.677381 0.457156 0.060 Uiso 1 1 calc R U . . .
C4 C 0.4378(6) 0.7030(2) 0.2099(2) 0.0447(10) Uani 1 1 d . . . . .
H4 H 0.477724 0.702144 0.169817 0.054 Uiso 1 1 calc R U . . .
C3 C 0.4766(6) 0.6538(2) 0.2516(2) 0.0471(11) Uani 1 1 d . . . . .
H3 H 0.542010 0.619596 0.239530 0.056 Uiso 1 1 calc R U . . .
C30 C -0.2336(6) 0.8264(2) 0.2374(2) 0.0455(10) Uani 1 1 d . . . . .
H30A H -0.183964 0.784441 0.240720 0.068 Uiso 1 1 calc R U . . .
H30B H -0.342228 0.827368 0.204252 0.068 Uiso 1 1 calc R U . . .
H30C H -0.263828 0.838684 0.278734 0.068 Uiso 1 1 calc R U . . .
C19A C 0.4178(12) 0.7283(5) 0.4722(4) 0.0547(11) Uani 0.719(7) 1 d D . P A 1
H19A H 0.355394 0.738318 0.508778 0.066 Uiso 0.719(7) 1 calc R U P A 1
C29 C -0.0407(7) 0.8530(3) 0.1557(2) 0.0576(13) Uani 1 1 d . . . . .
H29A H 0.055765 0.880271 0.147125 0.086 Uiso 1 1 calc R U . . .
H29B H -0.144683 0.856978 0.120911 0.086 Uiso 1 1 calc R U . . .
H29C H 0.001476 0.810082 0.158150 0.086 Uiso 1 1 calc R U . . .
C23 C -0.0954(7) 0.6756(3) 0.3629(3) 0.0652(15) Uani 1 1 d . . . . .
H23A H -0.136606 0.718558 0.362476 0.098 Uiso 1 1 calc R U . . .
H23B H -0.190837 0.648070 0.371933 0.098 Uiso 1 1 calc R U . . .
H23C H -0.065834 0.665174 0.320899 0.098 Uiso 1 1 calc R U . . .
O3 O 0.3642(10) 0.8818(4) 0.1271(3) 0.128(2) Uani 1 1 d D . . . .
H3A H 0.405020 0.854712 0.105162 0.192 Uiso 1 1 calc DR U . . .
O2 O 0.9507(13) 0.5918(3) 0.1623(3) 0.144(3) Uani 1 1 d D . . . .
H2A H 0.902344 0.576495 0.191514 0.216 Uiso 1 1 calc DR U . . .
C33 C 0.3856(12) 0.9333(4) 0.1050(5) 0.110(3) Uani 1 1 d D . . . .
H33A H 0.506777 0.948229 0.122400 0.165 Uiso 1 1 calc R U . . .
H33B H 0.296716 0.961992 0.116784 0.165 Uiso 1 1 calc R U . . .
H33C H 0.370391 0.930617 0.058067 0.165 Uiso 1 1 calc DR U . . .
C32 C 0.9201(12) 0.6507(3) 0.1587(4) 0.101(3) Uani 1 1 d D . . . .
H32A H 0.808368 0.658583 0.128473 0.152 Uiso 1 1 calc R U . . .
H32B H 1.019914 0.671626 0.143766 0.152 Uiso 1 1 calc R U . . .
H32C H 0.908925 0.666498 0.201258 0.152 Uiso 1 1 calc DR U . . .
C24 C 0.1335(11) 0.5992(3) 0.4145(5) 0.109(3) Uani 1 1 d . . . . .
H24A H 0.037779 0.571980 0.423806 0.163 Uiso 1 1 calc R U . . .
H24B H 0.240950 0.593740 0.447553 0.163 Uiso 1 1 calc R U . . .
H24C H 0.161691 0.588873 0.372355 0.163 Uiso 1 1 calc R U . . .
C21A C 0.5230(9) 0.6692(3) 0.4886(3) 0.0547(11) Uani 0.719(7) 1 d D . P A 1
H21A H 0.442220 0.636697 0.498876 0.082 Uiso 0.719(7) 1 calc R U P A 1
H21B H 0.618227 0.676299 0.525847 0.082 Uiso 0.719(7) 1 calc R U P A 1
H21C H 0.576554 0.656236 0.451867 0.082 Uiso 0.719(7) 1 calc R U P A 1
C20A C 0.5391(10) 0.7828(3) 0.4632(4) 0.0547(11) Uani 0.719(7) 1 d D . P A 1
H20A H 0.586991 0.777212 0.423506 0.082 Uiso 0.719(7) 1 calc R U P A 1
H20B H 0.638584 0.784994 0.499802 0.082 Uiso 0.719(7) 1 calc R U P A 1
H20C H 0.469495 0.821251 0.460580 0.082 Uiso 0.719(7) 1 calc R U P A 1
C31 C 0.6633(16) 0.5012(5) 0.4377(5) 0.132(4) Uani 1 1 d D . . . .
H31A H 0.690479 0.462456 0.417345 0.198 Uiso 1 1 calc DR U . . .
H31B H 0.554908 0.495817 0.456484 0.198 Uiso 1 1 calc R U . . .
H31C H 0.764419 0.512310 0.471543 0.198 Uiso 1 1 calc R U . . .
C21B C 0.415(2) 0.7538(8) 0.5243(6) 0.0547(11) Uani 0.281(7) 1 d D . P A 2
H21D H 0.387489 0.797890 0.518540 0.082 Uiso 0.281(7) 1 calc R U P A 2
H21E H 0.523612 0.748559 0.556977 0.082 Uiso 0.281(7) 1 calc R U P A 2
H21F H 0.314381 0.732454 0.538096 0.082 Uiso 0.281(7) 1 calc R U P A 2
C19B C 0.446(3) 0.7273(13) 0.4630(9) 0.0547(11) Uani 0.281(7) 1 d D . P A 2
H19B H 0.498631 0.685137 0.472136 0.066 Uiso 0.281(7) 1 calc R U P A 2
C20B C 0.596(3) 0.7701(9) 0.4373(10) 0.0547(11) Uani 0.281(7) 1 d . . P A 2
H20D H 0.615022 0.754803 0.395357 0.082 Uiso 0.281(7) 1 calc R U P A 2
H20E H 0.709484 0.768147 0.467952 0.082 Uiso 0.281(7) 1 calc R U P A 2
H20F H 0.554016 0.812996 0.432977 0.082 Uiso 0.281(7) 1 calc R U P A 2

loop_
_atom_site_aniso_label
_atom_site_aniso_U_11
_atom_site_aniso_U_22
_atom_site_aniso_U_33
_atom_site_aniso_U_23
_atom_site_aniso_U_13
_atom_site_aniso_U_12
P2 0.0253(4) 0.0281(4) 0.0280(5) -0.0021(3) 0.0029(3) -0.0017(3)
P1 0.0342(5) 0.0299(5) 0.0366(5) 0.0002(4) -0.0005(4) -0.0019(4)
Cl1 0.0573(7) 0.0567(7) 0.0809(9) -0.0245(6) 0.0277(6) -0.0127(5)
Cl2 0.1383(16) 0.0838(11) 0.0437(7) -0.0093(6) 0.0028(8) -0.0310(10)
C7 0.0267(17) 0.0299(17) 0.0322(18) -0.0048(14) 0.0036(14) -0.0036(13)
C10 0.0263(17) 0.0301(17) 0.0284(17) -0.0020(13) 0.0012(13) -0.0042(13)
C11 0.0234(16) 0.0347(18) 0.0324(18) -0.0034(14) 0.0004(13) -0.0032(14)
C1 0.0262(18) 0.0309(18) 0.046(2) -0.0040(16) 0.0030(15) -0.0018(14)
C9 0.0279(17) 0.0317(17) 0.0313(18) -0.0048(14) 0.0034(14) -0.0045(14)
C12 0.0218(16) 0.0389(19) 0.0340(19) -0.0101(15) 0.0014(14) -0.0067(14)
C8 0.0293(18) 0.0340(18) 0.0316(19) -0.0032(14) 0.0015(14) -0.0040(14)
C6 0.0242(17) 0.0295(17) 0.041(2) -0.0061(15) 0.0028(15) -0.0022(13)
C25 0.0257(17) 0.0356(19) 0.0318(18) 0.0009(14) 0.0061(14) -0.0022(14)
C5 0.0346(19) 0.037(2) 0.041(2) -0.0055(16) 0.0092(16) -0.0039(15)
C17 0.0303(18) 0.041(2) 0.0316(18) -0.0091(15) 0.0059(15) -0.0094(15)
C28 0.0315(19) 0.0374(19) 0.0335(19) -0.0006(15) -0.0026(15) 0.0003(15)
C13 0.0250(17) 0.044(2) 0.041(2) -0.0125(17) 0.0012(15) -0.0022(15)
O1 0.111(4) 0.098(4) 0.086(3) 0.012(3) 0.033(3) 0.035(3)
C2 0.033(2) 0.0318(19) 0.059(3) -0.0048(17) 0.0051(18) -0.0004(15)
C18 0.036(2) 0.0360(19) 0.0317(19) -0.0005(15) 0.0040(15) -0.0041(15)
C14 0.029(2) 0.057(3) 0.049(2) -0.022(2) 0.0087(17) -0.0055(18)
C27 0.0276(18) 0.038(2) 0.042(2) 0.0031(16) 0.0023(16) -0.0029(15)
C26 0.034(2) 0.037(2) 0.053(2) 0.0093(18) 0.0035(18) -0.0021(16)
C16 0.044(2) 0.048(2) 0.037(2) -0.0059(17) 0.0104(17) -0.0111(18)
C15 0.037(2) 0.062(3) 0.044(2) -0.021(2) 0.0140(18) -0.0126(19)
C22 0.055(3) 0.041(2) 0.058(3) 0.004(2) 0.018(2) -0.011(2)
C4 0.038(2) 0.044(2) 0.055(3) -0.0184(19) 0.0156(19) -0.0068(18)
C3 0.037(2) 0.036(2) 0.069(3) -0.013(2) 0.012(2) 0.0013(17)
C30 0.035(2) 0.052(2) 0.046(2) -0.0020(19) -0.0015(18) -0.0102(18)
C19A 0.052(2) 0.0520(19) 0.052(2) -0.0013(17) -0.0139(17) -0.0055(17)
C29 0.050(3) 0.085(4) 0.036(2) -0.008(2) 0.003(2) -0.011(3)
C23 0.043(3) 0.056(3) 0.095(4) -0.001(3) 0.008(3) -0.019(2)
O3 0.143(6) 0.142(5) 0.111(5) 0.011(4) 0.059(4) 0.031(5)
O2 0.248(9) 0.080(3) 0.112(5) 0.013(3) 0.054(5) 0.005(5)
C33 0.103(6) 0.072(4) 0.159(9) -0.018(5) 0.030(6) 0.003(4)
C32 0.126(7) 0.063(4) 0.125(7) -0.009(4) 0.052(6) -0.009(4)
C24 0.087(5) 0.048(3) 0.187(9) 0.047(4) 0.014(5) -0.007(3)
C21A 0.052(2) 0.0520(19) 0.052(2) -0.0013(17) -0.0139(17) -0.0055(17)
C20A 0.052(2) 0.0520(19) 0.052(2) -0.0013(17) -0.0139(17) -0.0055(17)
C31 0.170(10) 0.127(8) 0.118(7) 0.036(6) 0.076(7) 0.012(7)
C21B 0.052(2) 0.0520(19) 0.052(2) -0.0013(17) -0.0139(17) -0.0055(17)
C19B 0.052(2) 0.0520(19) 0.052(2) -0.0013(17) -0.0139(17) -0.0055(17)
C20B 0.052(2) 0.0520(19) 0.052(2) -0.0013(17) -0.0139(17) -0.0055(17)

_geom_special_details            
;
 All esds (except the esd in the dihedral angle between two l.s. planes)
 are estimated using the full covariance matrix.  The cell esds are taken
 into account individually in the estimation of esds in distances, angles
 and torsion angles; correlations between esds in cell parameters are only
 used when they are defined by crystal symmetry.  An approximate (isotropic)
 treatment of cell esds is used for estimating esds involving l.s. planes.
;
loop_
_geom_bond_atom_site_label_1
_geom_bond_atom_site_label_2
_geom_bond_distance
_geom_bond_site_symmetry_2
_geom_bond_publ_flag
P2 C7 1.799(4) . ?
P2 C10 1.802(4) . ?
P2 C25 1.812(4) . ?
P2 C28 1.806(4) . ?
P1 C1 1.790(4) . ?
P1 C8 1.804(4) . ?
P1 C22 1.813(4) . ?
P1 C19A 1.814(7) . ?
P1 C19B 1.822(15) . ?
C7 C8 1.360(5) . ?
C7 C6 1.463(5) . ?
C10 C11 1.369(5) . ?
C10 C9 1.427(5) . ?
C11 H11 0.9500 . ?
C11 C12 1.418(5) . ?
C1 C6 1.423(5) . ?
C1 C2 1.388(5) . ?
C9 C8 1.455(5) . ?
C9 C18 1.380(5) . ?
C12 C17 1.423(6) . ?
C12 C13 1.419(5) . ?
C6 C5 1.389(5) . ?
C25 H25 1.0000 . ?
C25 C27 1.531(5) . ?
C25 C26 1.526(5) . ?
C5 H5 0.9500 . ?
C5 C4 1.399(6) . ?
C17 C18 1.417(5) . ?
C17 C16 1.427(5) . ?
C28 H28 1.0000 . ?
C28 C30 1.527(6) . ?
C28 C29 1.524(6) . ?
C13 H13 0.9500 . ?
C13 C14 1.370(6) . ?
O1 H1 0.8400 . ?
O1 C31 1.256(8) . ?
C2 H2 0.9500 . ?
C2 C3 1.390(7) . ?
C18 H18 0.9500 . ?
C14 H14 0.9500 . ?
C14 C15 1.414(7) . ?
C27 H27A 0.9800 . ?
C27 H27B 0.9800 . ?
C27 H27C 0.9800 . ?
C26 H26A 0.9800 . ?
C26 H26B 0.9800 . ?
C26 H26C 0.9800 . ?
C16 H16 0.9500 . ?
C16 C15 1.367(6) . ?
C15 H15 0.9500 . ?
C22 H22 1.0000 . ?
C22 C23 1.515(7) . ?
C22 C24 1.556(8) . ?
C4 H4 0.9500 . ?
C4 C3 1.380(7) . ?
C3 H3 0.9500 . ?
C30 H30A 0.9800 . ?
C30 H30B 0.9800 . ?
C30 H30C 0.9800 . ?
C19A H19A 1.0000 . ?
C19A C21A 1.514(11) . ?
C19A C20A 1.526(10) . ?
C29 H29A 0.9800 . ?
C29 H29B 0.9800 . ?
C29 H29C 0.9800 . ?
C23 H23A 0.9800 . ?
C23 H23B 0.9800 . ?
C23 H23C 0.9800 . ?
O3 H3A 0.8400 . ?
O3 C33 1.230(8) . ?
O2 H2A 0.8400 . ?
O2 C32 1.295(8) . ?
C33 H33A 0.9800 . ?
C33 H33B 0.9800 . ?
C33 H33C 0.9800 . ?
C32 H32A 0.9800 . ?
C32 H32B 0.9800 . ?
C32 H32C 0.9800 . ?
C24 H24A 0.9800 . ?
C24 H24B 0.9800 . ?
C24 H24C 0.9800 . ?
C21A H21A 0.9800 . ?
C21A H21B 0.9800 . ?
C21A H21C 0.9800 . ?
C20A H20A 0.9800 . ?
C20A H20B 0.9800 . ?
C20A H20C 0.9800 . ?
C31 H31A 0.9800 . ?
C31 H31B 0.9800 . ?
C31 H31C 0.9800 . ?
C21B H21D 0.9800 . ?
C21B H21E 0.9800 . ?
C21B H21F 0.9800 . ?
C21B C19B 1.473(17) . ?
C19B H19B 1.0000 . ?
C19B C20B 1.63(3) . ?
C20B H20D 0.9800 . ?
C20B H20E 0.9800 . ?
C20B H20F 0.9800 . ?

loop_
_geom_angle_atom_site_label_1
_geom_angle_atom_site_label_2
_geom_angle_atom_site_label_3
_geom_angle
_geom_angle_site_symmetry_1
_geom_angle_site_symmetry_3
_geom_angle_publ_flag
C7 P2 C10 92.81(17) . . ?
C7 P2 C25 110.13(17) . . ?
C7 P2 C28 113.34(17) . . ?
C10 P2 C25 114.63(17) . . ?
C10 P2 C28 110.06(18) . . ?
C28 P2 C25 114.09(18) . . ?
C1 P1 C8 92.99(18) . . ?
C1 P1 C22 113.4(2) . . ?
C1 P1 C19A 116.3(4) . . ?
C1 P1 C19B 106.5(7) . . ?
C8 P1 C22 110.7(2) . . ?
C8 P1 C19A 110.5(3) . . ?
C8 P1 C19B 111.7(9) . . ?
C22 P1 C19B 118.6(9) . . ?
C19A P1 C22 111.5(4) . . ?
C8 C7 P2 109.0(3) . . ?
C8 C7 C6 116.9(3) . . ?
C6 C7 P2 134.2(3) . . ?
C11 C10 P2 128.9(3) . . ?
C11 C10 C9 121.6(3) . . ?
C9 C10 P2 109.3(3) . . ?
C10 C11 H11 120.4 . . ?
C10 C11 C12 119.2(3) . . ?
C12 C11 H11 120.4 . . ?
C6 C1 P1 109.6(3) . . ?
C2 C1 P1 129.3(3) . . ?
C2 C1 C6 121.1(4) . . ?
C10 C9 C8 111.7(3) . . ?
C18 C9 C10 120.0(3) . . ?
C18 C9 C8 128.2(3) . . ?
C11 C12 C17 119.5(3) . . ?
C11 C12 C13 121.2(4) . . ?
C13 C12 C17 119.3(3) . . ?
C7 C8 P1 108.8(3) . . ?
C7 C8 C9 117.2(3) . . ?
C9 C8 P1 133.9(3) . . ?
C1 C6 C7 111.7(3) . . ?
C5 C6 C7 128.6(4) . . ?
C5 C6 C1 119.7(3) . . ?
P2 C25 H25 107.9 . . ?
C27 C25 P2 109.8(3) . . ?
C27 C25 H25 107.9 . . ?
C26 C25 P2 111.2(3) . . ?
C26 C25 H25 107.9 . . ?
C26 C25 C27 111.9(3) . . ?
C6 C5 H5 120.7 . . ?
C6 C5 C4 118.5(4) . . ?
C4 C5 H5 120.7 . . ?
C12 C17 C16 119.1(4) . . ?
C18 C17 C12 120.3(3) . . ?
C18 C17 C16 120.6(4) . . ?
P2 C28 H28 107.5 . . ?
C30 C28 P2 110.1(3) . . ?
C30 C28 H28 107.5 . . ?
C29 C28 P2 112.7(3) . . ?
C29 C28 H28 107.5 . . ?
C29 C28 C30 111.3(4) . . ?
C12 C13 H13 119.8 . . ?
C14 C13 C12 120.4(4) . . ?
C14 C13 H13 119.8 . . ?
C31 O1 H1 109.5 . . ?
C1 C2 H2 120.9 . . ?
C1 C2 C3 118.2(4) . . ?
C3 C2 H2 120.9 . . ?
C9 C18 C17 119.3(4) . . ?
C9 C18 H18 120.4 . . ?
C17 C18 H18 120.4 . . ?
C13 C14 H14 119.9 . . ?
C13 C14 C15 120.3(4) . . ?
C15 C14 H14 119.9 . . ?
C25 C27 H27A 109.5 . . ?
C25 C27 H27B 109.5 . . ?
C25 C27 H27C 109.5 . . ?
H27A C27 H27B 109.5 . . ?
H27A C27 H27C 109.5 . . ?
H27B C27 H27C 109.5 . . ?
C25 C26 H26A 109.5 . . ?
C25 C26 H26B 109.5 . . ?
C25 C26 H26C 109.5 . . ?
H26A C26 H26B 109.5 . . ?
H26A C26 H26C 109.5 . . ?
H26B C26 H26C 109.5 . . ?
C17 C16 H16 120.1 . . ?
C15 C16 C17 119.9(4) . . ?
C15 C16 H16 120.1 . . ?
C14 C15 H15 119.5 . . ?
C16 C15 C14 121.1(4) . . ?
C16 C15 H15 119.5 . . ?
P1 C22 H22 108.9 . . ?
C23 C22 P1 110.8(3) . . ?
C23 C22 H22 108.9 . . ?
C23 C22 C24 108.9(5) . . ?
C24 C22 P1 110.6(4) . . ?
C24 C22 H22 108.9 . . ?
C5 C4 H4 119.3 . . ?
C3 C4 C5 121.3(4) . . ?
C3 C4 H4 119.3 . . ?
C2 C3 H3 119.4 . . ?
C4 C3 C2 121.2(4) . . ?
C4 C3 H3 119.4 . . ?
C28 C30 H30A 109.5 . . ?
C28 C30 H30B 109.5 . . ?
C28 C30 H30C 109.5 . . ?
H30A C30 H30B 109.5 . . ?
H30A C30 H30C 109.5 . . ?
H30B C30 H30C 109.5 . . ?
P1 C19A H19A 107.8 . . ?
C21A C19A P1 111.7(6) . . ?
C21A C19A H19A 107.8 . . ?
C21A C19A C20A 112.2(7) . . ?
C20A C19A P1 109.3(6) . . ?
C20A C19A H19A 107.8 . . ?
C28 C29 H29A 109.5 . . ?
C28 C29 H29B 109.5 . . ?
C28 C29 H29C 109.5 . . ?
H29A C29 H29B 109.5 . . ?
H29A C29 H29C 109.5 . . ?
H29B C29 H29C 109.5 . . ?
C22 C23 H23A 109.5 . . ?
C22 C23 H23B 109.5 . . ?
C22 C23 H23C 109.5 . . ?
H23A C23 H23B 109.5 . . ?
H23A C23 H23C 109.5 . . ?
H23B C23 H23C 109.5 . . ?
C33 O3 H3A 109.5 . . ?
C32 O2 H2A 109.5 . . ?
O3 C33 H33A 109.5 . . ?
O3 C33 H33B 109.5 . . ?
O3 C33 H33C 109.5 . . ?
H33A C33 H33B 109.5 . . ?
H33A C33 H33C 109.5 . . ?
H33B C33 H33C 109.5 . . ?
O2 C32 H32A 109.5 . . ?
O2 C32 H32B 109.5 . . ?
O2 C32 H32C 109.5 . . ?
H32A C32 H32B 109.5 . . ?
H32A C32 H32C 109.5 . . ?
H32B C32 H32C 109.5 . . ?
C22 C24 H24A 109.5 . . ?
C22 C24 H24B 109.5 . . ?
C22 C24 H24C 109.5 . . ?
H24A C24 H24B 109.5 . . ?
H24A C24 H24C 109.5 . . ?
H24B C24 H24C 109.5 . . ?
C19A C21A H21A 109.5 . . ?
C19A C21A H21B 109.5 . . ?
C19A C21A H21C 109.5 . . ?
H21A C21A H21B 109.5 . . ?
H21A C21A H21C 109.5 . . ?
H21B C21A H21C 109.5 . . ?
C19A C20A H20A 109.5 . . ?
C19A C20A H20B 109.5 . . ?
C19A C20A H20C 109.5 . . ?
H20A C20A H20B 109.5 . . ?
H20A C20A H20C 109.5 . . ?
H20B C20A H20C 109.5 . . ?
O1 C31 H31A 109.5 . . ?
O1 C31 H31B 109.5 . . ?
O1 C31 H31C 109.5 . . ?
H31A C31 H31B 109.5 . . ?
H31A C31 H31C 109.5 . . ?
H31B C31 H31C 109.5 . . ?
H21D C21B H21E 109.5 . . ?
H21D C21B H21F 109.5 . . ?
H21E C21B H21F 109.5 . . ?
C19B C21B H21D 109.5 . . ?
C19B C21B H21E 109.5 . . ?
C19B C21B H21F 109.5 . . ?
P1 C19B H19B 107.7 . . ?
C21B C19B P1 115.8(13) . . ?
C21B C19B H19B 107.7 . . ?
C21B C19B C20B 107.6(17) . . ?
C20B C19B P1 110.1(14) . . ?
C20B C19B H19B 107.7 . . ?
C19B C20B H20D 109.5 . . ?
C19B C20B H20E 109.5 . . ?
C19B C20B H20F 109.5 . . ?
H20D C20B H20E 109.5 . . ?
H20D C20B H20F 109.5 . . ?
H20E C20B H20F 109.5 . . ?

loop_
_geom_torsion_atom_site_label_1
_geom_torsion_atom_site_label_2
_geom_torsion_atom_site_label_3
_geom_torsion_atom_site_label_4
_geom_torsion
_geom_torsion_site_symmetry_1
_geom_torsion_site_symmetry_2
_geom_torsion_site_symmetry_3
_geom_torsion_site_symmetry_4
_geom_torsion_publ_flag
P2 C7 C8 P1 179.53(17) . . . . ?
P2 C7 C8 C9 -0.4(4) . . . . ?
P2 C7 C6 C1 -179.5(3) . . . . ?
P2 C7 C6 C5 2.6(6) . . . . ?
P2 C10 C11 C12 176.3(3) . . . . ?
P2 C10 C9 C8 0.7(4) . . . . ?
P2 C10 C9 C18 -176.8(3) . . . . ?
P1 C1 C6 C7 -1.0(4) . . . . ?
P1 C1 C6 C5 177.1(3) . . . . ?
P1 C1 C2 C3 -176.7(3) . . . . ?
C7 P2 C10 C11 -176.8(3) . . . . ?
C7 P2 C10 C9 -0.8(3) . . . . ?
C7 P2 C25 C27 -49.3(3) . . . . ?
C7 P2 C25 C26 -173.8(3) . . . . ?
C7 P2 C28 C30 51.3(3) . . . . ?
C7 P2 C28 C29 -73.6(4) . . . . ?
C7 C6 C5 C4 178.0(4) . . . . ?
C10 P2 C7 C8 0.7(3) . . . . ?
C10 P2 C7 C6 -178.3(4) . . . . ?
C10 P2 C25 C27 53.7(3) . . . . ?
C10 P2 C25 C26 -70.7(3) . . . . ?
C10 P2 C28 C30 -51.1(3) . . . . ?
C10 P2 C28 C29 -176.0(3) . . . . ?
C10 C11 C12 C17 -0.9(5) . . . . ?
C10 C11 C12 C13 179.3(3) . . . . ?
C10 C9 C8 P1 179.8(3) . . . . ?
C10 C9 C8 C7 -0.2(5) . . . . ?
C10 C9 C18 C17 0.2(5) . . . . ?
C11 C10 C9 C8 177.0(3) . . . . ?
C11 C10 C9 C18 -0.5(5) . . . . ?
C11 C12 C17 C18 0.7(5) . . . . ?
C11 C12 C17 C16 -179.1(3) . . . . ?
C11 C12 C13 C14 179.7(3) . . . . ?
C1 P1 C8 C7 0.6(3) . . . . ?
C1 P1 C8 C9 -179.5(4) . . . . ?
C1 P1 C22 C23 -63.7(4) . . . . ?
C1 P1 C22 C24 57.1(5) . . . . ?
C1 P1 C19A C21A -63.9(7) . . . . ?
C1 P1 C19A C20A 60.9(7) . . . . ?
C1 P1 C19B C21B 166.8(17) . . . . ?
C1 P1 C19B C20B 44.6(16) . . . . ?
C1 C6 C5 C4 0.3(5) . . . . ?
C1 C2 C3 C4 -0.3(6) . . . . ?
C9 C10 C11 C12 0.8(5) . . . . ?
C12 C17 C18 C9 -0.4(5) . . . . ?
C12 C17 C16 C15 0.0(6) . . . . ?
C12 C13 C14 C15 -1.1(6) . . . . ?
C8 P1 C1 C6 0.3(3) . . . . ?
C8 P1 C1 C2 178.1(4) . . . . ?
C8 P1 C22 C23 39.3(4) . . . . ?
C8 P1 C22 C24 160.0(5) . . . . ?
C8 P1 C19A C21A -168.2(6) . . . . ?
C8 P1 C19A C20A -43.4(7) . . . . ?
C8 P1 C19B C21B 67(2) . . . . ?
C8 P1 C19B C20B -55.5(16) . . . . ?
C8 C7 C6 C1 1.5(5) . . . . ?
C8 C7 C6 C5 -176.3(4) . . . . ?
C8 C9 C18 C17 -176.8(3) . . . . ?
C6 C7 C8 P1 -1.3(4) . . . . ?
C6 C7 C8 C9 178.7(3) . . . . ?
C6 C1 C2 C3 1.0(6) . . . . ?
C6 C5 C4 C3 0.4(6) . . . . ?
C25 P2 C7 C8 118.3(3) . . . . ?
C25 P2 C7 C6 -60.7(4) . . . . ?
C25 P2 C10 C11 69.5(4) . . . . ?
C25 P2 C10 C9 -114.5(3) . . . . ?
C25 P2 C28 C30 178.4(3) . . . . ?
C25 P2 C28 C29 53.5(4) . . . . ?
C5 C4 C3 C2 -0.4(7) . . . . ?
C17 C12 C13 C14 -0.2(5) . . . . ?
C17 C16 C15 C14 -1.3(6) . . . . ?
C28 P2 C7 C8 -112.5(3) . . . . ?
C28 P2 C7 C6 68.5(4) . . . . ?
C28 P2 C10 C11 -60.7(4) . . . . ?
C28 P2 C10 C9 115.3(3) . . . . ?
C28 P2 C25 C27 -178.1(3) . . . . ?
C28 P2 C25 C26 57.5(3) . . . . ?
C13 C12 C17 C18 -179.5(3) . . . . ?
C13 C12 C17 C16 0.7(5) . . . . ?
C13 C14 C15 C16 1.9(6) . . . . ?
C2 C1 C6 C7 -179.1(3) . . . . ?
C2 C1 C6 C5 -1.0(5) . . . . ?
C18 C9 C8 P1 -2.9(6) . . . . ?
C18 C9 C8 C7 177.1(4) . . . . ?
C18 C17 C16 C15 -179.8(4) . . . . ?
C16 C17 C18 C9 179.4(3) . . . . ?
C22 P1 C1 C6 114.4(3) . . . . ?
C22 P1 C1 C2 -67.8(4) . . . . ?
C22 P1 C8 C7 -115.8(3) . . . . ?
C22 P1 C8 C9 64.2(4) . . . . ?
C22 P1 C19A C21A 68.2(7) . . . . ?
C22 P1 C19A C20A -167.0(6) . . . . ?
C22 P1 C19B C21B -64(2) . . . . ?
C22 P1 C19B C20B 173.8(12) . . . . ?
C19A P1 C1 C6 -114.4(4) . . . . ?
C19A P1 C1 C2 63.4(5) . . . . ?
C19A P1 C8 C7 120.1(4) . . . . ?
C19A P1 C8 C9 -59.9(5) . . . . ?
C19A P1 C22 C23 162.8(5) . . . . ?
C19A P1 C22 C24 -76.5(6) . . . . ?
C19B P1 C1 C6 -113.4(10) . . . . ?
C19B P1 C1 C2 64.4(10) . . . . ?
C19B P1 C8 C7 109.6(8) . . . . ?
C19B P1 C8 C9 -70.4(9) . . . . ?
C19B P1 C22 C23 170.3(9) . . . . ?
C19B P1 C22 C24 -68.9(10) . . . . ?

_shelx_res_file                  
;
TITL ba_jm79_a.res in P2(1)/n
    ba_jm79.res
    created by SHELXL-2019/3 at 12:10:47 on 10-Feb-2025
REM SHELXT solution in P2(1)/n: R1 0.170, Rweak 0.062, Alpha 0.048
REM <I/s> 0.403 for 160 systematic absences, Orientation as input
REM Formula found by SHELXT: C33 P2 Cl2 O3
CELL 1.54184 7.565694 21.624756 21.155354 90 100.2757 90
ZERR 4 0.000182 0.000451 0.00054 0 0.0024 0
LATT 1
SYMM 0.5-X,0.5+Y,0.5-Z
SFAC C H Cl O P
UNIT 132 200 8 12 8
SADI P1 C19A P1 C19B
SADI O2 C32 O3 C33 C31 O1
RIGU C33 O3 C32 O2 O1 C31
SADI H3a H33c H1 H31a H2a H32c
SADI C19A C21A C19B C21B
SADI C19A C20A C19B C21B
SADI P1 C21A P1 C21B
SADI P1 C20A P1 C21B
EADP C20A C19A C21A C19B C21B C20B

L.S. 10
PLAN  12
TEMP -153.1(10)
CONF
list 4
MORE -1
BOND $H
fmap 2 53
acta
OMIT -1 4 1
OMIT 0 0 4
OMIT 2 2 2
REM <olex2.extras>
REM <HklSrc "%.\\ba_jm79.hkl">
REM </olex2.extras>

WGHT    0.124300    5.802500
FVAR       4.10801   0.71885
P2    5    0.095198    0.877132    0.284072    11.00000    0.02526    0.02814 =
         0.02797   -0.00208    0.00292   -0.00172
P1    5    0.247481    0.719550    0.400617    11.00000    0.03419    0.02985 =
         0.03656    0.00022   -0.00046   -0.00192
CL1   3    0.799698    0.521851    0.271946    11.00000    0.05733    0.05666 =
         0.08088   -0.02451    0.02769   -0.01270
CL2   3    0.525337    0.780316    0.068578    11.00000    0.13831    0.08378 =
         0.04370   -0.00928    0.00285   -0.03102
C7    1    0.187124    0.803315    0.312171    11.00000    0.02673    0.02988 =
         0.03216   -0.00476    0.00359   -0.00359
C10   1    0.019379    0.893367    0.358389    11.00000    0.02631    0.03008 =
         0.02842   -0.00201    0.00122   -0.00418
C11   1   -0.076046    0.943102    0.374087    11.00000    0.02337    0.03472 =
         0.03245   -0.00336    0.00037   -0.00325
AFIX  43
H11   2   -0.105338    0.976286    0.344656    11.00000   -1.20000
AFIX   0
C1    1    0.326965    0.704060    0.327400    11.00000    0.02624    0.03091 =
         0.04589   -0.00400    0.00304   -0.00178
C9    1    0.063320    0.842479    0.401282    11.00000    0.02790    0.03165 =
         0.03127   -0.00476    0.00338   -0.00448
C12   1   -0.130646    0.944501    0.434793    11.00000    0.02181    0.03890 =
         0.03402   -0.01010    0.00136   -0.00672
C8    1    0.156796    0.793866    0.372880    11.00000    0.02928    0.03397 =
         0.03158   -0.00325    0.00147   -0.00403
C6    1    0.284528    0.754773    0.284502    11.00000    0.02418    0.02951 =
         0.04110   -0.00607    0.00277   -0.00220
C25   1    0.272168    0.927619    0.267113    11.00000    0.02565    0.03559 =
         0.03181    0.00089    0.00615   -0.00220
AFIX  13
H25   2    0.317200    0.910576    0.229001    11.00000   -1.20000
AFIX   0
C5    1    0.340773    0.754159    0.225509    11.00000    0.03461    0.03664 =
         0.04050   -0.00555    0.00921   -0.00395
AFIX  43
H5    2    0.313985    0.787717    0.196397    11.00000   -1.20000
AFIX   0
C17   1   -0.087734    0.893916    0.477799    11.00000    0.03031    0.04063 =
         0.03161   -0.00912    0.00589   -0.00936
C28   1   -0.094782    0.871190    0.219187    11.00000    0.03150    0.03737 =
         0.03346   -0.00062   -0.00259    0.00032
AFIX  13
H28   2   -0.152259    0.912926    0.213230    11.00000   -1.20000
AFIX   0
C13   1   -0.227982    0.995431    0.453450    11.00000    0.02504    0.04366 =
         0.04110   -0.01248    0.00118   -0.00218
AFIX  43
H13   2   -0.256926    1.029436    0.425060    11.00000   -1.20000
AFIX   0
O1    4    0.637850    0.543419    0.396316    11.00000    0.11115    0.09800 =
         0.08589    0.01211    0.03290    0.03486
AFIX 147
H1    2    0.704375    0.537590    0.369046    11.00000   -1.50000
AFIX   0
C2    1    0.421681    0.653354    0.310869    11.00000    0.03341    0.03182 =
         0.05852   -0.00480    0.00511   -0.00043
AFIX  43
H2    2    0.448254    0.619273    0.339313    11.00000   -1.20000
AFIX   0
C18   1    0.010583    0.842810    0.460457    11.00000    0.03575    0.03603 =
         0.03167   -0.00049    0.00400   -0.00407
AFIX  43
H18   2    0.039900    0.809129    0.489249    11.00000   -1.20000
AFIX   0
C14   1   -0.280421    0.995811    0.512191    11.00000    0.02857    0.05748 =
         0.04874   -0.02176    0.00867   -0.00552
AFIX  43
H14   2   -0.343620    1.030397    0.524653    11.00000   -1.20000
AFIX   0
C27   1    0.428658    0.927592    0.324075    11.00000    0.02763    0.03784 =
         0.04215    0.00310    0.00233   -0.00286
AFIX 137
H27A  2    0.387042    0.943157    0.362387    11.00000   -1.50000
H27B  2    0.524994    0.954258    0.314292    11.00000   -1.50000
H27C  2    0.474089    0.885343    0.332000    11.00000   -1.50000
AFIX   0
C26   1    0.201457    0.992755    0.250270    11.00000    0.03440    0.03702 =
         0.05342    0.00926    0.00348   -0.00211
AFIX 137
H26A  2    0.098131    0.990643    0.215056    11.00000   -1.50000
H26B  2    0.296339    1.017822    0.236969    11.00000   -1.50000
H26C  2    0.164496    1.011626    0.287971    11.00000   -1.50000
AFIX   0
C16   1   -0.145687    0.895368    0.538406    11.00000    0.04415    0.04787 =
         0.03657   -0.00593    0.01038   -0.01114
AFIX  43
H16   2   -0.118140    0.861927    0.567625    11.00000   -1.20000
AFIX   0
[truncated: 61,470 more chars]
